# Supplementary material for: The Multi‐Kinase Inhibitor GZD824 (Olverembatinib) Shows Pre‐Clinical Efficacy in Endometrial Cancer
Source: Cancer Med. 2024 Dec 30;14(1):e70531. doi: 10.1002/cam4.70531 (PMC11683556; doi:10.1002/cam4.70531)
Supplement: Supplementary file 1 — Table S1. Differentially expressed genes from RNA‐seq analysis of Ishikawa and ARK1 cells treated with GZD824. [file CAM4-14-e70531-s004.xlsx]

## Sheet: Ishikawa_CtrlvsGZD01
GeneID	Length	logFC	logCPM	LR	PValue	FDR
COL1A2	11156	-1.89099	4.90671	525.173	3.16981671081791e-116	4.60542669914734e-112
AGR2	2845	-1.53019	7.3126	322.572	3.98793963428649e-72	2.89703874732742e-68
COL3A1	6811	-1.62505	3.71091	265.023	1.37936869352227e-59	6.68028258272836e-56
RGS16	2427	1.5501	3.80261	248.915	4.47752333400517e-56	1.62634841299403e-52
LAMA4	11575	-1.89534	3.12134	223.485	1.57139487680993e-50	4.56615923303429e-47
DERL3	3796	-3.04186	2.11291	222.341	2.79105598054391e-50	6.3574551641761e-47
SLC22A31	2610	-2.8153	3.86018	222.156	3.06299030554289e-50	6.3574551641761e-47
SDF2L1	1099	-1.88309	5.83335	200.908	1.32334832159244e-45	2.40336597055208e-42
IFITM3	1348	-1.03783	6.76967	186.238	2.10622065617097e-42	3.400142212612e-39
SEMA3B	5768	-0.942318	7.15108	179.124	7.52644401018559e-41	1.09351705023986e-37
TGFBI	7810	-0.897883	5.90429	161.41	5.56530726593938e-37	7.35075902425757e-34
TMEM50B	4495	-1.25957	6.44795	152.366	5.26967979874653e-35	6.38026481633237e-32
CREB3L4	2904	-1.0358	4.40025	151.882	6.72310797158302e-35	7.51384890147151e-32
AKAP12	8741	-0.832112	6.47795	148.309	4.0601500734871e-34	4.213565744121e-31
ZNF581	1736	-0.952385	5.2995	148.06	4.60319520483811e-34	4.4586548754062e-31
LCN12	2819	-1.59382	3.05151	144.223	3.17542320376892e-33	2.88348273297241e-30
ANXA1	4561	-1.04309	8.83726	142.978	5.94443633801716e-33	5.08039503265008e-30
SAT1	2498	-1.21735	8.49101	140.324	2.2613192327009e-32	1.82526150732841e-29
LDHD	2359	-0.951986	4.6228	134.166	5.02566423256838e-31	3.8430460860519e-28
OSBPL6	11486	0.906002	4.7951	132.998	9.04956772107473e-31	6.51851176742473e-28
CDH15	4628	-3.03647	2.60154	132.918	9.42175972991392e-31	6.51851176742473e-28
MANF	2383	-1.97956	8.21478	132.53	1.14583839347716e-30	7.56722091764985e-28
LIPA	4910	-0.955495	6.98342	130.198	3.70781831523129e-30	2.34221270878241e-27
GPRC5A	8440	-1.09784	5.39897	128.964	6.90445343399639e-30	4.17978349760556e-27
ACTG1	2993	-0.894324	12.1535	127.695	1.3089087481622e-29	7.60685408081946e-27
CDC42EP1	2573	0.778493	6.45994	126.208	2.76888452049736e-29	1.54727396916562e-26
ALPG	2493	-1.43289	3.04141	124.954	5.2097851924121e-29	2.80344329853909e-26
MT-RNR1	954	-0.77533	6.97266	121.76	2.60537911659727e-28	1.35191261375149e-25
HSD17B14	1281	-1.05003	3.85188	121.356	3.19420919690442e-28	1.60029880764912e-25
CILP	5695	-0.91675	4.86908	118.499	1.34795800823662e-27	6.36589295014725e-25
ANXA6	5427	-1.23852	6.6213	118.484	1.35826747508132e-27	6.36589295014725e-25
TSEN15	10197	0.727999	6.59973	116.992	2.88174054347953e-27	1.30840026113169e-24
MAGED2	2940	-0.737408	7.33611	114.924	8.17860541443833e-27	3.59931313775516e-24
ACP2	3484	-0.716961	5.94272	114.865	8.42292289102315e-27	3.59931313775516e-24
GBA	3648	-0.770881	5.21509	114.272	1.13633672667047e-26	4.7170960862272e-24
JUND	1863	-0.786774	7.8147	112.251	3.14883680557396e-26	1.27081805411622e-23
TRANK1	12174	-1.40146	3.3494	108.644	1.94254061496824e-25	7.62788448510098e-23
MFSD6L	2188	-0.950516	4.14824	107.933	2.77988699180194e-25	1.06286784483922e-22
PIM1	2977	-0.792193	4.66234	105.372	1.01228281447923e-24	3.77114282347918e-22
FBXL2	7664	-0.896475	4.06719	105.065	1.18175485306377e-24	4.25162751742748e-22
CIRBP	6368	-0.862673	8.29446	105.035	1.199784762988e-24	4.25162751742748e-22
KCNT2	7100	1.08842	3.5796	102.942	3.45034197880746e-24	1.19357187166889e-21
FKBP11	4957	-0.909478	3.90458	100.693	1.07418147419821e-23	3.62948433456415e-21
TMC4	3062	-0.797347	6.10229	99.4755	1.98604272473027e-23	6.55800335172866e-21
MISP	2966	-0.798208	6.10699	98.3124	3.57330038652034e-23	1.15369958479453e-20
NPC2	2749	-0.662899	5.80921	95.4404	1.52410099385146e-22	4.81383985644955e-20
NEU1	4822	-0.673485	6.69711	93.8936	3.32941021409548e-22	1.02921278724667e-19
NCOA7	7820	0.820526	5.23484	93.7403	3.59762111445003e-22	1.08895494108009e-19
SPARC	4831	-1.44346	2.13748	93.4659	4.13249446574586e-22	1.22532677740452e-19
GALNT5	6818	-1.74442	1.30701	93.1728	4.79213607841472e-22	1.39249890166575e-19
STARD4	5684	-0.804105	7.40921	92.3232	7.36156379341707e-22	2.09717961479523e-19
SYVN1	5496	-0.920709	7.16668	92.2219	7.74815770323217e-22	2.16486506288962e-19
DERL2	6386	-0.697517	6.05296	90.9084	1.50477698128683e-21	4.12507637002196e-19
CLIC3	1177	-1.86147	1.07299	89.6247	2.87900301248197e-21	7.66970789803526e-19
UAP1L1	5283	-0.673694	5.94279	89.6081	2.9033927620066e-21	7.66970789803526e-19
FAM241A	8901	0.801047	4.91964	88.2415	5.79330740632019e-21	1.50305291618618e-18
DEPTOR	2622	-0.688409	5.95376	87.7515	7.4218370822855e-21	1.89178720997414e-18
MAGED1	6016	-1.04074	7.85926	87.367	9.01441820384891e-21	2.25811176006415e-18
UPK3B	2660	-0.72937	6.52971	86.9111	1.13511341191809e-20	2.79526487487422e-18
CRELD1	3778	-1.86025	6.52617	86.6591	1.28938052542423e-20	3.12223494231477e-18
STC2	6128	0.849349	8.56556	85.551	2.25798929487943e-20	5.37808630578741e-18
CALR	2714	-2.07549	11.724	85.4932	2.32499156647531e-20	5.44835523698705e-18
NOA1	3415	-0.731802	6.29167	85.4095	2.42556435967907e-20	5.58181506842569e-18
PDIA4	3277	-1.53164	10.0772	85.3826	2.45878012512385e-20	5.58181506842569e-18
CRELD2	5165	-2.2694	7.79805	84.7419	3.39964077065943e-20	7.51596367506426e-18
GLMP	3471	-0.730137	5.05735	84.7335	3.41423086622783e-20	7.51596367506426e-18
SELENOK	2165	-0.7996	5.74204	84.7031	3.46705219838621e-20	7.51832856572437e-18
LGALS3BP	3584	-1.24658	3.48701	84.5861	3.678450250016e-20	7.85944171801212e-18
HBP1	6351	-0.658285	5.63756	84.2589	4.3404740752016e-20	9.13952867226145e-18
NHSL1	8741	1.00581	6.3002	83.9675	5.02982551959234e-20	1.04397621391653e-17
TSPAN13	2224	-0.663439	7.14099	83.3446	6.89265487770063e-20	1.41047017912835e-17
ID4	2344	0.611943	6.52492	82.7481	9.32033689359652e-20	1.87461775417352e-17
UNC93B1	3548	-0.648825	5.81182	82.7274	9.41889297643797e-20	1.87461775417352e-17
DDIT4	2058	0.675893	6.58503	82.4094	1.10628649784544e-19	2.14830345530704e-17
NATD1	4931	-0.72923	4.41695	82.4046	1.10897349540937e-19	2.14830345530704e-17
CPVL	3340	-0.695727	5.76799	82.3506	1.1396700744378e-19	2.17871927782983e-17
PDIA5	4030	-0.866704	5.43101	81.583	1.68053492204262e-19	3.17097297173471e-17
HSPA5	3908	-1.96727	11.4279	81.1111	2.13379627744832e-19	3.97460591218546e-17
CNTNAP2	16666	0.636982	5.70626	80.9195	2.35103235980407e-19	4.32381634880927e-17
AC011298.1	3398	-2.3319	0.247423	79.7771	4.19112443701808e-19	7.61160586817946e-17
GPR143	2486	-1.2634	2.48507	79.5578	4.68321662430949e-19	8.40030300427068e-17
CDT1	3336	-0.671582	6.09578	78.7418	7.07818781609543e-19	1.25413403390305e-16
MYL9	2821	-0.607179	5.74234	78.6628	7.36708045044511e-19	1.2895941188496e-16
IGBP1	1862	-0.751619	5.77594	77.9121	1.07730790120465e-18	1.86335791626219e-16
METTL5	2865	0.667122	4.81673	77.0137	1.69777869404172e-18	2.90200313479202e-16
LMBRD1	8791	-0.736746	6.29159	76.1497	2.62951862101899e-18	4.44235767962616e-16
SELENOM	3187	-0.846141	4.192	75.497	3.65966830310114e-18	6.1116460661789e-16
ST6GALNAC1	3448	-0.878292	4.87211	75.2656	4.11469106117774e-18	6.79344845771039e-16
PROSER1	7315	0.581041	7.21364	74.6061	5.74665546642568e-18	9.38125362603355e-16
VLDLR-AS1	5989	1.35315	2.25886	74.3529	6.53295660677481e-18	1.05463696155368e-15
S100A2	1567	-0.984142	3.07306	74.2606	6.84556555306939e-18	1.09295848264335e-15
CCNG1	3096	-0.611479	7.78713	74.2101	7.02284243116088e-18	1.1090747574167e-15
AKTIP	5202	0.609172	5.29043	73.6355	9.39618113193323e-18	1.4679259749017e-15
CYR61	2455	-0.790212	6.62609	73.5121	1.00020807540665e-17	1.5459599071897e-15
HSP90B1	4695	-1.63573	11.7149	73.2191	1.16026803535183e-17	1.77447729322386e-15
EIF2A	4131	-0.74655	7.53574	72.758	1.46562830558147e-17	2.21813683872845e-15
SLC17A5	3604	-0.898301	5.85157	72.6265	1.56662696561801e-17	2.34654878180043e-15
RENBP	2057	-2.17986	0.522061	72.3315	1.81919361155132e-17	2.69704734512542e-15
RAD23A	2449	0.622451	6.93258	72.2336	1.91175480202379e-17	2.80564500187916e-15
PJA2	5217	-0.691614	7.71005	72.0022	2.14954701646029e-17	3.12307686021516e-15
HM13	10805	-0.718511	8.16659	71.6109	2.62099815795137e-17	3.77034477592826e-15
EIF4B	6146	-0.70181	9.87581	71.5099	2.75876558343922e-17	3.92961815311651e-15
NUCB1	3937	-0.708083	8.40856	71.2655	3.12246730409633e-17	4.40449781176851e-15
C3	8328	-0.933993	3.14466	70.9103	3.7384376624479e-17	5.22266930747169e-15
QPRT	3642	-0.932021	5.57633	70.432	4.76411203448969e-17	6.59216988086673e-15
RORC	6314	-1.11943	3.59225	70.3367	4.9999169704636e-17	6.85318808149676e-15
LRP2	16260	-1.15858	2.5897	70.2793	5.14755893786341e-17	6.98961530917921e-15
CLDN1	3663	-0.751542	7.51267	70.2005	5.35720412733198e-17	7.20692766351911e-15
QARS	4708	-0.601061	7.99216	70.1056	5.62124002801744e-17	7.49275196028123e-15
NEO1	8117	0.839347	3.74908	68.8869	1.04277614292963e-16	1.37731768914769e-14
FAM214B	6409	-0.960709	3.53631	68.6151	1.19681700621927e-16	1.5665364219243e-14
ZNF277	4014	-0.669611	4.99159	68.5431	1.24131952630495e-16	1.61027958907898e-14
CPNE1	3608	-0.639676	6.01777	68.3348	1.37962084697661e-16	1.77385055625869e-14
CAV1	4082	-0.835837	3.62592	68.0554	1.58962253683035e-16	2.02593209101826e-14
SMIM14	6721	-0.644769	6.25166	67.98	1.65159743479007e-16	2.08661383739695e-14
RBMS2	8808	-0.58462	6.39221	67.7241	1.88052406597823e-16	2.35535639263773e-14
CPM	7535	-0.673758	6.30543	67.6321	1.97029197129619e-16	2.44669846589421e-14
KCNK6	6169	-1.09712	3.62789	67.2385	2.40571027548744e-16	2.96208174513196e-14
VIM	5158	-0.740752	4.13474	66.4318	3.62216814592443e-16	4.4223933606837e-14
KLHL24	8650	-0.608701	7.02846	66.3349	3.80461148961355e-16	4.60643336104961e-14
NDRG1	9823	-0.775936	4.10931	66.1142	4.25534370863246e-16	5.10957758204306e-14
LETMD1	6032	-0.596793	7.27395	65.2521	6.59050150572499e-16	7.84863904726871e-14
MIR99AHG	11353	-0.662073	5.00194	65.0524	7.29331805269209e-16	8.61500959248483e-14
CLU	6616	-0.862263	4.81593	64.993	7.51660484249076e-16	8.80715739972164e-14
AL683813.1	3018	-1.49983	1.69952	64.6729	8.84246553685833e-16	1.02777745428012e-13
C17orf107	3408	-0.978848	4.03496	64.6249	9.06039940067594e-16	1.04475034041604e-13
YIPF3	3053	-0.536893	6.74039	64.1706	1.14100046507896e-15	1.3053225005616e-13
NAGLU	3004	-0.615815	4.74045	63.9574	1.27136343858994e-15	1.44309682806822e-13
METTL4	5724	0.625417	4.70641	63.9407	1.2822437308209e-15	1.4441642763641e-13
SLC20A2	6641	-0.574894	7.00393	63.7811	1.39038179365955e-15	1.55391208308304e-13
FSTL1	8727	-0.631129	9.19839	63.7496	1.412825707866e-15	1.56694234424314e-13
FAXDC2	7222	-1.01488	3.30165	63.7018	1.4475241933773e-15	1.5932635610287e-13
AGR3	1160	-1.93394	1.24815	63.5508	1.56281100329189e-15	1.707224140363e-13
RCN3	2093	-0.923293	4.46593	63.3699	1.71314998366867e-15	1.85748926214344e-13
PSPH	2762	0.708568	6.73357	63.3436	1.73617871579392e-15	1.86851411568666e-13
OLFML3	2821	-2.27507	0.0165637	63.2618	1.80982310389885e-15	1.93344999092253e-13
RDH10	5321	1.10069	6.7856	63.224	1.84483314539227e-15	1.95646574959155e-13
ZNF33B	8307	-0.533237	6.33361	63.0914	1.97335521228935e-15	2.07759984632986e-13
EPHA3	6674	-0.616096	4.64213	63.0273	2.0386065444208e-15	2.11870673454091e-13
EPB41L4A-AS1	3344	-0.643769	5.81924	63.0245	2.04156475212146e-15	2.11870673454091e-13
PTP4A3	2877	-0.866729	3.27699	62.8967	2.17841190268727e-15	2.24469124355627e-13
CUL7	5628	-0.625971	6.59761	62.3074	2.93821893634679e-15	3.00629457226638e-13
ZNF853	3857	0.607841	5.05714	62.0162	3.40650191815462e-15	3.46105359222856e-13
FOXA1	3982	-0.572044	5.22993	61.724	3.95140879128475e-15	3.98680682837335e-13
ISOC2	4408	-0.699342	5.92062	61.5852	4.2400375044326e-15	4.24851757944146e-13
HSD17B8	1171	-0.791279	3.63882	61.2325	5.07180298452421e-15	5.04713873713371e-13
SLC25A5	1500	-0.569399	9.18557	60.6556	6.7986050184552e-15	6.71951920497521e-13
PAQR8	5057	-0.844491	3.39734	60.5486	7.17848230616263e-15	7.04703847474573e-13
RABEPK	3401	0.601317	4.67374	59.9781	9.59179500898695e-15	9.35296575070949e-13
AKR1A1	3121	-0.550756	6.54889	59.6918	1.10936933194037e-14	1.07453513491745e-12
TSPAN1	2366	-0.681582	6.85785	59.3873	1.29504540789765e-14	1.24607382326788e-12
FYN	7411	0.530793	5.63902	59.2662	1.37722408456832e-14	1.31642688978244e-12
MKX	4106	0.515772	5.85543	59.2028	1.42231771817683e-14	1.3506440606138e-12
HSD17B11	2435	-0.601339	4.72791	59.1338	1.47307319149286e-14	1.38083911731193e-12
SCGB2A1	521	-0.991464	2.75702	59.1337	1.47312315495457e-14	1.38083911731193e-12
ALG3	3464	-0.527032	6.4156	58.9076	1.65252824244964e-14	1.53907582272762e-12
ACKR2	5457	-0.597774	4.58012	58.578	1.95385338689189e-14	1.80696288426078e-12
IL17RC	4540	-0.577153	4.86898	58.5668	1.96503638043364e-14	1.80696288426078e-12
BNIP3L	4307	-0.523006	6.86404	58.3897	2.15015123387015e-14	1.96475140106286e-12
KCTD7	7565	-0.605599	4.95835	58.2981	2.25263722519601e-14	2.04553539030455e-12
ERO1B	5361	-1.41703	5.92948	58.255	2.30246015658303e-14	2.07779152888166e-12
KIF1A	16695	0.571661	7.51914	58.154	2.42384415088661e-14	2.17382911532294e-12
RRAGD	5072	-0.567734	6.12645	58.0168	2.59884536911674e-14	2.31648002257037e-12
ALDH2	9720	0.522456	5.84456	57.9542	2.68286451048887e-14	2.37678893127395e-12
PLA2G3	2697	-0.643715	5.05444	57.4842	3.40713478948278e-14	2.98813001090012e-12
PMAIP1	2235	0.773932	5.34958	57.4802	3.41406553657802e-14	2.98813001090012e-12
GIT1	5635	0.501985	6.18592	57.4378	3.48832986247356e-14	3.034846980352e-12
EPHA4	7554	1.02064	2.27082	57.4225	3.51570821479056e-14	3.04045980075548e-12
UBXN1	2532	-0.579952	6.55466	57.3192	3.7052276418548e-14	3.18539955079931e-12
SAT2	1643	-0.631014	5.62416	57.2288	3.87946180431716e-14	3.31557062087789e-12
EDEM1	6758	-0.616543	5.65606	57.1406	4.05738103984851e-14	3.44735024140111e-12
PAQR5	6224	0.75658	3.70247	56.5207	5.56096549273917e-14	4.69739928162834e-12
PSD2	4513	-1.81118	0.793816	56.2829	6.27587708423527e-14	5.27064844837308e-12
NFATC4	8437	-0.7463	4.19011	56.2268	6.45739159429069e-14	5.39192198123273e-12
CLDN16	3583	-1.20082	3.47861	56.0508	7.06241097956441e-14	5.86341537840522e-12
KLHL23	5509	0.502324	6.01476	55.9549	7.41531889136451e-14	6.1214300098088e-12
CCDC186	9003	-0.536851	6.87915	55.7287	8.31961072709677e-14	6.82913131378469e-12
MRPL10	2764	-0.55202	5.66314	55.6766	8.54279761385092e-14	6.97293856919326e-12
RTN2	3238	-1.24123	2.28966	55.4248	9.71015921349911e-14	7.8815029727893e-12
STAC2	3362	-0.722488	3.6618	55.3221	1.02309536451985e-13	8.25808475061609e-12
GNS	6284	-0.549722	8.46361	55.2455	1.06378293336031e-13	8.53906201038225e-12
CLMN	15701	0.600427	5.0151	55.227	1.07384553689932e-13	8.55511929861949e-12
INTS13	3345	0.541629	5.78079	55.2202	1.07755993643566e-13	8.55511929861949e-12
PRPH2	2976	-0.890122	3.59221	55.1796	1.1000669207476e-13	8.68634363670754e-12
WARS2	3847	-0.629654	5.07807	54.8027	1.33254913488181e-13	1.0465192638215e-11
TRIM5	4804	-0.55338	5.02049	54.7521	1.3673041677272e-13	1.06804098133917e-11
CDK2AP2	2019	-1.07993	7.35462	54.6651	1.42924531028431e-13	1.11045481888346e-11
CLIC5	9395	-1.0287	2.53938	54.5195	1.53910431518492e-13	1.18944928698519e-11
STAT2	6109	-0.495583	6.82055	54.3163	1.70677412593954e-13	1.31204874475003e-11
LINC00632	28876	-1.43276	2.33493	54.2972	1.72345827922922e-13	1.31790133362744e-11
ZNF252P	9148	0.505787	6.29202	53.9162	2.09225132133335e-13	1.5915350496153e-11
AMIGO2	3956	-0.843124	4.40603	53.8708	2.14114986915281e-13	1.62024825254798e-11
TFF3	1168	-1.91692	0.313152	53.7453	2.282417434668e-13	1.71819911441925e-11
MMS19	5849	-0.490251	6.11668	53.6042	2.45232236017587e-13	1.8365871943812e-11
NUAK2	3441	-0.568377	5.21524	53.5379	2.53658131731745e-13	1.88892034174294e-11
ITGB3	4394	-1.13526	4.82599	53.5289	2.54820281493301e-13	1.88892034174294e-11
NRM	2045	-0.540081	5.11758	53.1261	3.12800642228636e-13	2.30694443194916e-11
FUOM	1284	-0.637415	4.53576	52.9889	3.35432264158404e-13	2.45396936742787e-11
GPR108	3213	-0.533262	5.93149	52.9849	3.36113912945244e-13	2.45396936742787e-11
SKA1	2950	0.486238	6.136	52.9114	3.48946108931457e-13	2.53491900833257e-11
PADI1	4903	-1.88851	-0.114769	52.6338	4.01906175332489e-13	2.90512180169439e-11
NOB1	2119	-0.522296	6.08021	52.4569	4.39793448744379e-13	3.16324703802330e-11
C9orf64	2729	0.525211	6.09612	52.3651	4.60852672111784e-13	3.29838841040006e-11
LYAR	2319	0.588871	4.91329	52.2972	4.77051858330307e-13	3.39759139690247e-11
TBC1D5	11269	0.480533	6.8133	52.169	5.09241733016523e-13	3.60915762877906e-11
MMP2	4933	-1.04673	2.21927	52.138	5.17329453538029e-13	3.64867943225924e-11
AMDHD2	4366	-0.764148	3.90332	51.7921	6.17010653345033e-13	4.33069941181159e-11
MARS	7028	0.556881	8.99999	51.6882	6.5051857574552e-13	4.54393480144551e-11
PXK	5354	0.587364	4.66937	51.593	6.82841087623048e-13	4.74688907276329e-11
RNF6	4621	0.480352	6.47247	51.2915	7.96215376844908e-13	5.50867295722841e-11
TMEM147-AS1	4859	0.949409	3.22962	51.1621	8.50442186714356e-13	5.85595949325729e-11
ZCCHC7	3992	-0.620139	5.61203	51.1189	8.69383938110264e-13	5.95815058339812e-11
FBXL17	8125	0.464633	6.05812	51.1078	8.74315335549085e-13	5.96381573248482e-11
SGK3	6474	-0.664672	4.78579	51.0733	8.89822200804066e-13	6.04122745583284e-11
SMOX	2946	0.723864	3.6475	50.9853	9.3059190146886e-13	6.28863708671677e-11
FAM200B	4817	0.548224	4.90721	50.9705	9.37642580216639e-13	6.30694863331831e-11
THG1L	3220	-0.595274	4.91067	50.8194	1.0126918389739e-12	6.78036853845707e-11
LMAN2	2357	-0.503058	7.94444	50.6657	1.09518170848335e-12	7.29903442319017e-11
TMEM106A	3577	-1.31651	1.5008	50.6256	1.11777982018542e-12	7.40020977181318e-11
HEXIM1	3600	-0.489133	6.07126	50.6207	1.12054934943829e-12	7.40020977181318e-11
CETN2	1928	-0.50063	5.62517	50.5937	1.13608980324567e-12	7.46889083771781e-11
JUN	3540	-0.790544	4.38561	50.4766	1.20592853763919e-12	7.89231338890083e-11
GALC	6825	-0.478489	6.12156	50.4316	1.23391877540919e-12	8.03928515153371e-11
S100A6	971	-0.69563	7.02712	50.2629	1.34465307078513e-12	8.72163592207014e-11
LZTFL1	7201	-0.521844	5.80284	49.9488	1.57810823705909e-12	1.01903709227696e-10
P4HA1	3093	-0.633198	6.67378	49.8394	1.66856274652217e-12	1.07267912142569e-10
SNX5	7953	-0.476404	7.30152	49.7911	1.71015478032985e-12	1.0945743966261e-10
MAGT1	4862	-0.843586	8.26577	49.653	1.83493082673578e-12	1.16928552551071e-10
HS6ST3	7806	0.869747	2.77674	49.6362	1.85067324732438e-12	1.17416731923039e-10
STXBP5	10504	0.577368	4.47052	49.4392	2.046175569877e-12	1.29256021107578e-10
CALCOCO1	8898	-0.527072	5.11651	49.4156	2.07095204182209e-12	1.30254814786291e-10
TMEM125	2127	-0.59451	5.06399	49.3523	2.13884399225319e-12	1.33945105014856e-10
LAMA3	14678	-1.47974	7.70719	49.2459	2.258084593424e-12	1.40805626857757e-10
PDIA6	4101	-1.07077	8.93844	49.2094	2.30051118752575e-12	1.42838149758811e-10
POLL	5420	-0.527441	5.19286	49.1434	2.37921577996686e-12	1.4709628113676e-10
MPP7	6167	0.502218	5.53771	49.0394	2.50874756451368e-12	1.54447429511946e-10
SARAF	2990	-0.580092	7.39824	48.9303	2.65224605321814e-12	1.62592754882727e-10
CORO2A	5717	0.520683	4.8641	48.8587	2.75077013503593e-12	1.67924114672004e-10
IVNS1ABP	7929	-0.589787	7.68199	48.7811	2.86187318555522e-12	1.73975546079213e-10
AP000662.1	3223	-1.51313	0.594434	48.7651	2.88523488895347e-12	1.74664907090021e-10
SNHG16	5362	-0.497715	6.30542	48.5672	3.19156106769573e-12	1.92407430508511e-10
MCOLN1	3956	-0.555547	4.45804	48.4496	3.38892841237409e-12	2.03461739270179e-10
FZD2	2112	-0.509214	5.68481	48.4283	3.42580916971988e-12	2.04829553196955e-10
VEGFB	1545	-0.634193	6.79892	48.3498	3.56581009690084e-12	2.12326454499477e-10
TCTN2	5106	-0.577754	4.93654	48.2241	3.80178307990591e-12	2.254534953794e-10
CCL5	1512	-2.3447	0.0714676	48.1013	4.04763368695595e-12	2.39057194462533e-10
TRIP6	2802	-0.461525	6.04124	47.9661	4.33655758542302e-12	2.55084393354701e-10
TMEM178A	2470	-1.33011	1.44073	47.9224	4.43426406192261e-12	2.59779929659974e-10
UCP2	3237	-0.698937	5.60492	47.6433	5.1127769918004e-12	2.98327457485413e-10
MDGA2	7753	0.739828	3.40845	47.5717	5.30292183178812e-12	3.07350441725666e-10
OGDHL	5724	-0.472561	7.11373	47.5692	5.3097226838146e-12	3.07350441725666e-10
PNRC1	2992	-0.477935	5.67765	47.1431	6.59886818153742e-12	3.80456173847449e-10
RALGAPA2	11471	0.601065	5.07289	47.0877	6.78791456688608e-12	3.8980873811181e-10
STT3B	5012	-0.576741	8.87757	46.9819	7.16461705756371e-12	4.09821737123398e-10
MLEC	6723	-0.71895	9.09847	46.7453	8.08373958099271e-12	4.60582950479385e-10
PPP1R13L	5032	-0.502795	5.2422	46.6695	8.40246887473345e-12	4.76872930785165e-10
KSR2	18294	0.859159	2.5108	46.5178	9.07910917246805e-12	5.13269950065324e-10
ARHGAP29	15524	-0.576152	7.50772	46.4952	9.184317164011e-12	5.17205209596573e-10
FUCA1	2047	-0.541753	5.55623	46.4571	9.36467256859494e-12	5.25325589764926e-10
TCEAL3	2305	-0.750062	3.93914	46.3805	9.73774744545853e-12	5.44152817827181e-10
SCN4A	8243	0.868985	3.8584	46.2808	1.02463400353377e-11	5.70379595300463e-10
RIMS4	5206	0.627934	6.15258	46.1831	1.07700302934839e-11	5.97243397458121e-10
SLC25A3	8896	-0.500917	9.41913	46.1558	1.09215395894286e-11	6.03342390474556e-10
LINC01184	6464	0.544907	4.37582	46.1276	1.10796790985983e-11	6.09760066755811e-10
MMP24OS	5511	-0.513855	4.92202	46.0966	1.12564348592304e-11	6.17149970074559e-10
GPT2	6354	0.649115	7.88121	45.9976	1.18395177398815e-11	6.46678019709543e-10
ME1	3371	0.493031	6.52305	45.9901	1.18853576831067e-11	6.4675041864366e-10
CIR1	3181	-0.574535	5.14226	45.9778	1.19598017120543e-11	6.48372981621033e-10
NPR1	5003	-1.04273	2.72842	45.953	1.21123389416072e-11	6.54201384693722e-10
ERLEC1	2592	-0.860316	7.19069	45.6336	1.42576730787877e-11	7.67221230228543e-10
CLIP2	7315	-0.558905	5.4917	45.5092	1.51921215818181e-11	8.14488319048839e-10
ELK4	12142	0.445405	5.84683	45.4338	1.57882748296204e-11	8.43337665439538e-10
SLC7A8	5991	-1.06192	2.83878	45.3383	1.65775402781106e-11	8.82253050185602e-10
TUBA4A	4079	0.995278	2.11232	45.1979	1.78096080949794e-11	9.44364219021739e-10
TCTN3	3223	-0.472585	6.44645	45.1531	1.82213358896663e-11	9.60931766189553e-10
CKAP4	3638	-0.564246	7.80267	45.1496	1.82543304747964e-11	9.60931766189553e-10
P3H3	4601	-0.699361	4.16099	45.0976	1.8745912217649e-11	9.8324678198636e-10
FAM114A1	4871	-0.72473	6.46916	44.9917	1.97871412369206e-11	1.03412724831374e-09
VASH1	6502	0.659501	3.48196	44.8933	2.08063288641123e-11	1.0834951686978e-09
TCEAL9	1974	-0.544304	5.64293	44.5568	2.47082663031883e-11	1.2820942897108e-09
TESK2	3322	-0.713888	3.56789	44.5055	2.53637381394013e-11	1.31142260294435e-09
DDAH2	2538	-0.464982	5.8256	44.4448	2.61635297126849e-11	1.34797845104822e-09
PTMAP5	1162	-0.456916	6.49313	44.3865	2.6953957699204e-11	1.38237609312357e-09
IFI6	865	-1.04639	1.69818	44.3816	2.70214612462726e-11	1.38237609312357e-09
RPN1	3992	-0.733301	9.33796	44.3188	2.79020537646764e-11	1.42241733034029e-09
YIF1A	2370	-0.543573	5.93253	44.3113	2.80099192659237e-11	1.42292348606505e-09
CCDC8	3334	-0.458581	6.31796	44.2872	2.83571366741064e-11	1.43554299211879e-09
TMEM45A	6005	-0.810596	4.30848	44.1835	2.98987764646083e-11	1.50833098352185e-09
GCNT1	9251	-0.592818	5.92698	44.0989	3.12192844387936e-11	1.56949821318765e-09
UFC1	2274	-0.4391	6.43113	43.8645	3.51922409999414e-11	1.76313127409706e-09
MRPS27	6511	-0.464002	7.47079	43.8272	3.58686554107345e-11	1.79084431086791e-09
POLA1	6336	0.539344	5.82342	43.7274	3.77440903722565e-11	1.87802701718669e-09
GPAT3	3468	-0.569163	4.8357	43.7039	3.82010778541652e-11	1.89427802096644e-09
NEK1	8308	0.461619	5.70274	43.5369	4.16035540466009e-11	2.05580402339379e-09
AC016705.2	7251	1.04993	2.06903	43.5304	4.17414954161448e-11	2.05580402339379e-09
CHRNE	2864	-1.97586	1.00038	43.4674	4.31074434719503e-11	2.11590556149989e-09
DNAJC3	5591	-1.04434	8.45582	43.4345	4.38385238949913e-11	2.14454516387316e-09
CHORDC1	10655	0.455252	6.01833	43.1961	4.95191531415095e-11	2.41430797313084e-09
GPRIN1	4211	0.693598	3.82613	43.178	4.9979174110928e-11	2.42858669116279e-09
DPAGT1	5280	-0.450509	6.28286	42.9966	5.48364678620414e-11	2.65573013855866e-09
ITPR2	12750	0.576345	4.75568	42.9077	5.73839956525437e-11	2.76182946614879e-09
TMEM267	3158	0.58317	5.09622	42.9069	5.74074264420769e-11	2.76182946614879e-09
HNRNPA1	5093	-0.522883	10.574	42.8858	5.80306690962296e-11	2.78259931121822e-09
GSTZ1	8477	-0.55933	4.34245	42.8612	5.87658368986195e-11	2.80858172467119e-09
SLC7A5	4745	0.49232	10.1959	42.7975	6.0710836263885e-11	2.89202537730487e-09
ALG12	5350	-0.668532	4.58343	42.7141	6.33536304460194e-11	3.00805521813796e-09
TUBG1	2411	0.484437	6.32521	42.6441	6.56619022692545e-11	3.10749764843648e-09
EIF2AK3	5434	-0.7018	6.10301	42.6102	6.68114332837765e-11	3.15163413694801e-09
NELL2	6424	-0.595294	4.71226	42.5493	6.89227144057671e-11	3.24070588220515e-09
UGDH	4045	-0.614993	6.25759	42.5276	6.9691688052235e-11	3.26629205068039e-09
AC093752.1	5577	-0.656476	3.46898	42.4688	7.18204129599589e-11	3.35523723438985e-09
MYOF	8473	-0.449902	7.71567	42.3225	7.73957308052648e-11	3.60281516504558e-09
TCOF1	11439	0.474735	6.72298	42.317	7.76158817991098e-11	3.60281516504558e-09
LARGE2	3115	-0.453721	6.20579	42.2772	7.92091287993902e-11	3.66506188638962e-09
NUS1	4676	-0.510551	6.51049	42.2263	8.12977996573669e-11	3.74976422610122e-09
PPM1E	6542	0.736459	2.90567	42.1557	8.42883511862182e-11	3.87539700754609e-09
CHAC1	2058	0.841775	6.13968	42.1338	8.52378156341278e-11	3.90668840172947e-09
CHAC2	1321	0.645574	3.42357	42.1128	8.61553484066685e-11	3.93632407861788e-09
B9D1	3667	-0.579328	4.03251	42.0637	8.834619112816e-11	4.02376743229165e-09
DENR	3576	0.449299	7.70622	42.0352	8.964681436706e-11	4.07024551855942e-09
OGA	7247	0.486732	7.1657	41.9575	9.32810146864068e-11	4.22205564603989e-09
KRTAP2-3	875	-1.28956	0.814798	41.9223	9.49724503783317e-11	4.28526314144963e-09
PLEK2	1603	-0.648763	4.08915	41.8649	9.78044276747249e-11	4.38910666911197e-09
NTS	1555	-1.59885	0.785903	41.8634	9.78780756275228e-11	4.38910666911197e-09
IKBIP	4163	-0.603619	5.34016	41.7424	1.04124081196159e-10	4.65482700215073e-09
CLCNKB	2939	-0.733643	3.09109	41.7301	1.04782982352041e-10	4.65677262143271e-09
VEGFA	14431	0.48088	8.07758	41.7296	1.04808634263094e-10	4.65677262143271e-09
GFOD1	10686	0.490011	4.64769	41.6329	1.10123930678954e-10	4.87214821825774e-09
FAM149A	5218	0.747006	3.92696	41.6293	1.10326709601954e-10	4.87214821825774e-09
FNDC10	2085	0.448605	5.57007	41.4649	1.20007677987112e-10	5.28361076810532e-09
OS9	5169	-0.655949	8.16907	41.3168	1.29452072233898e-10	5.68220289270785e-09
CDR2L	3536	0.432241	7.13638	41.2774	1.32089625384987e-10	5.78051255186287e-09
P2RX4	8159	-0.610234	4.67717	41.2369	1.34855026569404e-10	5.88380985293355e-09
ACRBP	2843	-0.832199	2.70299	41.1972	1.37622581847873e-10	5.98658231038245e-09
ACSS1	8691	-0.647463	4.58735	41.183	1.38625036164056e-10	6.0078167279372e-09
CCNDBP1	6654	-0.477813	5.66913	41.1786	1.38937739733423e-10	6.0078167279372e-09
MAST2	7877	0.422275	6.18045	41.1558	1.40564920259231e-10	6.06014162150259e-09
ING4	2736	-0.61116	4.79673	41.1331	1.42206462639496e-10	6.1127742476013e-09
PRLR	13108	0.485102	5.29205	41.1133	1.43654908413049e-10	6.1568205437557e-09
NEAT1	22767	-0.910563	4.14152	41.0869	1.4560821533785e-10	6.21477099811573e-09
PPIB	1911	-1.0926	7.79485	41.0801	1.46113117045203e-10	6.21477099811573e-09
MYDGF	1678	-0.717748	7.01605	41.0778	1.4629029398827e-10	6.21477099811573e-09
APOE	2191	-0.426176	6.34506	41.0538	1.4809571857815e-10	6.27312739131761e-09
FKBP2	1608	-0.730488	6.44722	41.0278	1.50082942923039e-10	6.33882290037451e-09
SF3A2	3134	-0.474125	7.27068	40.935	1.5737937263265e-10	6.62045167944222e-09
MPV17L	6009	0.521717	4.77284	40.9315	1.57662349858009e-10	6.62045167944222e-09
R3HDM1	7898	0.42893	7.03686	40.9125	1.5920066423639e-10	6.66578227864699e-09
SPCS3	6831	-0.540174	8.15684	40.8662	1.63013252141764e-10	6.80580327691865e-09
ALDH16A1	4643	-0.478321	5.67544	40.8542	1.64017649653666e-10	6.82811585048169e-09
LGALS1	1099	-0.532987	6.34852	40.8472	1.64612549896587e-10	6.83330210699291e-09
TCEAL8	1222	-0.658555	4.87076	40.8357	1.65584680314105e-10	6.84792005152614e-09
TCF7	10063	0.680793	3.57288	40.8318	1.65907347934283e-10	6.84792005152614e-09
RBM3	3731	-0.458862	7.99551	40.8106	1.67717777793126e-10	6.90303567579696e-09
FICD	4267	-0.958931	3.73389	40.7841	1.70012277028858e-10	6.97770726822676e-09
DDOST	2721	-0.547053	8.82753	40.7139	1.76232277085811e-10	7.21261620783029e-09
SULT1A1	8909	-0.559498	4.67143	40.6083	1.86013575403563e-10	7.5915484186471e-09
ABHD11	2289	-0.438318	5.63129	40.5932	1.8745993555003e-10	7.62914678881342e-09
UTP20	10024	0.441618	5.81707	40.4765	1.98990669000463e-10	8.07579729024506e-09
AC068672.2	336	-1.26077	0.831262	40.4265	2.04154011282416e-10	8.26226637861345e-09
TPP1	6544	-0.439991	7.22013	40.3236	2.1519239429523e-10	8.68480637976501e-09
GSE1	13387	0.452469	7.04627	40.2715	2.21013706230502e-10	8.89503639286138e-09
PCLO	22873	0.592732	3.75913	40.2641	2.21845226348438e-10	8.90383782766975e-09
SH3KBP1	5780	0.483649	6.18052	40.2466	2.23839055284234e-10	8.95911194001276e-09
FAM81A	5578	0.856066	2.63343	40.1482	2.35410674878962e-10	9.39637828383635e-09
MYO1D	8188	0.413609	6.01678	40.1225	2.38520843293477e-10	9.49443652660529e-09
YPEL3	3181	-0.616143	4.42098	40.0934	2.42111273221312e-10	9.61102373943291e-09
CDH2	4950	-0.412852	6.26613	40.0102	2.52635114653919e-10	1.00014593482474e-08
LINC01578	5394	-0.511804	6.59207	39.8529	2.7382116252513e-10	1.08107273650207e-08
TBC1D8B	9503	-0.539524	4.91824	39.8253	2.77718300309086e-10	1.09348758406252e-08
P4HB	5303	-0.653411	10.8153	39.7882	2.83056159784615e-10	1.11149268797586e-08
SPCS2	2982	-0.576873	5.92738	39.6572	3.02687777298498e-10	1.18537755158218e-08
DPY19L3	10781	-0.474657	6.08365	39.6318	3.06651846228305e-10	1.19767329942232e-08
TMEM41B	4422	-0.472205	7.50259	39.6015	3.11440011651788e-10	1.21311311777181e-08
PDIA3	4240	-1.07085	10.1044	39.5638	3.17512024680418e-10	1.23197205824742e-08
DALRD3	3682	-0.503289	4.61542	39.5604	3.18061053779353e-10	1.23197205824742e-08
ANKRD1	1979	-1.1747	1.06488	39.5558	3.18825448345399e-10	1.23197205824742e-08
OCEL1	1867	-0.645915	3.68496	39.5428	3.20953960600756e-10	1.23690718662291e-08
GPCPD1	7527	-0.452577	5.8754	39.5255	3.23795723256539e-10	1.24455768867573e-08
KRT19	2336	-0.604251	7.36637	39.4793	3.31563017831967e-10	1.27104989078645e-08
BDP1	12436	0.417495	6.5013	39.4606	3.34746390259596e-10	1.27987639581097e-08
CASK	19939	0.416646	6.28179	39.4294	3.40145765973709e-10	1.29710704300053e-08
DNAJB9	2837	-0.975701	5.68805	39.3845	3.48048021300088e-10	1.32376693755733e-08
MT-TC	66	-0.661051	3.90112	39.3379	3.5645750440054e-10	1.35221177060978e-08
KCNK1	3627	-0.487037	5.11916	39.2725	3.6859177723886e-10	1.39460154466234e-08
KDELR1	2251	-0.530042	8.41608	39.2673	3.69582573511116e-10	1.39471823650468e-08
PAPSS2	4083	-0.703014	3.28303	39.1946	3.83596632716031e-10	1.4438537504485e-08
ATP2A2	13745	-0.610936	9.62688	39.1635	3.89765704607996e-10	1.46260165435611e-08
HDAC5	7618	-0.466755	4.96228	39.1593	3.90590847195383e-10	1.46260165435611e-08
SMIM24	1498	-1.021	2.07991	39.1234	3.9784908598965e-10	1.48595099494695e-08
LPAR1	4159	-0.628604	5.20933	39.1109	4.0040273440837e-10	1.4904340400228e-08
MKRN2OS	1829	-1.69504	0.604177	39.1075	4.0110104594185e-10	1.4904340400228e-08
AC097359.2	2389	-1.20106	1.40871	39.0124	4.21120200500469e-10	1.56083045741615e-08
EPHX2	4473	-0.554338	4.19117	38.8757	4.51677199721596e-10	1.66982647194785e-08
CDC42BPA	14055	0.45202	7.6016	38.8331	4.61639311552788e-10	1.6999551356116e-08
WDR81	7913	-0.468355	4.79217	38.83	4.62356992085073e-10	1.6999551356116e-08
MFSD2A	4007	-0.582746	4.05618	38.8259	4.63336935578632e-10	1.6999551356116e-08
OXNAD1	6095	0.526528	4.19227	38.7323	4.86092119024892e-10	1.77895022602334e-08
CTSA	5856	-0.415324	6.82463	38.6969	4.94990578402723e-10	1.80696435015406e-08
GDI2	4033	-0.466711	8.5099	38.6278	5.12836817922065e-10	1.86742008210268e-08
KCNK15	2599	-0.542472	5.05662	38.5576	5.31611555522856e-10	1.93094607254789e-08
ETNK1	8191	0.833115	6.82055	38.5398	5.36473596472585e-10	1.94374685365341e-08
ZNF770	5439	0.423532	7.08902	38.4564	5.59917370973714e-10	2.02364166240724e-08
ENTPD7	3657	-0.659367	5.91228	38.3959	5.77546159077533e-10	2.08217571842121e-08
ALPP	3059	-1.86957	-0.124723	38.2858	6.11071342793513e-10	2.1975880048136e-08
SDHAF3	2303	0.514906	4.76968	37.9604	7.21963349516318e-10	2.5899766679315e-08
SLC14A1	7182	-1.79156	0.320501	37.9307	7.33022366997607e-10	2.62317289904144e-08
PRRC1	9064	-0.65615	7.76495	37.9164	7.38427115647174e-10	2.63602151430904e-08
STEAP3	4562	-0.437012	5.61397	37.9054	7.42605041583855e-10	2.64212535329536e-08
GRIP1	6570	0.78499	3.31205	37.9023	7.43774017136624e-10	2.64212535329536e-08
YIPF5	3701	-0.493884	6.46191	37.8421	7.67078980956444e-10	2.7182659791015e-08
MT2A	1299	-0.526068	5.26476	37.7782	7.92610168698368e-10	2.80100013669321e-08
PEAK1	24184	0.504151	4.99008	37.7741	7.94281820027258e-10	2.80100013669321e-08
NLE1	5463	-0.430473	5.76969	37.599	8.68882632641527e-10	3.04606203891905e-08
IMPDH2	2773	-0.468964	8.58654	37.599	8.6890516706716e-10	3.04606203891905e-08
SUMF2	4101	-0.423115	7.67295	37.5933	8.71452325545099e-10	3.04606203891905e-08
ALDH6A1	6680	-0.474894	7.22451	37.5917	8.72160374554562e-10	3.04606203891905e-08
LTBP4	8108	-0.544484	6.10205	37.5697	8.8203614139101e-10	3.0731662106163e-08
DNAJB11	5731	-1.32523	8.2516	37.5608	8.86089572129747e-10	3.07990320418016e-08
SLITRK2	11881	0.760567	5.08221	37.3738	9.7524002878582e-10	3.38168553179694e-08
PSPC1	4817	-0.416416	6.15313	37.3604	9.81937168148564e-10	3.3968012181025e-08
TCN2	3122	-0.558599	3.903	37.3354	9.94644150087578e-10	3.43258547663241e-08
CRISPLD1	4543	-0.409513	7.0806	37.3053	1.01009977925998e-09	3.47766343432898e-08
INHBE	3015	0.446079	7.29117	37.2859	1.02018176447196e-09	3.50407112435297e-08
GDF11	8657	0.482939	4.81319	37.115	1.11360935133801e-09	3.81595053433725e-08
SURF4	3446	-0.565803	8.72152	37.001	1.18071077666244e-09	4.03636397038321e-08
ABCB7	4671	-0.440492	6.60919	36.9961	1.18367917499468e-09	4.03701284823889e-08
TAGLN	3917	-0.999436	2.97174	36.9835	1.19131386348553e-09	4.05353609428131e-08
THBS1	9158	-0.615359	4.46173	36.915	1.23395542062748e-09	4.18881736128427e-08
GGCX	9098	-0.457143	6.84022	36.8966	1.24560086090794e-09	4.21849298557844e-08
PLCB1	17412	0.487276	5.55246	36.8563	1.27167047313008e-09	4.296767512583e-08
AC007325.2	2405	-0.720494	3.24587	36.8445	1.27935832574094e-09	4.31271394772394e-08
XAB2	4673	-0.402233	6.21197	36.7691	1.32980786606343e-09	4.47240242732305e-08
SHC2	4131	-1.46287	0.56411	36.6856	1.38802327460315e-09	4.65741112164184e-08
CHML	7661	0.438124	5.60782	36.6409	1.42022912188489e-09	4.75449514098285e-08
IP6K3	2785	-0.822036	2.28193	36.4716	1.54908045024891e-09	5.17392870383136e-08
GLS	9827	0.426539	6.30566	36.4581	1.55981349323945e-09	5.19782803744863e-08
TAS2R31	1021	-1.86653	-0.200869	36.3935	1.61243638258849e-09	5.36088974888517e-08
PM20D2	4708	0.40555	7.04147	36.3793	1.62417358176733e-09	5.37547681607308e-08
SLC39A7	2845	-0.717787	8.64078	36.3793	1.62422349938473e-09	5.37547681607308e-08
ABRAXAS1	7777	-0.525907	4.12923	36.3526	1.64655579713532e-09	5.43700208558615e-08
MTMR4	7475	-0.452511	6.7954	36.3038	1.68835141856308e-09	5.56237137421836e-08
SIDT2	9061	-0.48451	4.71595	36.296	1.69508206699612e-09	5.57191116547208e-08
EIF3F	9431	-0.443264	7.92544	36.2755	1.71299707657648e-09	5.61808905769292e-08
ATP6V1E2	5283	0.731246	4.15706	36.1633	1.81452261385151e-09	5.93765744519113e-08
SERINC1	3137	-0.41143	7.16518	36.1494	1.82756606918425e-09	5.96690054363551e-08
PLCD1	4314	-0.69891	3.63624	36.0838	1.89012502700515e-09	6.15731536263628e-08
ENTR1	3133	0.395073	6.05338	36.0505	1.92265697485393e-09	6.24928035517959e-08
CLDN3	1274	-0.525927	6.28483	36.0362	1.93685704356426e-09	6.28138303257704e-08
HERC5	4766	-0.584997	3.65954	35.9596	2.01450079520108e-09	6.51863742839121e-08
C19orf54	3375	-0.450827	4.81287	35.9058	2.07095511805391e-09	6.67553220921595e-08
TMED7	3894	-0.769658	8.00419	35.9046	2.07217635512175e-09	6.67553220921595e-08
SP4	6234	0.450542	4.90457	35.8434	2.13827718646146e-09	6.87323655798641e-08
KDELR3	1929	-0.754991	5.90326	35.7934	2.19390349639915e-09	7.03647326692788e-08
ITPR3	9870	0.419187	7.5421	35.7249	2.27243125380907e-09	7.27228054770748e-08
GJB6	3300	1.21462	2.66274	35.7072	2.29309988509536e-09	7.3222963144067e-08
TMEM208	1787	-0.491584	4.94515	35.6975	2.3045574352967e-09	7.34274451259337e-08
ELP2	11068	-0.386526	6.17322	35.6631	2.34568872274628e-09	7.45744233102422e-08
Z99129.4	2435	-1.10835	1.33454	35.5573	2.47661725530716e-09	7.85650045903006e-08
DCUN1D4	7625	0.45676	6.34905	35.5	2.55056665851141e-09	8.07346034455604e-08
NDUFAF8	1376	0.492382	5.58373	35.421	2.65603316012365e-09	8.38902299639924e-08
SNHG20	6087	0.618099	3.49353	35.3998	2.68514203579363e-09	8.46256586508582e-08
SLC15A4	5496	-0.426529	5.1425	35.359	2.74204577321352e-09	8.62319979199549e-08
PSAT1	2188	0.720531	9.80625	35.2722	2.86699529454415e-09	8.9966683875663e-08
KLHL3	11854	1.11809	0.880816	35.1396	3.06892450980936e-09	9.60956987134056e-08
PMPCB	4835	-0.392902	6.71122	35.1014	3.12971532064786e-09	9.75394755782658e-08
SIL1	4011	-0.677964	5.62121	35.0987	3.13403740043423e-09	9.75394755782658e-08
PAPOLA	12766	0.503587	8.40317	35.0942	3.14128385323494e-09	9.75394755782658e-08
LGALS3	2397	-0.502745	5.10633	35.0939	3.1418868862708e-09	9.75394755782658e-08
MAPKAP1	6741	0.40722	6.90149	35.0678	3.18423044308029e-09	9.86432496961908e-08
PUS1	5732	0.512148	4.76552	35.0143	3.27294199649123e-09	1.01175689929832e-07
CCNG2	7471	-0.478239	6.74368	34.8652	3.53343510743686e-09	1.08996345384183e-07
MAGIX	5107	-0.924698	1.59673	34.829	3.59968992785758e-09	1.10804862207294e-07
GOLT1B	3789	-0.529821	7.21167	34.824	3.60899070487408e-09	1.10856291651407e-07
FAM174B	4657	-0.59131	4.67791	34.7708	3.70895722276658e-09	1.13686581201636e-07
CACNB1	7094	-0.694594	4.18763	34.7393	3.76941336379583e-09	1.15296435289662e-07
ZNF778	11273	-0.419011	6.34397	34.7005	3.84541612149902e-09	1.1737405636399e-07
SNCA	4014	-0.627369	3.37323	34.6847	3.8766093160675e-09	1.18078106400723e-07
MAP1LC3A	1762	-0.711349	3.32396	34.6725	3.90113462545527e-09	1.1857653760092e-07
IGFBP3	4571	0.576885	10.607	34.6234	4.00074064259606e-09	1.2135023130747e-07
TRIQK	6724	-0.452093	5.36409	34.6054	4.03786833127455e-09	1.22221227052267e-07
FLJ46906	1220	1.47265	0.45621	34.5846	4.08116752203043e-09	1.23275016481456e-07
DCST1-AS1	822	1.01369	1.11128	34.5433	4.16874839808549e-09	1.25659222978805e-07
RAB11FIP2	6169	0.492802	4.77151	34.5322	4.19253039893388e-09	1.26114439267309e-07
RNF128	3432	-0.882766	1.87215	34.5045	4.25271175985524e-09	1.27660432146564e-07
TRAM1	3878	-0.866213	8.6559	34.451	4.37128443483396e-09	1.30899393485599e-07
ARMCX3	4239	-0.661371	5.93503	34.4477	4.37862930924365e-09	1.30899393485599e-07
MPI	9090	-0.401632	5.63084	34.4278	4.42351581458438e-09	1.31969735667549e-07
KAT2A	3769	0.439278	6.20761	34.3915	4.50685721015085e-09	1.33961984433056e-07
DDX43	2807	-0.561934	3.94332	34.3907	4.5087349705943e-09	1.33961984433056e-07
ARSA	2932	-0.431702	4.90523	34.3233	4.66754174680666e-09	1.38397375590518e-07
TEX19	1936	-1.534	0.585306	34.1228	5.17415803313262e-09	1.53106602980415e-07
NPY1R	4180	-1.46318	2.39487	34.089	5.26490581911858e-09	1.55475237085313e-07
SLC35B1	5928	-0.855546	6.63561	34.0678	5.32261445541162e-09	1.5686057895066e-07
RASSF9	5682	-0.738526	4.73834	34.0416	5.39474107353413e-09	1.58354659991385e-07
VASN	2806	-0.41694	6.90817	34.0414	5.3951102412923e-09	1.58354659991385e-07
ZHX1	6741	0.499539	5.94951	34.0102	5.48240401845012e-09	1.60592435451738e-07
SLC16A11	2041	-1.28629	1.05521	33.9337	5.70213999309732e-09	1.66692941568835e-07
NRBP2	4924	-0.505589	4.55227	33.9037	5.7909443813677e-09	1.68647385379582e-07
ETS1	7149	0.427051	4.91064	33.9032	5.79221180428189e-09	1.68647385379582e-07
RAC2	2532	-0.907447	1.9343	33.8923	5.82485153915042e-09	1.68785296667432e-07
ANPEP	4871	-1.24511	0.957091	33.8888	5.83523160464504e-09	1.68785296667432e-07
QSER1	10899	0.396179	7.10432	33.8873	5.83977754185282e-09	1.68785296667432e-07
CYP4V2	9807	0.418717	5.9666	33.8861	5.84341690575528e-09	1.68785296667432e-07
CD99L2	5762	-0.432305	5.17055	33.8447	5.96927740492949e-09	1.71949015489678e-07
SEC31A	9145	-0.74449	4.45206	33.8423	5.97661592830115e-09	1.71949015489678e-07
TMED9	2440	-0.543245	7.93066	33.8185	6.05010774678427e-09	1.73719398128515e-07
MYO15B	12761	-0.458678	5.45641	33.8001	6.10742725032487e-09	1.75019350138008e-07
PLAGL2	5705	0.395285	5.99933	33.7812	6.16719676391946e-09	1.76384255478319e-07
BET1L	3868	-0.566464	6.18118	33.7172	6.37331714841297e-09	1.81921266894483e-07
AACS	16094	-0.429016	5.97866	33.7026	6.42157039060424e-09	1.82939208245273e-07
GPR155	7769	0.659176	3.0297	33.6703	6.52903927820668e-09	1.85636813450225e-07
CYBRD1	5176	-0.393501	5.67568	33.6152	6.7164806841468e-09	1.90593257539002e-07
SH3PXD2B	8242	0.441482	4.63528	33.5227	7.04355958275613e-09	1.9948514069759e-07
SGPP2	3336	0.619809	5.03687	33.5094	7.09197268555664e-09	2.00465508070919e-07
SNAI3-AS1	5037	-0.906856	2.43521	33.4951	7.14446769700423e-09	2.01557225572377e-07
AC010654.1	808	-1.44902	0.288942	33.4827	7.19023358633299e-09	2.02455239875643e-07
PCGF5	8306	0.405529	6.84644	33.4337	7.3734265748732e-09	2.07211827284976e-07
TMF1	7911	-0.462199	6.37054	33.4076	7.47301438182169e-09	2.09605069408277e-07
UBXN6	5275	-0.398592	7.1845	33.3638	7.64329638069211e-09	2.13968117755444e-07
RFX1	5465	-0.441476	5.07792	33.3344	7.75961567455507e-09	2.16806646414636e-07
STRBP	8097	0.401715	6.67423	33.2824	7.97015536190446e-09	2.22261779756449e-07
IBTK	8722	-0.435388	7.56594	33.2608	8.05922144722524e-09	2.24066221143102e-07
CHST12	16143	-0.4588	5.04505	33.2592	8.06570539320273e-09	2.24066221143102e-07
SPAG7	2831	-0.46448	5.99898	33.2489	8.10838932828206e-09	2.24822115554599e-07
TOM1L1	7275	-0.416915	6.0885	33.2417	8.1386536219741e-09	2.25231425664117e-07
ABCC3	9614	-0.618669	4.03822	33.2055	8.29140525358166e-09	2.29022484656441e-07
TSPAN31	5385	-0.595848	3.31108	33.1995	8.31724123260831e-09	2.29300185708854e-07
SESN2	3453	0.542283	7.15567	33.1593	8.49086834811513e-09	2.33643610283645e-07
LTA4H	7350	-0.391741	6.67566	33.1146	8.68822341466601e-09	2.38622302441744e-07
LITAF	5060	-0.539935	8.19493	33.006	9.18741282032262e-09	2.51856454465033e-07
ASL	3195	-0.541457	4.4652	33.0006	9.21298184397225e-09	2.52081757459648e-07
SLC33A1	10040	-0.591487	5.53856	32.9956	9.23669733511879e-09	2.52255593199137e-07
FNDC3A	7698	-0.459493	7.21276	32.9906	9.26037567139467e-09	2.52427763845578e-07
SSR4	4590	-0.408904	6.75623	32.9832	9.29598875259709e-09	2.5292400858892e-07
TMEM141	1443	-0.491307	4.47856	32.9723	9.3481489473256e-09	2.53867768328399e-07
MXD4	7058	-0.430418	7.03299	32.9455	9.47793364312745e-09	2.56912122949625e-07
TIMP1	1541	-0.761346	3.00534	32.9344	9.53227613569462e-09	2.5790398505681e-07
CTSV	4700	-0.441977	5.32688	32.8699	9.85352408670616e-09	2.66100095642665e-07
HERPUD1	5155	-0.500808	7.76416	32.7964	1.02336740759289e-08	2.75853526250781e-07
LAD1	3482	0.378837	6.11086	32.7738	1.03529267662557e-08	2.7855124627209e-07
COLEC12	7340	0.818286	2.28948	32.7657	1.03962065135832e-08	2.79198677330592e-07
RUNX1	15574	0.627306	3.53595	32.7186	1.06511689995868e-08	2.85518144640216e-07
CNKSR2	31865	0.662757	3.51999	32.6909	1.08041432117738e-08	2.8908544516365e-07
GABARAPL1	4086	-0.434667	5.45426	32.6453	1.10609195211877e-08	2.95411948020838e-07
KCNQ1OT1	91667	-0.722449	2.67255	32.6051	1.12915506166015e-08	3.01018236529548e-07
LAPTM4A	1946	-0.412375	7.69506	32.5605	1.15539007657221e-08	3.07448029716441e-07
CCDC7	9573	0.860135	1.82882	32.5431	1.16576218278039e-08	3.09640927854046e-07
SYF2	3370	-0.396775	5.97767	32.5184	1.18071367281972e-08	3.13039944386819e-07
PIK3C2B	9414	0.46095	4.57874	32.5031	1.19001718617916e-08	3.14931870637469e-07
ADAM23	6421	0.686616	2.79216	32.4909	1.19754115995899e-08	3.16346827509895e-07
NMD3	4869	-0.483695	6.65425	32.4637	1.21441101385542e-08	3.2022100944293e-07
CD24	3097	-0.482857	4.16725	32.4562	1.21910637924791e-08	3.20876749711826e-07
COL1A1	9819	-0.452308	5.04705	32.4406	1.22891580948685e-08	3.22873739530461e-07
HTT	19796	0.407697	6.84438	32.4007	1.25442240800699e-08	3.28980201551147e-07
FGFR1	13842	0.502044	7.29704	32.3738	1.27189611984356e-08	3.3296177883256e-07
KIF1C	8580	0.407834	8.72544	32.2883	1.32913303427698e-08	3.47319673651263e-07
FHL3	2004	-0.488752	4.08507	32.2205	1.37629743658256e-08	3.58998661689551e-07
SLC11A1	8676	-1.05311	1.05857	32.2083	1.38494487102446e-08	3.60606882278035e-07
RNF24	7668	0.503122	4.89599	32.1855	1.40130522497912e-08	3.64214018134556e-07
USO1	4588	-0.634822	7.59167	32.1443	1.43136578725355e-08	3.71362741482266e-07
ARPC5L	3610	0.370869	6.48468	32.1343	1.43877386279535e-08	3.72619348530368e-07
GRM8	6457	-1.49829	1.54058	32.0251	1.52190047902809e-08	3.93446477932369e-07
G0S2	866	1.29459	4.17388	32.0046	1.53810053775705e-08	3.96928289752615e-07
KCNJ13	2977	-1.42428	0.766242	32.0001	1.5416335275084e-08	3.97134636900168e-07
MVB12A	4053	-0.405295	5.50792	31.894	1.6282005513112e-08	4.18692492212397e-07
ADGRE5	5382	-0.521248	3.81915	31.8598	1.65710436892773e-08	4.25372250462033e-07
SFXN2	8034	-0.511915	4.79151	31.847	1.66809410900898e-08	4.27438083065106e-07
PDIA3P1	3328	-0.670681	3.20674	31.8103	1.6998924502476e-08	4.34272782903966e-07
ACADS	2648	-0.605984	3.73253	31.8093	1.70074481018898e-08	4.34272782903966e-07
SEC24A	7201	-0.459705	6.40958	31.7641	1.74078876932508e-08	4.43717895254808e-07
DOK7	4031	-0.467818	5.07053	31.7045	1.79509222090708e-08	4.56408191238579e-07
PLPP5	4102	-1.00826	6.22115	31.7026	1.79685790755363e-08	4.56408191238579e-07
CSK	4570	0.410851	7.48322	31.6892	1.80927435680437e-08	4.58759984816941e-07
CLDN7	2492	0.389821	7.00778	31.6563	1.84015257766747e-08	4.65776599319349e-07
SLC30A4	8073	0.501833	4.29405	31.6051	1.88929314056805e-08	4.77181104518142e-07
TTC41P	6495	-1.1149	0.80093	31.6026	1.8917772469024e-08	4.77181104518142e-07
STT3A	7393	-0.607878	8.77117	31.5904	1.90370884850954e-08	4.79358507105635e-07
SNHG18	1951	-0.999643	1.21032	31.5865	1.90749091438158e-08	4.79479852855536e-07
NAPB	5234	-0.471006	4.6245	31.574	1.91985535532518e-08	4.81754377504656e-07
COTL1	6762	0.446279	6.0435	31.5076	1.98658515839064e-08	4.97639582176856e-07
OSTC	1617	-0.744442	7.371	31.3485	2.15625657927967e-08	5.39212596219522e-07
HOOK2	5950	-0.372038	6.33377	31.3279	2.17924418893022e-08	5.44024722009744e-07
AL049872.1	322	-0.390517	5.62338	31.3135	2.19543546252672e-08	5.47126618096925e-07
GNPTG	4102	-0.423677	5.08721	31.2798	2.23388957747507e-08	5.54873792874485e-07
SLC25A15	1837	0.395934	5.35171	31.2796	2.23416042970317e-08	5.54873792874485e-07
C12orf66	5999	0.608928	3.34629	31.27	2.24524873817142e-08	5.56676090731955e-07
GBGT1	4032	-1.18521	0.626002	31.0826	2.47275340056411e-08	6.12038060592777e-07
OXA1L	4497	-0.378417	7.13351	31.0307	2.53972829471065e-08	6.27546129147126e-07
CD47	8225	-0.402898	5.69415	31.0029	2.57640637914747e-08	6.35528154204304e-07
IDUA	4000	0.521264	3.88101	30.9836	2.60212586484854e-08	6.40784520176008e-07
UHRF1BP1	9908	0.550713	7.12213	30.9169	2.6931344882465e-08	6.6186769536773e-07
NYNRIN	7955	-0.588873	4.20651	30.9142	2.6968523343499e-08	6.6186769536773e-07
MAP2K3	3783	0.411241	5.39061	30.8177	2.83443762593855e-08	6.94461117491757e-07
SLC43A2	10606	-0.398633	5.31859	30.7879	2.878327655057e-08	7.04027314820256e-07
PRMT3	5467	0.390373	5.36511	30.7529	2.9307164053551e-08	7.156366160236e-07
ZNF121	7251	0.417628	6.01011	30.7386	2.95226158876905e-08	7.19688064148079e-07
LSM10	1496	0.428774	4.51331	30.7297	2.96595174796512e-08	7.21814287205783e-07
WIPI1	3402	-1.2438	4.62538	30.721	2.97921407751778e-08	7.23829453716653e-07
COPS2	7510	-0.379696	7.19487	30.7113	2.99416889298846e-08	7.25428391541861e-07
GPRC5C	8005	-0.458537	7.03156	30.7103	2.99578109247104e-08	7.25428391541861e-07
RGMB-AS1	2344	1.24191	1.31047	30.6838	3.03684141250367e-08	7.34147568756504e-07
HEATR3	4183	0.437832	5.37437	30.6691	3.06001125664462e-08	7.38519992488201e-07
FAM43A	2494	0.541058	4.18834	30.6411	3.10454513026738e-08	7.48025475914673e-07
CERS5	6749	-0.417986	5.39248	30.617	3.1432551410304e-08	7.56098575232295e-07
TMEM263	4768	-0.813102	7.38966	30.602	3.16765497195932e-08	7.60708414671024e-07
AF111167.2	4059	0.995567	1.70279	30.5957	3.17800427978525e-08	7.6193439242574e-07
CYB561	5320	-0.469023	7.42634	30.5811	3.20194378866786e-08	7.65662803362155e-07
GLT8D2	3271	0.454528	4.5086	30.5798	3.20409515069303e-08	7.65662803362155e-07
PPARGC1B	12889	0.65109	2.74701	30.5158	3.31152123504853e-08	7.9003435179015e-07
DCDC2	4996	-0.411743	5.50021	30.4933	3.35022611902475e-08	7.97957955464107e-07
MT-RNR2	1559	-0.438811	11.9246	30.4739	3.38393294968666e-08	8.0466713299505e-07
KCNS3	3131	0.656002	2.7598	30.4642	3.40087722274787e-08	8.07374921067056e-07
UBP1	9760	0.377711	7.47557	30.435	3.45238236629959e-08	8.18265308319196e-07
MFSD4B	5958	-0.468192	4.11454	30.408	3.50072977922422e-08	8.28373012416101e-07
TAF1D	8420	-0.39405	6.63862	30.3915	3.5306853912524e-08	8.3410289511392e-07
NOL10	3824	0.388091	5.41177	30.3233	3.65701807933047e-08	8.62545709003122e-07
MAFF	5615	-0.859705	2.0738	30.3016	3.69830168596791e-08	8.70869127964794e-07
MKKS	6953	0.406725	5.04876	30.2526	3.79289642655464e-08	8.9155458239724e-07
RPUSD4	4083	-0.389921	5.26537	30.2497	3.7984189311301e-08	8.9155458239724e-07
CLPTM1L	6557	-0.457616	7.4686	30.2097	3.87767195237548e-08	9.08688641871989e-07
QRICH2	5775	0.74862	4.08624	30.182	3.93333810587124e-08	9.20249103706976e-07
SLC30A2	3498	-0.926066	2.27309	30.1485	4.00205740731276e-08	9.34821415930018e-07
GRB10	9795	0.424665	7.07821	30.1127	4.0764671586386e-08	9.50674018424722e-07
GPNMB	6040	-0.843736	2.68719	30.0805	4.14474571659052e-08	9.65048245454225e-07
NR4A2	3967	-0.733669	2.36472	30.0754	4.15575839726094e-08	9.66064220060866e-07
FARSB	3369	0.355901	6.34823	30.0308	4.25246961237881e-08	9.86966948853863e-07
PDCD4	4547	-0.368339	5.81461	30.0183	4.27981363463228e-08	9.91729063757135e-07
ARFGAP1	6613	-0.471207	6.41533	30.0071	4.30462906555972e-08	9.95891014227982e-07
SELENOS	3766	-0.548252	6.55709	30.0038	4.31195898383443e-08	9.96000827919403e-07
GTF3A	3001	0.40945	6.18885	29.9794	4.36658806107009e-08	1.00701837998869e-06
LRRC8D	4852	0.36871	6.64656	29.969	4.39011456837841e-08	1.00935639715035e-06
ACER3	8442	0.42001	5.6209	29.9688	4.39062043498535e-08	1.00935639715035e-06
DELE1	6047	-0.373567	6.77412	29.9539	4.4244590689003e-08	1.01552868581442e-06
TMEM38B	4511	0.451181	5.09859	29.9358	4.4659670436136e-08	1.02343904064136e-06
MTMR9LP	2961	-0.708538	2.67312	29.9023	4.54377010753637e-08	1.03962891169127e-06
NEK6	4419	0.445235	7.01034	29.8744	4.60961429118866e-08	1.05196722111587e-06
AC244153.1	1248	-0.867155	1.70813	29.8733	4.6121764736101e-08	1.05196722111587e-06
CNN2	3645	-0.399234	8.00496	29.8694	4.62151146740311e-08	1.05244420234953e-06
MMS22L	21793	0.35402	6.44787	29.8468	4.67560787378802e-08	1.06309713299321e-06
PBXIP1	3851	-0.71834	4.94703	29.808	4.77024606231923e-08	1.08292039124119e-06
MGAT1	11576	-0.389102	7.309	29.7968	4.79791130074561e-08	1.08750161136557e-06
GMPPB	6742	-0.948163	5.75315	29.7935	4.80593480572904e-08	1.08762347028718e-06
RAD9A	4169	-0.486929	4.72949	29.7902	4.81424014020068e-08	1.08780863136821e-06
DANCR	2285	0.380333	6.91236	29.7833	4.8314549852035e-08	1.09000325279537e-06
IARS	7401	0.404028	9.21781	29.7486	4.91859069580989e-08	1.10794115068871e-06
PIK3R5	7506	-0.818953	1.98481	29.7295	4.96726997290143e-08	1.11700084270652e-06
RNF125	6508	0.501152	4.09777	29.7268	4.97418642185367e-08	1.11700084270652e-06
TLN2	16209	0.45798	4.75076	29.7171	4.99930016614487e-08	1.12090790299257e-06
CNPY3	1712	-0.459774	6.33516	29.7097	5.01822407832329e-08	1.12234743016708e-06
RNF149	4836	-0.374254	5.66395	29.7086	5.0211702774355e-08	1.12234743016708e-06
NOTUM	3019	-0.683436	3.3783	29.6787	5.09912160132173e-08	1.13802054908761e-06
DST	42341	0.421629	4.65659	29.6721	5.11649010278133e-08	1.14014547090966e-06
TMEM241	5193	-0.478826	4.65492	29.5701	5.39306858762612e-08	1.19993711347044e-06
FAM210B	3577	0.386234	5.35988	29.4162	5.83867312543777e-08	1.29709605259152e-06
IRAK1	4001	0.369454	7.51513	29.3862	5.92996397355852e-08	1.31536559651652e-06
CEP57	7101	-0.368166	7.00089	29.3808	5.94648523180611e-08	1.31701957214803e-06
ADAMTS7	7730	0.589752	4.42005	29.3457	6.05513275119677e-08	1.33904145726237e-06
MYCBP2	15945	0.376713	5.56195	29.3084	6.17261596208854e-08	1.36294737558031e-06
AUH	2258	-0.455801	4.42123	29.2026	6.51917963937332e-08	1.43728620607671e-06
GRIN1	6729	0.964983	0.866382	29.1995	6.52952395921014e-08	1.43738566065703e-06
PROM1	7434	-0.752023	6.72832	29.1886	6.56650185325515e-08	1.44303262827959e-06
MIA3	10171	-0.558825	7.36401	29.1861	6.57504026375584e-08	1.44303262827959e-06
CA11	2075	-0.545504	4.38951	29.0616	7.01132939584096e-08	1.53646462733293e-06
CAMLG	2221	-0.365832	5.96475	29.0545	7.03707579741084e-08	1.53839673234147e-06
AP001372.2	2493	0.701432	2.8547	29.0533	7.04132305738231e-08	1.53839673234147e-06
FAM124A	6702	0.657258	2.71257	29.048	7.06052531824038e-08	1.54027586109181e-06
ATG13	7001	-0.56964	6.81002	29.0439	7.07556235704001e-08	1.54124206125089e-06
EIF4EBP1	1073	0.42172	8.54759	29.0158	7.17917791005756e-08	1.56147119543752e-06
MBOAT2	8798	0.467172	5.5709	28.9548	7.4088130068104e-08	1.60900813416963e-06
LMO4	5833	0.387254	7.31879	28.9302	7.50352621792097e-08	1.62714526000259e-06
ZNF598	4701	0.34931	6.2094	28.9238	7.52825689802824e-08	1.63007517841211e-06
CREBRF	12333	-0.493018	4.03494	28.9074	7.59229370783175e-08	1.64149457263523e-06
NAT9	4049	-0.390233	6.7419	28.8965	7.6349398597604e-08	1.64826212811975e-06
EIF2AK2	10753	0.36857	7.10513	28.8732	7.72732796781449e-08	1.66573216683051e-06
SLC12A4	8298	-0.628424	5.44883	28.7987	8.03053671241622e-08	1.72852841325475e-06
ADCY3	6058	0.384243	5.98921	28.7871	8.07866153295253e-08	1.73631469544774e-06
ZDHHC14	11121	0.695716	2.30023	28.7768	8.12197081755226e-08	1.74304452006229e-06
PCDHGB7	4966	-1.01281	1.00131	28.748	8.24360019697817e-08	1.7665378652197e-06
PMS2	3936	0.391094	5.2079	28.7161	8.38023378062751e-08	1.79317255668243e-06
NPM1	3828	-0.483593	9.77328	28.711	8.40253407902284e-08	1.79530025932534e-06
PRSS16	5290	-0.566464	5.50054	28.6976	8.46082324148076e-08	1.80509986601283e-06
SFT2D2	11221	0.392562	7.05988	28.6899	8.49434158187826e-08	1.80959367805146e-06
TTC31	5094	-0.430199	4.67087	28.6568	8.64101844433225e-08	1.83814578298248e-06
LGI2	6428	0.51819	4.80396	28.631	8.75689253216584e-08	1.86007151461751e-06
AHNAK	19465	0.532055	5.96645	28.6167	8.82168355795719e-08	1.87109840019796e-06
LMAN1	6767	-0.52764	8.60025	28.6132	8.83755738733996e-08	1.87173281750236e-06
HSP90B2P	2384	-1.29879	0.400696	28.5993	8.90156970212371e-08	1.88254594180721e-06
SLC39A13	4584	-0.457341	5.22491	28.5626	9.07192864019892e-08	1.91578562810247e-06
SREBF1	8030	-0.398554	7.75971	28.5292	9.22983292775657e-08	1.94630250518687e-06
WWC3	7114	0.377969	6.48101	28.5139	9.30304438183231e-08	1.95889756266147e-06
ATP1A2	6298	-1.09755	6.00016	28.5053	9.34409118901194e-08	1.96469321107315e-06
FXR1	12054	-0.380405	7.74725	28.4931	9.4032262817587e-08	1.97426986485075e-06
CDON	10600	-0.754976	5.4152	28.4697	9.51781900683583e-08	1.99544577706086e-06
ANXA5	3034	-0.445378	8.35905	28.456	9.58542517120476e-08	2.00672395262873e-06
QPCTL	2396	-0.458618	4.09416	28.4481	9.62460704472659e-08	2.01202756478896e-06
SARDH	5120	-1.14259	1.00157	28.3995	9.86913518496831e-08	2.06018196986213e-06
KBTBD11	6710	0.484283	4.04329	28.3624	1.0059922168532e-07	2.09699582764135e-06
C9orf116	1864	-0.633428	2.86789	28.345	1.01507303251495e-07	2.11289342255153e-06
LARS	8118	0.39032	7.86517	28.231	1.0766559499568e-07	2.23787328997459e-06
TMEM47	4054	0.441695	7.51934	28.1733	1.10925810778196e-07	2.30234443542344e-06
RPF2	3922	0.351539	6.16188	28.1288	1.13504308241864e-07	2.35250227453073e-06
TBC1D17	4745	-0.413027	4.98101	28.1245	1.13759023485703e-07	2.35321288385977e-06
CRTAP	6695	-0.43907	7.78122	28.1227	1.13862527176916e-07	2.35321288385977e-06
NEBL	13654	0.45066	4.83307	28.1102	1.14599764815048e-07	2.36508520312192e-06
NUDT18	1756	-0.594413	3.14297	28.0905	1.15771027741301e-07	2.38586845681328e-06
PCIF1	3219	-0.38246	5.89432	28.0568	1.17805131168494e-07	2.42434950530743e-06
TGFB1	3238	-0.416386	5.34836	28.0397	1.18851531187549e-07	2.44242418192914e-06
GALNT12	3137	0.584369	4.55413	28.0001	1.2130844504225e-07	2.48939321754075e-06
WSB1	8602	-0.405219	6.14996	27.9964	1.21541682222489e-07	2.49066163753249e-06
PNPT1	5134	0.351783	6.32758	27.9058	1.27367051426209e-07	2.60636040869209e-06
PDGFRL	2409	-1.20303	4.26126	27.8921	1.28275183535305e-07	2.62125195722144e-06
CRNDE	5846	0.651596	3.13442	27.8138	1.3356915591784e-07	2.72559868866615e-06
RBM4	6589	-0.435943	4.41264	27.8104	1.33805170266872e-07	2.72658529987011e-06
RIMKLB	8619	-0.445766	6.24902	27.7971	1.34726582404643e-07	2.74151612851129e-06
FNIP1	7942	-0.429107	5.68086	27.7805	1.35886500956428e-07	2.75856791238501e-06
PRDM13	3276	0.765379	1.81515	27.779	1.35996175963083e-07	2.75856791238501e-06
IL1R2	3073	-0.456058	5.10245	27.7749	1.36281449138723e-07	2.75856791238501e-06
MYBL1	7239	0.676144	3.65121	27.7743	1.36324025128532e-07	2.75856791238501e-06
NACAD	4917	-0.66176	2.65136	27.7706	1.3658315260518e-07	2.759255028978e-06
SIAH2	2617	0.366648	5.50241	27.7685	1.36737808580368e-07	2.759255028978e-06
CCDC14	11423	0.440481	6.76652	27.7303	1.39458740190775e-07	2.81025802528677e-06
SNTB1	6868	0.521879	6.44249	27.725	1.39840177877656e-07	2.81404147421672e-06
SEC22B	9034	-0.435266	5.83428	27.6746	1.43537983049255e-07	2.88445830667029e-06
APTR	3100	-0.510493	4.1523	27.6189	1.47725515424921e-07	2.96450830608932e-06
TCF25	7967	-0.353234	6.93981	27.6014	1.49067025588608e-07	2.9873031927957e-06
NPL	4975	0.85143	1.90191	27.5852	1.50325284048219e-07	3.00836921754349e-06
AUNIP	2408	0.430207	4.53766	27.5817	1.50597939373444e-07	3.00968013914273e-06
TRPC4AP	3226	-0.346634	6.48031	27.5355	1.54236291420066e-07	3.07815807423372e-06
HS1BP3	9059	-0.450798	4.99944	27.5232	1.55221198298077e-07	3.0935648697843e-06
SDF4	4709	-0.367767	8.08846	27.5	1.57097594776442e-07	3.12667254042045e-06
SLC20A1	5577	-0.400598	6.81949	27.497	1.57339181115864e-07	3.127196939032e-06
GRAMD1A	5942	-0.355893	6.00279	27.4863	1.58215093128048e-07	3.14031022958662e-06
HERC4	15847	0.368089	5.37029	27.4749	1.59150453663424e-07	3.15456608632454e-06
CENPK	4312	0.383503	5.11332	27.442	1.61873481339254e-07	3.20416867898913e-06
ANKS1B	11053	1.02158	0.918534	27.4371	1.62290654192164e-07	3.20805566633735e-06
HIPK2	15402	0.364735	6.12106	27.4188	1.6382759515438e-07	3.23403686141031e-06
KRCC1	1753	0.501013	5.02348	27.4128	1.64338496226484e-07	3.23972050430745e-06
RAB15	5015	0.390789	5.14986	27.3594	1.68941632008073e-07	3.32595253583373e-06
FKBP4	5180	0.384308	7.90928	27.3377	1.70847165352617e-07	3.35891537944273e-06
TMX2	2246	-0.382349	6.34311	27.3203	1.72390463519516e-07	3.38467708712845e-06
PBK	2165	0.399191	6.49334	27.2986	1.74340232686234e-07	3.41833905627301e-06
SLC14A2	5409	-0.894018	1.91995	27.2804	1.75985318838829e-07	3.44594433613119e-06
DHX37	6618	0.387532	4.94796	27.264	1.77485585155385e-07	3.46845568736185e-06
CYGB	2949	-0.485127	3.91043	27.2626	1.77612432472794e-07	3.46845568736185e-06
PTMA	3378	-0.425773	10.407	27.2594	1.77905049493355e-07	3.46950666320665e-06
SETX	12140	-0.396304	6.92446	27.2459	1.79151629235107e-07	3.4891340766178e-06
GTPBP3	4532	0.422317	5.24084	27.2357	1.80105865291986e-07	3.50302291409272e-06
RRN3P3	3366	-0.823745	1.70039	27.2285	1.80773301597728e-07	3.51130387555267e-06
CISD3	2663	0.489603	4.41597	27.2109	1.8242537123876e-07	3.53866250831502e-06
APLP1	3656	0.394614	5.63186	27.1865	1.84742215945398e-07	3.57882620729425e-06
AKR1C3	4532	0.947643	1.24649	27.1451	1.8874518167122e-07	3.65150298868329e-06
CANX	6235	-0.726264	11.3425	27.1417	1.89076737394354e-07	3.6530530819183e-06
PUS7	4421	0.416774	4.58307	27.1335	1.89877304082818e-07	3.66364854053022e-06
PDE4DIP	27623	-0.421189	5.81281	27.1258	1.90632922985615e-07	3.6733497852228e-06
PKIG	2496	0.402131	4.50406	27.1077	1.92426341809441e-07	3.70299645052897e-06
RPL39L	1060	0.385088	4.86133	27.0785	1.95361322570221e-07	3.7545035127285e-06
BICDL1	5484	0.492985	3.77652	26.9589	2.07832686608338e-07	3.9875108680632e-06
ONECUT2	16234	0.678805	3.85532	26.957	2.08034499139095e-07	3.9875108680632e-06
BOD1L1	15860	-0.369885	5.7592	26.9432	2.09525485608087e-07	4.01079812964413e-06
EIF3D	4070	-0.424307	8.30942	26.8948	2.14834506400122e-07	4.1070138730097e-06
MTCL1	12665	0.593038	4.28816	26.8773	2.16794920347694e-07	4.13904520069861e-06
CATSPER2P1	3925	-0.858855	1.88086	26.8006	2.2557208640079e-07	4.30096698598041e-06
LGMN	3899	-0.362472	6.61781	26.7317	2.3375315078506e-07	4.45111340466073e-06
TOM1	5871	-0.405273	4.82998	26.7082	2.36618822916519e-07	4.49978387192946e-06
RUVBL1	6860	0.426998	6.26214	26.7008	2.37525530156986e-07	4.51112212764818e-06
TIAM1	9216	0.422326	4.89796	26.6855	2.3941082561471e-07	4.54099201743618e-06
SLC27A1	8249	-0.524275	4.35188	26.6625	2.42273771765338e-07	4.58930329853793e-06
TMSB4X	1705	-0.38543	8.36032	26.6597	2.42626988255511e-07	4.59000978172438e-06
BLNK	3655	-0.65219	3.17154	26.6552	2.43191312695244e-07	4.59470296768427e-06
DNAH7	21324	-0.826876	1.68611	26.6478	2.44129238883402e-07	4.60643339186616e-06
ZNF75D	6819	-0.435388	4.59217	26.6121	2.48678955859386e-07	4.68619526547473e-06
CDKN3	1836	0.371521	5.70921	26.5735	2.53705766146316e-07	4.77472937349718e-06
RAB5B	6588	-0.370434	8.43514	26.5633	2.55040516530364e-07	4.7936399284213e-06
DOCK1	8142	-0.360299	6.64232	26.5526	2.56454634312171e-07	4.81399144951102e-06
NPC1	10102	-0.38374	6.306	26.5414	2.57952715054846e-07	4.83586451229917e-06
TBC1D16	11555	0.403356	6.73861	26.5265	2.59942503128419e-07	4.86688740715567e-06
PIFO	4261	-0.900965	1.66343	26.5091	2.62296163642429e-07	4.90463444216325e-06
MAN2B1	5374	-0.35517	6.13996	26.5008	2.6342839824504e-07	4.91947454768919e-06
CALD1	9843	-0.339993	6.18724	26.4913	2.64731492800764e-07	4.93746323350745e-06
IPO7	7245	-0.384063	8.24545	26.4681	2.67926191285876e-07	4.990640555375e-06
FKBP14	5326	-0.730044	5.7379	26.4477	2.7076775454887e-07	5.03711229941169e-06
LINC02009	2951	-0.981393	0.903385	26.3799	2.8044703890117e-07	5.20486503051595e-06
CCSER2	8452	0.361162	5.50435	26.3795	2.80501708231398e-07	5.20486503051595e-06
EPOP	3719	0.399699	4.55146	26.3616	2.83107377930626e-07	5.24651415045161e-06
KHK	3060	0.578205	2.99445	26.2916	2.93563769587161e-07	5.43336052016798e-06
ARHGAP30	5064	-0.926615	1.02036	26.2731	2.96385768291788e-07	5.47861173983637e-06
PPARGC1A	10870	-0.348108	6.9289	26.2544	2.99269952045431e-07	5.52489597619831e-06
SEPT3	7153	0.474689	4.91367	26.245	3.00739540976843e-07	5.54498069905146e-06
AC099489.1	12027	-0.787917	1.70534	26.2214	3.04432729179783e-07	5.60596086470605e-06
DDI2	12136	0.358892	6.24966	26.2058	3.06898404821883e-07	5.64421129576853e-06
ATAD2B	10492	0.37488	5.14608	26.1827	3.105972626207e-07	5.70501596538073e-06
LINC02302	2904	-0.460215	4.25017	26.1574	3.14686483032113e-07	5.7728281716838e-06
AHCY	3894	-0.392927	8.42839	26.1499	3.15915420403979e-07	5.78806449312663e-06
YIF1B	3193	-0.34572	6.11686	26.1413	3.17323703814259e-07	5.80654419737703e-06
ADM2	4276	0.421152	7.05678	26.124	3.20172106969902e-07	5.85129627945372e-06
FAM107B	7019	0.473041	5.23886	26.118	3.21183098698807e-07	5.86239854396352e-06
CPLX1	2418	-0.81438	3.81105	26.0859	3.26558541039848e-07	5.95303518540522e-06
COL2A1	6664	-0.622959	5.3851	26.0544	3.31926524894919e-07	6.04330887242892e-06
EIF2S3	3472	-0.363858	8.14735	26.0274	3.36604136135751e-07	6.12080287098414e-06
ZC3H8	6600	0.393522	4.5395	26.0207	3.3778115160976e-07	6.13452793967276e-06
SLC9A2	5984	0.488843	3.88108	25.9922	3.42799961915195e-07	6.21790342904603e-06
CSKMT	3185	-0.628022	3.14561	25.9819	3.44640375215742e-07	6.24349128617146e-06
AC027307.3	1100	-1.04876	0.638502	25.9603	3.48518254913359e-07	6.30588010664531e-06
HIGD2A	668	-0.358236	5.96336	25.8791	3.63474842249042e-07	6.56831589929891e-06
ZNF594	5314	0.42283	4.29314	25.8573	3.67606946586454e-07	6.6260953985144e-06
DDIAS	5339	0.395436	4.73273	25.8556	3.67933041219693e-07	6.6260953985144e-06
ITFG2	6250	-0.428243	4.90318	25.8551	3.68040401032495e-07	6.6260953985144e-06
ZDHHC21	9426	0.3286	6.43674	25.8421	3.7052644538448e-07	6.65659453262246e-06
RUSC2	5682	-0.463141	4.84462	25.8414	3.70650765840152e-07	6.65659453262246e-06
ADAMTS3	7172	0.409143	4.4227	25.7802	3.82596920081142e-07	6.86265512575174e-06
CAVIN2	3229	-1.0047	1.41374	25.7038	3.98040462921222e-07	7.13086299110041e-06
AC073585.1	2135	0.754119	1.79556	25.6604	4.07091514764466e-07	7.28403031774991e-06
DNAJB5	5891	-0.475414	3.90995	25.6427	4.10855106182605e-07	7.34232944369874e-06
ALDH3B1	6626	-0.620721	4.55359	25.6129	4.17245136887944e-07	7.44736436590288e-06
UBE2G2	7388	0.3341	6.63526	25.5895	4.22330919573761e-07	7.52666724732092e-06
FAM92A	7423	0.44956	4.47542	25.5877	4.22724239370491e-07	7.52666724732092e-06
SESN3	10573	0.481567	6.8925	25.5538	4.30219371934684e-07	7.65074327397677e-06
LPAR2	2980	-0.399229	4.58459	25.5434	4.32535369047932e-07	7.68252613312641e-06
ZSWIM9	3751	0.424067	4.11279	25.4725	4.48734240612998e-07	7.96051255417125e-06
NDUFAF4	2540	0.391756	4.74188	25.4614	4.51333831962394e-07	7.99686493241662e-06
CHPF	3354	-0.50848	7.05395	25.4025	4.65307780832472e-07	8.23441747590132e-06
IFIT1	4613	-0.789983	3.62604	25.3984	4.66297642876269e-07	8.23662516967115e-06
VIRMA	10771	-0.352324	6.52434	25.3973	4.66566351066099e-07	8.23662516967115e-06
PARN	4382	0.339364	5.88086	25.3932	4.67560059415278e-07	8.24415061073371e-06
ACBD3	3578	-0.449474	6.80743	25.3249	4.84422683407474e-07	8.53112383906325e-06
NDUFAF3	2434	-0.34521	5.6463	25.3077	4.88743663999928e-07	8.59679987197936e-06
ZNF16	5237	-0.459168	4.20296	25.2655	4.99559762647208e-07	8.77642538271014e-06
KHDRBS3	8645	0.686031	2.36656	25.2478	5.0416614709408e-07	8.84665453035012e-06
PPP2R2C	9198	0.687956	2.99887	25.1327	5.35166600015589e-07	9.37929497180517e-06
COQ8A	7797	-0.455192	4.84333	25.0858	5.48345064901516e-07	9.59868126259534e-06
STOM	3198	0.439353	5.31531	25.0763	5.51053443074497e-07	9.634483122057e-06
SAMD5	6320	0.412311	4.83263	25.0728	5.52055623254365e-07	9.64040402675802e-06
MAK16	4846	0.33307	6.04519	25.0692	5.53078528653847e-07	9.64667220025419e-06
FAM3C	3422	-0.542458	5.75647	25.0385	5.61965278526344e-07	9.78992030180965e-06
LINC01278	6379	0.449096	4.86354	25.0209	5.67112051570761e-07	9.86774969733124e-06
TEX15	11864	0.660596	2.74242	24.9778	5.79932676131162e-07	1.00787581955857e-05
XRN2	3437	-0.33276	7.14629	24.9665	5.83352166692291e-07	1.01260736318665e-05
MOSPD3	1726	-0.394175	4.55498	24.92	5.9759192262371e-07	1.03608747539378e-05
ATP6AP1	4884	-0.377328	7.86547	24.9148	5.99216383800869e-07	1.03766565437936e-05
C11orf68	1761	-0.412325	4.76399	24.9011	6.03471502860486e-07	1.04379017441191e-05
HDAC6	10602	-0.327918	6.38122	24.897	6.04775297982563e-07	1.04480146306643e-05
SAMD11	4166	0.735445	2.76962	24.8764	6.1126232404574e-07	1.05475419311883e-05
OAF	3176	-0.592373	4.11284	24.8682	6.13873662222571e-07	1.05800361072737e-05
N6AMT1	4865	0.404025	4.26841	24.8609	6.16208644736269e-07	1.06076959708214e-05
UNKL	7494	0.381931	5.07349	24.843	6.21957279199613e-07	1.06935082513729e-05
CAVIN3	1672	-0.806872	1.59145	24.8408	6.2266556408985e-07	1.06935082513729e-05
EHD2	3923	-0.593292	4.43015	24.8121	6.31987656487116e-07	1.08295841700586e-05
IQCN	9154	-0.945069	1.67721	24.8118	6.32079797385208e-07	1.08295841700586e-05
BET1	5247	-0.432445	5.28578	24.8007	6.35755151067837e-07	1.08797250764012e-05
ZNF860	3263	0.56844	3.23785	24.7956	6.37442525819243e-07	1.08957675972092e-05
DTNB	7146	0.402264	4.29946	24.7515	6.52189298014453e-07	1.11347336202726e-05
RHEX	2181	-0.326665	5.96757	24.7298	6.59569048144581e-07	1.12475102118458e-05
NPTXR	5784	0.349234	5.54116	24.686	6.74722218865281e-07	1.14924256950688e-05
PTPN13	9496	0.334774	5.8948	24.6328	6.93627432054332e-07	1.18006006561093e-05
C12orf75	2693	0.349056	6.15481	24.6278	6.95425285521545e-07	1.1817349676424e-05
PRKDC	15417	0.463868	8.04312	24.6131	7.0074985039833e-07	1.18939188977072e-05
HNRNPLL	5923	0.37651	5.8997	24.6041	7.04006471293286e-07	1.19352509001402e-05
PRDM11	13940	0.390252	5.32265	24.5684	7.17193627239267e-07	1.21446459325866e-05
ZNF70	6924	-0.577645	3.24261	24.5577	7.21181805723014e-07	1.21979632774734e-05
COL6A2	5386	-0.366898	8.1804	24.5468	7.25257214663733e-07	1.22526303161039e-05
RNF5	1178	-0.345045	5.85862	24.5429	7.26746912917082e-07	1.22635376280747e-05
DOK3	4823	0.687342	2.60587	24.5382	7.28521866816937e-07	1.22792276136697e-05
VCP	5438	-0.344344	7.81531	24.5091	7.39586285684877e-07	1.24512736323471e-05
GPM6A	7040	-0.793875	1.7154	24.4553	7.60525068127872e-07	1.2788968419942e-05
CEP78	14355	0.31898	6.42345	24.4488	7.63093786172708e-07	1.2817329039657e-05
NCOA5	3220	0.360089	5.89507	24.4414	7.66051281864941e-07	1.28521467369697e-05
EFNA1	2539	-0.537326	3.45481	24.4291	7.70936831741196e-07	1.29191940350263e-05
FANCG	3614	-0.342364	6.21709	24.4007	7.8240325298738e-07	1.3096240625177e-05
GSKIP	4567	0.407876	5.46548	24.3683	7.95657877971285e-07	1.33027771105234e-05
RNF138	3795	0.372099	6.14234	24.347	8.04521156653437e-07	1.34355033161124e-05
WWC1	10076	0.325435	6.82645	24.3441	8.05729451408031e-07	1.34402332944975e-05
CCDC86	3384	0.393453	4.491	24.3391	8.0782867383483e-07	1.34597967914521e-05
TMPRSS4	9948	-0.585287	4.6638	24.2931	8.27347016510396e-07	1.37692151235734e-05
EMILIN1	3958	0.844675	1.62563	24.2784	8.33668898536781e-07	1.3843844026461e-05
KRT17	3130	-2.95529	2.19496	24.2783	8.33736907092941e-07	1.3843844026461e-05
JPH1	4378	0.406217	4.85814	24.2299	8.54931918871167e-07	1.4179572887305e-05
CPAMD8	10199	0.452783	5.68772	24.2246	8.57320565044907e-07	1.42029766129275e-05
MSH4	3266	1.04881	0.537838	24.2079	8.64777340636772e-07	1.43101936014939e-05
EXOSC1	3345	-0.402435	4.67645	24.1992	8.68693313721232e-07	1.4358640676969e-05
KIFC2	4447	0.519583	5.47534	24.1929	8.71534489093645e-07	1.43892324909563e-05
ABCA5	13158	-0.573637	5.24092	24.158	8.87462109192652e-07	1.46355697893985e-05
UBXN8	3217	-0.530614	4.9546	24.0608	9.3342303789245e-07	1.53649360406427e-05
OLMALINC	7763	0.481378	4.75871	24.06	9.3380401430845e-07	1.53649360406427e-05
MSTO2P	1709	-0.936356	2.4008	24.0468	9.40245154845183e-07	1.54534183877213e-05
SUCO	7894	-0.495067	6.84943	24.0357	9.45675977564935e-07	1.55251144384643e-05
DLST	4550	-0.323429	6.91901	24.0224	9.52216467184713e-07	1.56148454308428e-05
FGF19	2447	-0.905167	3.21191	24.0041	9.61330771068109e-07	1.57465330020841e-05
SLC16A14	4946	0.455198	4.44841	23.965	9.81008877311612e-07	1.60507634892572e-05
CCNB1IP1	3680	-0.442839	6.68232	23.9521	9.87647849058373e-07	1.6141209897603e-05
PSMG3	1960	0.321852	6.105	23.9422	9.92697720045597e-07	1.62055114320702e-05
RPL36AL	746	-0.418638	6.50741	23.9144	1.00717970630762e-06	1.64234724499927e-05
COL12A1	12481	-0.528566	7.54354	23.8782	1.02629343390294e-06	1.67163871089414e-05
IQANK1	4982	0.402271	5.37528	23.8731	1.02901196575641e-06	1.67418979288633e-05
SURF2	1008	0.356038	5.0407	23.8502	1.04133388173852e-06	1.69234227827505e-05
ZNF385D	13621	0.951874	1.041	23.8435	1.04493973536167e-06	1.69630496257762e-05
SEC13	5446	-0.511765	7.18529	23.8343	1.0499596964966e-06	1.7025518337499e-05
TMPRSS3	5713	0.75003	3.14756	23.8117	1.06236903648868e-06	1.71931833678476e-05
NOTCH1	10377	0.451509	7.3738	23.81	1.06327636485182e-06	1.71931833678476e-05
SLC26A6	6373	-0.385567	4.7557	23.809	1.06384966946762e-06	1.71931833678476e-05
RHBDD2	2441	-0.333145	6.8025	23.7708	1.08514357492904e-06	1.75178344446044e-05
MRPL45	1705	-0.365171	6.06832	23.7685	1.08644767103341e-06	1.75194208795165e-05
ATP8B2	7572	-0.793971	6.35596	23.7322	1.10715258136312e-06	1.78138442690597e-05
FMNL2	6519	0.333609	5.77864	23.7322	1.10715819223353e-06	1.78138442690597e-05
ROBO1	10875	0.332199	6.61698	23.7273	1.10994110770554e-06	1.7838865435679e-05
SEC24D	9920	-1.09672	7.20545	23.7248	1.11138566968537e-06	1.78423451876893e-05
NUDT2	1075	-0.406873	4.47449	23.7146	1.11733323166159e-06	1.79144891731848e-05
TNFRSF25	4283	0.478806	4.41324	23.7128	1.11834549384532e-06	1.79144891731848e-05
EDEM2	1919	-0.433688	4.90491	23.7061	1.12226751239041e-06	1.79429291890416e-05
ERAP1	7945	-0.894973	4.88126	23.7055	1.12259086192021e-06	1.79429291890416e-05
STK11IP	5694	-0.400741	4.41006	23.701	1.1252377424049e-06	1.79654716037371e-05
SLC1A1	3998	-0.416233	4.06739	23.677	1.13936370253173e-06	1.81710375785769e-05
TTC28	12645	0.46022	7.32374	23.6568	1.15136537627069e-06	1.83423109121018e-05
KDELR2	3990	-0.497124	8.87771	23.6487	1.15625700281801e-06	1.84000635202003e-05
TMEM65	9029	0.32969	6.71843	23.6457	1.15807074544259e-06	1.84087635235616e-05
DBP	6544	-0.416312	4.65735	23.6366	1.16351011028484e-06	1.84750146364245e-05
CTNNA3	11136	0.930126	1.21954	23.6337	1.16529576793349e-06	1.84779775776925e-05
B3GNT9	2917	-0.37466	5.34959	23.6321	1.16624030826237e-06	1.84779775776925e-05
MCM8	7691	0.441211	5.72705	23.6278	1.16884400894566e-06	1.84920069617194e-05
CLIC4	4495	0.359744	8.95877	23.6265	1.1696713055145e-06	1.84920069617194e-05
FNDC3B	13270	-0.557546	7.12829	23.5907	1.19160423235509e-06	1.88182803172686e-05
TNFRSF11B	2827	-0.673803	4.59808	23.5834	1.19617622369923e-06	1.88699721543172e-05
TRAPPC6A	933	-0.454352	3.89712	23.5335	1.22754717679988e-06	1.93438535051252e-05
PITX1	3511	0.380305	5.65376	23.5292	1.23032966281413e-06	1.93666952015456e-05
PLEKHH2	9835	-0.934646	4.42181	23.5242	1.23355352138549e-06	1.93928226824165e-05
GOLGA2	6961	-0.500662	7.89188	23.5224	1.2346590254825e-06	1.93928226824165e-05
EPPK1	16002	0.371842	5.1741	23.4954	1.25212628192037e-06	1.96459424946232e-05
ZFAND2A	2281	-0.435826	4.54269	23.4925	1.25403547986339e-06	1.96546725856907e-05
NOP16	2862	0.3843	4.50008	23.4886	1.25655047820411e-06	1.96728684243831e-05
CDCA7L	4074	-0.336433	6.68281	23.4828	1.26034486007241e-06	1.97110338772789e-05
ADCY1	13812	0.36846	6.40192	23.4622	1.27390005828457e-06	1.99016063944264e-05
CIP2A	4579	0.340281	5.79529	23.4553	1.27848755264715e-06	1.99518213237491e-05
LPIN2	6800	-0.382993	5.8766	23.4482	1.28323947731703e-06	2.00044918089476e-05
NME5	2392	0.806641	1.47784	23.441	1.28805431073496e-06	2.00580290253678e-05
FN3K	3872	-0.373705	5.70777	23.4204	1.30187681448992e-06	2.02515719889979e-05
VPS4A	5670	0.327884	6.23614	23.4165	1.30451977257587e-06	2.02709815783474e-05
FLRT2	34899	0.489734	3.80589	23.3969	1.3179216423772e-06	2.04573542116436e-05
URB2	6001	0.377887	5.05475	23.3713	1.3355496372163e-06	2.07088587824072e-05
SETD7	13916	0.437892	6.46585	23.353	1.34836396864502e-06	2.08852666316029e-05
ZNF561	6467	-0.429385	6.25966	23.3432	1.35519675108211e-06	2.09687471740916e-05
PCDHGC3	5432	-0.572387	3.34523	23.331	1.36387441926867e-06	2.10805653591005e-05
NMNAT2	7165	-0.641937	2.7287	23.3223	1.37003334995436e-06	2.1152978657238e-05
AXL	5154	-0.615165	3.29752	23.3185	1.37273112870273e-06	2.1152978657238e-05
BRI3	5139	-0.372996	5.70979	23.3182	1.37292717143475e-06	2.1152978657238e-05
MYADM	3675	-0.417142	4.49195	23.288	1.39468856716005e-06	2.14654980850301e-05
AL109615.3	2296	0.941393	2.75609	23.2561	1.41802043296548e-06	2.17906534845723e-05
HSPA4L	11621	0.347367	5.74102	23.255	1.41881466008709e-06	2.17906534845723e-05
PADI2	5984	-0.804177	2.13131	23.2339	1.43444206008814e-06	2.20074009408876e-05
NEK9	10787	0.396094	6.48545	23.2081	1.45384751471923e-06	2.22815933980545e-05
CD4	4583	-0.995742	1.17278	23.1559	1.49384654630784e-06	2.28704915398384e-05
PRR29	4142	-1.02033	0.729648	23.1156	1.52546012336054e-06	2.33135672865993e-05
SNHG1	3756	-0.668998	7.67754	23.1149	1.52599645464629e-06	2.33135672865993e-05
FUT3	3109	0.768354	1.57077	23.0992	1.53853685895482e-06	2.34804643106665e-05
PDSS2	3926	0.372723	5.09049	23.08	1.5539559962974e-06	2.36908989194176e-05
HLA-E	2975	-0.363935	5.38859	23.0729	1.55977453287525e-06	2.37546794424995e-05
POLR3K	1889	0.388942	4.4426	23.0269	1.59753078576071e-06	2.43042144359344e-05
SLC26A2	8606	-0.38457	6.81159	22.9969	1.62261449832371e-06	2.46600063244197e-05
SHPRH	17637	0.388953	5.01827	22.948	1.66441442748749e-06	2.52688372173101e-05
CCDC138	5796	0.386857	4.51683	22.9325	1.67789827427235e-06	2.54469561867463e-05
LAPTM4B	3197	-0.355662	8.34441	22.9237	1.68565010196478e-06	2.55378627022381e-05
JSRP1	1950	-0.528805	3.98948	22.9205	1.6884512580867e-06	2.5553654509106e-05
KDM4A	5172	0.364243	5.68763	22.9168	1.69171056536976e-06	2.5576340066865e-05
LCP1	5061	-0.358472	8.55095	22.9114	1.69641188679328e-06	2.56207570719538e-05
TRAF3	8263	0.321494	6.62459	22.8982	1.70810102124994e-06	2.57705085542476e-05
SULT2B1	2822	-0.74165	1.96947	22.8825	1.72216733963934e-06	2.59557772589419e-05
GPX7	1691	-0.344766	5.17839	22.8331	1.76697866028293e-06	2.66035574665811e-05
BEND6	5588	0.678265	4.50053	22.7106	1.88328177028121e-06	2.83252596691674e-05
TMEM256	707	-0.571894	3.42392	22.6847	1.90884941082368e-06	2.86801169491802e-05
SLC11A2	10145	-0.317763	7.13022	22.6658	1.92772475522994e-06	2.89337943891898e-05
CEP19	2201	0.692269	3.5216	22.6449	1.94878087374324e-06	2.92196463515124e-05
GRAMD2A	4987	-0.562671	3.20459	22.6234	1.97072672004461e-06	2.95182355830187e-05
ATF2	5751	-0.332302	6.80605	22.6171	1.9771456233633e-06	2.95838813201292e-05
AL392172.1	1069	0.740867	1.92722	22.5991	1.99576385121713e-06	2.98317417637177e-05
TUNAR	3478	0.742184	2.45542	22.5804	2.01531487762909e-06	3.00930214358408e-05
EIF2AK4	11957	0.324443	6.85521	22.5228	2.07665854495531e-06	3.09771786444103e-05
GOLGB1	11865	-0.346104	6.39266	22.5153	2.08481313859788e-06	3.1066923169937e-05
TPCN1	8728	-0.396147	5.75748	22.4834	2.11970031385152e-06	3.15544322335541e-05
ARMC4	4773	0.511505	3.36833	22.4756	2.12826432597881e-06	3.1649490677734e-05
MACROD1	2089	-0.376218	4.3929	22.4684	2.13626564206794e-06	3.17359954126842e-05
TBL1X	9092	0.312508	6.23306	22.4619	2.14358367176595e-06	3.18121830103039e-05
VPS9D1-AS1	1753	0.432775	4.27398	22.4302	2.17925704507097e-06	3.23085975590164e-05
INTS8	7866	0.380916	5.52143	22.4263	2.1836625381985e-06	3.23409103134414e-05
CDH3	6236	-0.329077	7.51893	22.413	2.1988221388015e-06	3.25322676727567e-05
SGPP1	3312	0.339006	5.52191	22.4021	2.21136582991503e-06	3.26845718645325e-05
PRKAA2	9354	0.341188	5.58609	22.3746	2.24326517521177e-06	3.31223574498494e-05
CYP26B1	5015	0.532507	3.49354	22.3596	2.26077900522197e-06	3.33470641288021e-05
GLB1L	3411	-0.554671	2.88117	22.3449	2.27823062568804e-06	3.35703983373443e-05
DNAJC1	2501	-0.418797	5.86791	22.334	2.29108792986074e-06	3.37256499827221e-05
ZNF512B	5919	0.313151	6.74465	22.3296	2.29636489260449e-06	3.37691149034925e-05
ERO1A	7548	-0.321983	6.77299	22.3042	2.32692347861273e-06	3.41838940553735e-05
MDC1	8064	0.378158	6.61642	22.2717	2.36671304538225e-06	3.47333069054128e-05
VIPAS39	3695	-0.363049	4.65986	22.2592	2.38212562631874e-06	3.49242212157265e-05
REEP1	5846	0.477182	5.13332	22.251	2.39237569944221e-06	3.50391396544313e-05
MBNL2	4908	-0.423384	6.36318	22.2379	2.40869630891721e-06	3.52415209345264e-05
SAPCD2	3848	0.340419	6.45303	22.236	2.41104493144189e-06	3.52415209345264e-05
ICAM1	3706	-0.67123	2.2846	22.2305	2.41805130557789e-06	3.53084094660715e-05
KALRN	24490	0.645239	2.37517	22.2168	2.43534080048681e-06	3.55251671589085e-05
MSTO1	4208	-0.840134	4.3265	22.2034	2.45234156801182e-06	3.57372824891111e-05
UCP1	1462	0.991852	0.628547	22.1948	2.46339932639319e-06	3.58624537206079e-05
CLPTM1	5229	-0.348006	7.85484	22.1773	2.48599749950654e-06	3.61552128832138e-05
AC240274.1	4520	0.457782	3.91444	22.1657	2.50105697960764e-06	3.63378568567193e-05
FOLR1	1648	0.430224	5.16743	22.1588	2.5100528746032e-06	3.64321260890208e-05
RWDD2B	3395	-0.404026	5.06946	22.1499	2.52174675091872e-06	3.65653278883214e-05
TENM1	12896	0.836307	1.39797	22.1374	2.53810347968415e-06	3.67658080322343e-05
SH3YL1	11165	-0.3365	6.78213	22.1185	2.5632986715252e-06	3.7093791233655e-05
WBP2	5399	-0.331373	8.25711	22.0889	2.60307730992975e-06	3.76319504835515e-05
BTD	5840	-0.42292	4.00941	22.0681	2.63143407625468e-06	3.80040812066643e-05
HOXB9	2581	0.542755	4.01461	22.0621	2.63967864684041e-06	3.80852940019307e-05
SLC35A2	3745	-0.372528	5.90143	22.0367	2.67491952437002e-06	3.85509716003059e-05
PPP2R1B	6720	0.343457	5.15803	22.035	2.67726136311574e-06	3.85509716003059e-05
F2RL3	3473	-0.652361	2.51756	22.0302	2.68396266425602e-06	3.86092015336393e-05
BTN3A1	5547	-0.870031	1.10129	22.0204	2.69774517529225e-06	3.87690797743037e-05
NNT-AS1	6580	0.387034	4.77546	21.9974	2.730195506763e-06	3.91966507092486e-05
INPP4A	13187	0.343551	5.15765	21.9912	2.73904015398354e-06	3.92574574510109e-05
INTS10	6869	0.30388	6.52633	21.9906	2.73983494083041e-06	3.92574574510109e-05
LTO1	7872	0.376216	4.37685	21.9549	2.79138454307355e-06	3.99566758879956e-05
SVIP	5263	0.312286	6.5709	21.9499	2.79860825514887e-06	3.99906346642356e-05
KHDRBS1	3588	-0.346245	8.58631	21.9495	2.79926185240055e-06	3.99906346642356e-05
STX16	5099	0.332292	5.7853	21.8971	2.87669964605673e-06	4.10565512353224e-05
PTER	4003	0.442	4.44065	21.8601	2.9327599123303e-06	4.18155728814984e-05
ERP44	4854	-0.696403	6.99128	21.8574	2.93687606534103e-06	4.18332081895488e-05
SSR3	4627	-0.656407	8.5093	21.8398	2.96384336569846e-06	4.21759845839696e-05
INPPL1	6519	0.322246	7.05646	21.8328	2.97475125535268e-06	4.22897857035412e-05
VAV2	5682	0.385667	4.77898	21.7904	3.04124181433279e-06	4.31927686416824e-05
ALKBH7	1455	-0.328718	5.43949	21.787	3.04650542675166e-06	4.3225270844995e-05
NFYC	5990	-0.311961	6.75022	21.7819	3.05468965775664e-06	4.32991083293134e-05
SAMD12	15378	0.361471	4.99409	21.7545	3.09857116690607e-06	4.3878304565281e-05
EML5	11000	0.743077	1.42004	21.7521	3.10245786958895e-06	4.38905651287808e-05
MFSD8	9103	-0.396966	4.67043	21.7451	3.11386630322892e-06	4.40091084821138e-05
CYB5A	9313	0.335155	5.46411	21.7369	3.12713403557914e-06	4.41536738609614e-05
ST6GALNAC4	2630	-0.46291	5.32819	21.686	3.2113031807088e-06	4.52980814684643e-05
IFITM2	1543	-0.401455	4.90113	21.6604	3.25445849739151e-06	4.58622963226006e-05
MPRIP	18153	0.33005	7.75747	21.6484	3.27480701122425e-06	4.61043324283693e-05
RABAC1	1999	-0.515479	3.19387	21.6359	3.29620596796807e-06	4.63606742580911e-05
ORAI2	11103	-0.347155	5.94113	21.6195	3.32447960035175e-06	4.66709094162536e-05
TMEM173	3850	-0.647172	3.67736	21.6194	3.32468795139531e-06	4.66709094162536e-05
EIF3E	6005	-0.381331	8.95369	21.6097	3.3415013686945e-06	4.6861653847261e-05
GABPB2	9189	0.387934	4.99333	21.5892	3.37755690461351e-06	4.73216241727384e-05
DTWD1	15053	0.376014	4.524	21.5819	3.39029892052147e-06	4.74543863355071e-05
PIGX	4446	0.312664	6.00625	21.5735	3.40533031786925e-06	4.76189068222544e-05
CRLF1	3018	-0.510466	4.03195	21.5624	3.42498751324018e-06	4.78477342114101e-05
FBXO17	4960	0.420064	4.05451	21.5543	3.43948002879364e-06	4.80040397102237e-05
ARHGEF6	6434	0.653849	2.28924	21.5455	3.45539459868729e-06	4.81510079556826e-05
CLN6	7345	-0.321003	5.61375	21.5448	3.45663853656666e-06	4.81510079556826e-05
KIF21B	12150	1.11731	-0.102315	21.5111	3.51793257992199e-06	4.89578950705811e-05
METTL25	3672	-0.489485	3.26606	21.4935	3.550284404686e-06	4.93608441298401e-05
ODC1	2968	0.335446	9.02871	21.4842	3.56751478849087e-06	4.95529850496977e-05
HDAC4	13368	0.347827	4.73354	21.4681	3.59771981511067e-06	4.99248053426389e-05
KDM3A	13423	-0.361891	6.01697	21.4446	3.64204542182791e-06	5.04916774176887e-05
TMEM251	1365	0.430189	3.7618	21.4411	3.6486343565084e-06	5.05238452089712e-05
FAM13A	13215	-0.357821	4.92549	21.4397	3.65132063248811e-06	5.05238452089712e-05
GAS6-AS1	7169	-0.697986	2.38625	21.388	3.75111007186416e-06	5.18419659965053e-05
ZSWIM5	6046	0.63126	2.75718	21.3867	3.75371658258129e-06	5.18419659965053e-05
ING3	5214	-0.343788	4.82567	21.368	3.79041349753419e-06	5.22990671468891e-05
AC145098.2	3026	0.892863	0.522236	21.3628	3.80066281960757e-06	5.23907306509283e-05
HYOU1	7694	-1.28025	9.91304	21.3428	3.84051109545865e-06	5.2889844271013e-05
PRKAG1	4184	-0.332946	6.97403	21.3344	3.85753242335264e-06	5.30739475178888e-05
LDLR	7718	-0.378135	7.20428	21.3192	3.8880950772392e-06	5.3443834793953e-05
GALT	4407	-0.526965	3.43973	21.2971	3.93324656003945e-06	5.39170893914298e-05
TM9SF3	7535	-0.35682	5.74916	21.297	3.93346412114628e-06	5.39170893914298e-05
GLYCTK	3013	-0.606862	2.79549	21.2969	3.93365783983176e-06	5.39170893914298e-05
COL4A1	14738	0.299072	6.5687	21.2832	3.96198348851903e-06	5.42541546698331e-05
PLEC	16991	0.363893	7.66789	21.2275	4.07874169708449e-06	5.5800412539492e-05
SYTL5	4791	1.2879	1.51513	21.2155	4.1042323434737e-06	5.60963233474407e-05
HK2	6064	0.305879	6.71306	21.2088	4.11875250893449e-06	5.62418751901402e-05
EHBP1L1	6741	0.35408	6.39785	21.1935	4.1516101497012e-06	5.66373181831068e-05
TMEM135	5030	-0.337845	5.03413	21.1732	4.19581455583393e-06	5.71866694950386e-05
ADAMTS17	8242	-0.481534	4.00359	21.1623	4.21994154984528e-06	5.74616033530479e-05
VPS37C	3960	-0.356121	4.94651	21.1552	4.23555318086846e-06	5.76178201628556e-05
CNN3	2838	-0.315707	6.61685	21.1535	4.23934543011168e-06	5.76178201628556e-05
CCNY	5743	0.311051	7.03197	21.1381	4.27339926574551e-06	5.80263718990808e-05
CYP2D6	2443	-0.596915	2.53959	21.1353	4.27980082068406e-06	5.80590346626691e-05
SRPRA	4167	-0.517798	8.28631	21.1262	4.30003557667447e-06	5.82582219635752e-05
STAT6	7298	-0.401527	6.08849	21.1251	4.30250341846763e-06	5.82582219635752e-05
ZNF280D	12113	-0.365162	4.43854	21.0954	4.36971223681593e-06	5.91131741980434e-05
GREB1L	10572	0.522822	2.96971	21.0585	4.45466938389744e-06	6.02064106778101e-05
PEAR1	5530	-1.00344	1.51899	21.0562	4.4600934306874e-06	6.02236965190123e-05
SH3PXD2A	11756	-0.426192	4.88041	21.0486	4.47773655604918e-06	6.03849191209043e-05
FAM20C	4629	0.339101	5.33085	21.0475	4.48034570943181e-06	6.03849191209043e-05
TMC3-AS1	7767	-1.04028	0.261664	21.031	4.51914502659263e-06	6.08513976750365e-05
SFN	1320	-0.378912	4.36524	20.9851	4.62871425038939e-06	6.22690642073217e-05
ARHGAP22	6783	0.660931	1.91043	20.983	4.63373274088512e-06	6.22789111862349e-05
TSPAN12	3368	-0.381473	5.36493	20.9732	4.657530635153e-06	6.25409081313659e-05
TRIM43	1682	-1.28535	-0.211996	20.9526	4.70782665753939e-06	6.31083418978715e-05
MC1R	5566	-0.65454	2.24802	20.9524	4.70847564301003e-06	6.31083418978715e-05
TMEM63B	4425	-0.301469	6.49513	20.95	4.71426491127098e-06	6.31277003648443e-05
TFEB	5648	0.587231	2.47058	20.9429	4.73180526430166e-06	6.33042345166104e-05
MYO5A	12988	0.473668	5.78175	20.9327	4.75701883719417e-06	6.35830052305373e-05
DNALI1	4456	-0.40273	5.03005	20.9093	4.81548737412209e-06	6.43053456421138e-05
PYURF	1361	0.299203	6.4141	20.8994	4.8404538128177e-06	6.45629126746808e-05
COLGALT2	7806	0.575685	3.21322	20.8981	4.84366266194522e-06	6.45629126746808e-05
BCOR	8544	0.296586	6.32381	20.8955	4.85043964117365e-06	6.45939849189844e-05
AQP4	5995	1.11634	0.5386	20.8799	4.89009090489029e-06	6.50623908032518e-05
EGLN1	7265	0.320574	6.43934	20.8616	4.93696616250979e-06	6.56259664914042e-05
ZBTB14	4120	0.371701	4.95077	20.8176	5.05157979807298e-06	6.70881196400387e-05
KCND1	5807	0.868963	1.07741	20.812	5.06637492454979e-06	6.72231609851908e-05
SLC2A4RG	2244	0.314517	7.33273	20.7837	5.14192551487165e-06	6.8163353837199e-05
FEM1B	7569	0.319926	7.10334	20.7722	5.17291149507256e-06	6.85116053891606e-05
ERMAP	5756	-0.351076	4.57788	20.762	5.20039045514039e-06	6.88128168695216e-05
SERPING1	3603	-0.638792	2.10992	20.7391	5.26293493197071e-06	6.95770533454071e-05
AC080112.1	2094	0.52532	3.36645	20.735	5.27428196884657e-06	6.96039380010912e-05
ZKSCAN2	7970	0.390012	4.39712	20.7349	5.27454991666332e-06	6.96039380010912e-05
ANKRD52	8820	0.31072	7.59728	20.7172	5.32357106975948e-06	7.01870817355131e-05
EBLN3P	6483	-0.40947	6.99385	20.6878	5.40604839671447e-06	7.12098614287076e-05
DUSP8	4616	-0.652628	4.10622	20.6791	5.43050148827751e-06	7.14671704014347e-05
VPS11	5907	-0.329734	5.56783	20.676	5.43921160822525e-06	7.15170185121309e-05
SLC25A30	6794	0.351084	5.34005	20.6663	5.46687927945785e-06	7.18158128853915e-05
CDR2	3948	-0.38508	5.54706	20.6473	5.52148202309264e-06	7.24675811323513e-05
ALDH4A1	3689	-0.470634	4.52717	20.6341	5.55975050788832e-06	7.29039847735644e-05
ARL1	4979	-0.437499	7.41871	20.6294	5.57331804045936e-06	7.30159944182453e-05
PSMD11	7200	0.307565	7.02758	20.6246	5.58734532864381e-06	7.30748167232272e-05
SNX8	5773	-0.381573	5.26524	20.6237	5.58994658358671e-06	7.30748167232272e-05
AC005083.1	901	0.677105	2.2633	20.6227	5.59289670288586e-06	7.30748167232272e-05
POLR1D	11210	-0.334886	7.25998	20.5984	5.66426506485239e-06	7.39407970595151e-05
GRK5	7000	1.14812	-0.26709	20.5954	5.67330978646297e-06	7.39923858954404e-05
LDHA	6210	0.326856	7.7832	20.5878	5.69566297735869e-06	7.4217298114838e-05
GRN	3680	-0.320869	8.32849	20.5641	5.76661450077203e-06	7.5074500073223e-05
SND1	6500	-0.465734	8.22662	20.5418	5.83433631474113e-06	7.58881578485889e-05
LUC7L	6176	-0.333686	6.10288	20.5215	5.89667034819388e-06	7.65796451151631e-05
SEPT11	9787	0.315993	8.08334	20.5208	5.89865557411846e-06	7.65796451151631e-05
CLCN7	8119	-0.324638	6.23803	20.5193	5.9033107942035e-06	7.65796451151631e-05
MAEA	9857	-0.300352	6.65755	20.511	5.92892897294819e-06	7.68433622194151e-05
ATAD3A	3069	0.347846	5.87559	20.5085	5.93659314883445e-06	7.68653735545642e-05
CHST3	6970	0.527642	3.36167	20.5063	5.94342694958327e-06	7.68653735545642e-05
RHOQ	4619	-0.714988	6.27525	20.5053	5.9464987181038e-06	7.68653735545642e-05
TOMM20	3542	-0.356231	8.63741	20.4977	5.97039718810784e-06	7.71056895520168e-05
RAB1A	3312	-0.410561	7.45303	20.4918	5.98887480072425e-06	7.72756323088122e-05
ADPRHL1	10924	-0.372091	4.47584	20.4766	6.03653037281219e-06	7.78214283820659e-05
E2F4	3582	0.294851	6.0736	20.455	6.10505409592522e-06	7.86350451770368e-05
ERBB4	13015	0.378114	5.18294	20.4479	6.12771015295267e-06	7.8856953775243e-05
PKP4	9525	0.325029	7.17665	20.4327	6.17668676313712e-06	7.94168867093975e-05
USP28	5719	0.340878	5.9833	20.4129	6.24088334087054e-06	8.01713475327215e-05
COG6	8051	-0.399271	6.44173	20.4027	6.27404336970486e-06	8.05261273131113e-05
TPP2	6752	-0.325395	6.58716	20.3941	6.30225938630021e-06	8.07681780289928e-05
CALY	3010	-0.49946	3.61128	20.3936	6.30402050277912e-06	8.07681780289928e-05
GCNT2	9072	-0.551777	3.33195	20.3655	6.39723784746629e-06	8.1823746353505e-05
LACC1	4550	0.602214	2.65134	20.3654	6.39767195660966e-06	8.1823746353505e-05
FBXW8	5169	-0.351538	5.20627	20.3195	6.55277606024195e-06	8.3733758469002e-05
ALDH18A1	3766	-0.370796	8.29667	20.3137	6.57274971231278e-06	8.39151850353184e-05
AK6	2162	0.389024	4.30964	20.3089	6.58942142578468e-06	8.40541737447108e-05
TTLL10	3943	-1.14767	0.299113	20.2897	6.65591292804311e-06	8.48278587118757e-05
CASP10	7598	-0.369154	4.56516	20.2854	6.67080595480232e-06	8.49431548793365e-05
CTSF	2896	-0.338538	5.01196	20.2649	6.74274300752012e-06	8.57675692430825e-05
GPR161	11224	0.333623	5.68138	20.2636	6.74735574677152e-06	8.57675692430825e-05
MEX3A	6124	0.374903	5.80381	20.2543	6.78017277126616e-06	8.61093795399703e-05
HIST1H2BJ	950	0.610069	3.93641	20.2299	6.86694698587161e-06	8.7135260050418e-05
SSX2IP	8639	0.311796	6.58338	20.2143	6.92339157011464e-06	8.77748308221603e-05
GRIN2C	8574	-0.966965	0.667469	20.2086	6.94399119285611e-06	8.79592397916359e-05
SMG5	5304	0.311072	7.19653	20.2051	6.95655344014971e-06	8.80416070835672e-05
MNT	8728	-0.335353	4.79962	20.1959	6.99017240965204e-06	8.83900913314486e-05
DDIT3	1307	-0.61338	6.89918	20.1942	6.99653726104302e-06	8.8393643361473e-05
DGKE	10933	0.361451	4.85578	20.1915	7.00651388881995e-06	8.8419746510819e-05
MACO1	3979	-0.318051	5.7159	20.1903	7.01077486272032e-06	8.8419746510819e-05
IFIT3	2640	-0.775516	2.53368	20.1712	7.08125624515542e-06	8.92311986000547e-05
HPS3	6256	0.419613	4.19281	20.1622	7.11442055244456e-06	8.95323927967165e-05
GUSB	3992	-0.331458	5.71652	20.1614	7.11748321840509e-06	8.95323927967165e-05
SHC1	4342	-0.343056	6.27787	20.1528	7.14954282741331e-06	8.97808404055095e-05
AL356488.3	2888	-0.806048	1.28204	20.1528	7.14959270074847e-06	8.97808404055095e-05
PDE4D	16308	0.552138	3.25753	20.1412	7.19314211644168e-06	9.02497079531789e-05
TM7SF2	3408	-0.594112	5.4927	20.1177	7.28209220533175e-06	9.12869004756385e-05
ALOX12	2616	-0.853035	0.927944	20.0804	7.42545109596251e-06	9.30037749769304e-05
AC040977.1	343	-1.00605	0.349423	20.0681	7.47323122463488e-06	9.35215990204308e-05
TET3	12271	0.327355	7.26258	20.0612	7.50018776941371e-06	9.37781653199757e-05
PPP4R3B	8217	0.300763	7.16686	20.027	7.6356100457821e-06	9.53893193079691e-05
TAF4B	5395	0.35563	5.01885	20.012	7.69595042458568e-06	9.60605358408981e-05
TNKS1BP1	7149	0.410205	7.03768	20.0091	7.70735759761854e-06	9.61064087703905e-05
LATS2	5578	-0.324362	5.31318	20.0078	7.7128551604567e-06	9.61064087703905e-05
B3GALT6	2816	-0.331719	6.09255	19.9944	7.76696150194157e-06	9.66976723750721e-05
MID1IP1-AS1	376	-0.851985	0.952882	19.9905	7.78285281243294e-06	9.68125586573956e-05
HPD	2223	-0.8915	1.45322	19.979	7.82975787593497e-06	9.73127050294775e-05
YIPF2	2518	-0.611333	5.99635	19.9763	7.84085275783852e-06	9.73673074518256e-05
CLDN5	3429	-1.05815	0.0660255	19.9745	7.84827625292608e-06	9.7376264456672e-05
UEVLD	5515	0.333168	5.0906	19.9634	7.8937755971584e-06	9.77784731406985e-05
AC099329.2	3933	-0.654489	2.18458	19.9633	7.89415300392589e-06	9.77784731406985e-05
ZSWIM8	7953	-0.314102	5.57508	19.956	7.9246042622734e-06	9.80720403122404e-05
AMER1	8443	0.369007	4.48918	19.9523	7.93998290413416e-06	9.81787332886513e-05
PSMD14	7698	0.301995	6.75799	19.9242	8.05753553959914e-06	9.95475628017312e-05
P3H1	6766	-0.334368	5.5657	19.91	8.11755939865421e-06	0.000100204
PLP2	1279	-0.325798	6.61358	19.9031	8.14697787412478e-06	0.000100482
HNRNPA1P48	1924	-0.519925	2.86739	19.897	8.17290681259231e-06	0.000100716
PKN1	4606	0.315713	7.54761	19.8911	8.19829332733548e-06	0.000100943
UGT3A1	8485	-1.33667	-0.386377	19.8578	8.34195089972964e-06	0.000102625
ABTB1	6149	-0.604905	2.7122	19.8502	8.37541180546412e-06	0.00010295
NADSYN1	16263	0.372488	5.51768	19.8316	8.45734949898807e-06	0.000103869
ANXA9	1826	0.328851	5.48672	19.815	8.53101139719282e-06	0.000104639
RAB3IP	12612	0.317795	6.07698	19.8142	8.53449567146448e-06	0.000104639
AL021807.1	565	0.838245	2.10774	19.7796	8.69052564423666e-06	0.000106463
SLC25A12	5169	0.360818	4.78457	19.7724	8.7232470322198e-06	0.000106773
MKRN3	5735	0.624175	2.01899	19.7707	8.73131871817066e-06	0.000106782
AIP	1640	-0.382472	5.3713	19.7629	8.76692339452929e-06	0.000107128
SLC48A1	4921	0.423927	7.8161	19.7425	8.86108980239979e-06	0.000108147
MOSPD2	5656	-0.339498	6.22804	19.7416	8.86524711913334e-06	0.000108147
AKR1C1	8765	0.624786	2.29871	19.7277	8.92953263045154e-06	0.00010884
ALPL	3007	-0.768943	1.91091	19.7153	8.9879695586863e-06	0.00010946
AC027031.2	1419	0.729732	1.70078	19.6951	9.08358074520442e-06	0.000110532
CFAP97	7192	0.296573	7.00294	19.6888	9.11343899519317e-06	0.000110803
ERCC2	6450	-0.315219	5.23443	19.6784	9.16319256590289e-06	0.000111314
AP001972.5	2338	0.800975	1.42664	19.6586	9.25836912378058e-06	0.000112377
KCNMA1	35644	0.781131	1.96938	19.6354	9.37144998582901e-06	0.000113654
SLC25A38	2708	-0.359907	5.89965	19.6066	9.5140482754237e-06	0.000115287
CLDN9	2050	0.60913	2.52535	19.5902	9.59605100834057e-06	0.000116184
TBC1D9B	11473	0.330292	7.58419	19.5873	9.61042496933317e-06	0.000116261
EPB41L2	10320	0.329556	6.9515	19.5765	9.66513855915572e-06	0.000116826
SLTM	8157	0.327773	7.21077	19.5685	9.70546858628003e-06	0.00011719
CCDC88C	12426	0.333635	5.78759	19.5674	9.71137922733614e-06	0.00011719
DDX46	9222	0.404032	6.88024	19.557	9.76443921772156e-06	0.000117732
AKR1C2	6461	0.72652	3.03713	19.5366	9.86895528044702e-06	0.000118894
SAFB	7036	0.345856	6.68143	19.5224	9.94261395702407e-06	0.000119682
DCUN1D5	1700	0.323989	5.33857	19.5175	9.96801566219854e-06	0.000119888
METTL27	1469	-0.861743	1.13974	19.5048	1.00348946096527e-05	0.000120569
HTATIP2	2797	0.312623	5.67062	19.5036	1.00412259076468e-05	0.000120569
EIF4A2	6133	-0.360686	9.78752	19.4958	1.00823529575805e-05	0.000120956
GNAI1	24206	-0.313988	5.58559	19.4943	1.00900488483253e-05	0.000120956
C21orf58	5315	-0.422138	4.85988	19.4721	1.02077376824761e-05	0.000122266
DMPK	5807	0.548092	3.97534	19.4697	1.02209589100377e-05	0.000122323
ZWILCH	4849	0.355945	5.91297	19.467	1.02354981688692e-05	0.000122396
JADE3	5137	0.30393	5.61502	19.4589	1.02789413046666e-05	0.000122815
CMTM3	3163	-0.419095	4.00466	19.451	1.03211607297757e-05	0.000123168
SLC5A4	2030	-1.222	0.340748	19.4482	1.03363876510045e-05	0.000123168
C16orf58	3630	-0.356246	5.29351	19.4472	1.03421319431549e-05	0.000123168
PGAM5	3952	0.295956	6.9804	19.4471	1.0342390608036e-05	0.000123168
RRP12	8529	0.307253	5.41893	19.4378	1.03927001740385e-05	0.000123665
CATIP	3821	-0.996306	0.847916	19.4341	1.04132829541891e-05	0.000123809
TLCD1	1311	-0.523958	2.87188	19.4297	1.04369286427023e-05	0.00012392
SIGLEC15	3598	-1.57057	2.92024	19.4292	1.04396944017038e-05	0.00012392
EXOSC8	3630	0.367347	5.8763	19.4268	1.04529381122787e-05	0.000123976
LIG4	4387	0.349254	4.51453	19.4215	1.04819908518583e-05	0.000124219
SLC50A1	2340	-0.300619	6.2056	19.4191	1.04950506644813e-05	0.000124273
RBCK1	4024	0.308241	7.52557	19.4144	1.05211580028092e-05	0.000124465
ADGRB2	7756	0.665132	2.49736	19.4131	1.05284418604768e-05	0.000124465
INO80C	5085	-0.437949	3.57294	19.4109	1.05404467942781e-05	0.000124506
MTND2P28	1044	0.418733	4.69942	19.408	1.05561868320665e-05	0.00012459
DIS3L	5436	0.292941	6.35004	19.3862	1.06778350105697e-05	0.000125924
GPAM	9808	0.329948	5.71232	19.3784	1.07214346445332e-05	0.000126336
TMEM268	4792	0.298535	5.84467	19.3715	1.07600591700228e-05	0.000126688
LY6E	2640	0.415999	3.77679	19.3453	1.09085785876189e-05	0.000128333
YWHAB	7933	0.318019	8.33221	19.3376	1.09525742353051e-05	0.000128746
NEDD1	4463	0.300056	6.25272	19.3243	1.10290999038366e-05	0.000129541
MIR34AHG	8702	0.520347	2.77476	19.3039	1.11475668917862e-05	0.000130826
BBC3	3180	-0.388912	3.94589	19.2948	1.12009281171372e-05	0.000131346
IGFBP1	1653	0.82189	0.855281	19.2856	1.12552987850405e-05	0.000131878
KAZALD1	3613	-0.646442	2.16152	19.2766	1.13084776942966e-05	0.000132394
PML	12657	-0.351365	4.52556	19.2403	1.15255800945258e-05	0.000134827
OASL	3517	-0.755819	1.8323	19.2327	1.15716026193907e-05	0.000135256
DEDD2	2631	-0.39152	4.29125	19.2265	1.16087688144509e-05	0.000135582
TOR4A	4148	-0.377024	4.01083	19.2201	1.16480526862678e-05	0.000135931
CKMT2-AS1	3884	0.574853	2.35504	19.2026	1.17553188726505e-05	0.000137073
ALDH1L1	13712	-1.16193	5.22477	19.1996	1.17736289499019e-05	0.000137176
ZHX2	4716	-0.454059	4.58667	19.1965	1.17927330465995e-05	0.000137289
FBXO16	3972	-0.537062	2.88445	19.1633	1.20000060925798e-05	0.00013959
KATNAL2	4783	0.489338	3.32038	19.1396	1.21499200346342e-05	0.000141221
WDR45	5452	-0.564319	5.27356	19.1309	1.22053409993729e-05	0.000141752
SCRIB	6192	0.387512	7.27386	19.1242	1.22479654293344e-05	0.000142133
HNRNPR	8676	0.307836	8.15675	19.1135	1.23172412756821e-05	0.000142823
SCARB1	7741	-0.341574	5.72276	19.1067	1.23607827147476e-05	0.000143214
CBX2	5687	0.479639	6.02553	19.0998	1.24056260353705e-05	0.000143619
GOLPH3L	3329	-0.387425	6.04834	19.0965	1.24274446420279e-05	0.000143757
RIN2	8273	-0.330508	5.3624	19.0646	1.26369903502092e-05	0.000146064
SLCO4A1	4051	0.832688	0.568343	19.051	1.27268114404402e-05	0.000146986
TMED1	1513	-0.47042	3.52619	19.0386	1.28103318145839e-05	0.000147833
CLNS1A	4592	-0.295075	6.87638	19.0171	1.29552936896521e-05	0.000149321
TMEM30A	5123	-0.335364	9.34104	19.0164	1.29599009940013e-05	0.000149321
TBCA	3058	-0.291832	6.50897	18.999	1.30790159815096e-05	0.00015049
PDGFB	3761	-0.382473	4.44826	18.9985	1.30819913551702e-05	0.00015049
PSME3	5152	0.292379	7.22791	18.9896	1.31431458507042e-05	0.000151073
KIAA1257	9923	0.761392	1.32827	18.9845	1.31782233634065e-05	0.000151357
GRB7	3597	-0.480473	3.44581	18.9639	1.33216042320573e-05	0.000152883
UNC5C	10685	0.883582	0.509717	18.9602	1.3347539947797e-05	0.00015306
SLC35C2	7708	-0.314459	5.58654	18.9379	1.35042191995952e-05	0.000154734
MRRF	11041	-0.29241	6.01477	18.9219	1.36182412289825e-05	0.000155918
AC107308.1	301	-1.09634	-0.137549	18.9162	1.36588729978135e-05	0.00015626
RBP5	1369	-0.857242	1.019	18.9143	1.36722318969109e-05	0.000156272
PRPF6	3044	-0.327576	6.8081	18.913	1.36814759062247e-05	0.000156272
TMEM69	2439	-0.342212	5.27802	18.901	1.37683778845467e-05	0.000157141
PCED1A	2341	-0.320674	5.5409	18.8943	1.38166512240427e-05	0.000157568
USP46-AS1	1048	-0.511552	3.05595	18.8837	1.38935718909133e-05	0.000158321
ZNF718	4921	0.426704	3.8373	18.8742	1.39631229802053e-05	0.000158989
NCAPD3	9114	0.337802	7.51236	18.8663	1.40206181007117e-05	0.000159519
COL5A1	11189	-0.606235	4.22466	18.8589	1.40749929830215e-05	0.000160012
COMTD1	1580	-0.340868	4.80628	18.8357	1.42477054731337e-05	0.000161849
CTNS	3398	-0.318329	4.88789	18.8211	1.43573219762823e-05	0.000162967
TRIM26	4377	0.281219	6.34478	18.8146	1.44062001107763e-05	0.000163394
CUTA	1876	-0.315795	6.39863	18.8073	1.44614297514316e-05	0.000163892
LSM11	6584	-0.317535	5.10653	18.804	1.44865065742147e-05	0.000164049
C14orf93	4243	-0.467053	3.40756	18.8017	1.450357540454e-05	0.000164114
LDLRAD3	4575	0.313708	5.16517	18.7915	1.45813385459127e-05	0.000164866
XPOT	7364	0.39733	9.56277	18.7898	1.45945026259674e-05	0.000164886
COL14A1	8647	-0.860811	1.66342	18.7835	1.46429402243928e-05	0.000165305
CNIH1	5060	-0.357622	7.47341	18.7812	1.46605058077628e-05	0.000165375
TTPAL	7044	0.338426	5.32979	18.7494	1.49073354482358e-05	0.000168028
MXRA7	9257	-0.382495	6.90659	18.7426	1.49602031633353e-05	0.000168494
RCBTB2	3545	0.59689	3.56224	18.7361	1.50109692487402e-05	0.000168934
ITFG1	7770	-0.284951	6.76721	18.7231	1.5114087953186e-05	0.000169963
CACHD1	6359	0.398074	4.01601	18.7095	1.52218347324914e-05	0.000170926
AHSA1	2948	0.345542	6.67626	18.7088	1.52281225055086e-05	0.000170926
LYSMD3	4459	-0.333319	6.13328	18.7079	1.52349603408429e-05	0.000170926
KRT23	2902	-0.866477	1.64685	18.6938	1.53482141828561e-05	0.000172063
DLX6-AS1	16633	0.395203	3.84011	18.6911	1.53700856139503e-05	0.00017215
ANAPC1	13987	0.397665	5.0706	18.6899	1.53796176768786e-05	0.00017215
TCTEX1D2	1246	0.616898	2.04671	18.6793	1.54649526287112e-05	0.000172858
ILVBL	5615	-0.337988	6.15429	18.6791	1.54666823568101e-05	0.000172858
TMEM179B	1496	-0.364861	4.55525	18.6762	1.54902821580011e-05	0.000172989
SOD2	18206	0.303773	7.88118	18.659	1.56309421168561e-05	0.000174425
NEPRO	6494	-0.360539	6.00645	18.6568	1.56491370886743e-05	0.000174494
PPM1L	12447	0.371284	4.27842	18.6525	1.56839335489199e-05	0.000174748
PPID	2509	0.333342	5.97108	18.6431	1.57620653867186e-05	0.000175484
PNPLA8	5668	-0.310637	5.53517	18.6393	1.57928907153381e-05	0.000175693
RRAS	1160	-0.51484	3.10598	18.6312	1.58602414110613e-05	0.000176307
HERC2	20163	0.294167	6.56038	18.6261	1.5903111924316e-05	0.000176649
PRRG4	5530	0.30238	5.42445	18.6175	1.59748163277706e-05	0.000177144
ZNF785	4952	-0.499528	3.48756	18.6167	1.59815389396994e-05	0.000177144
SPON1	5102	0.36449	9.99867	18.6164	1.59843317504882e-05	0.000177144
ZNF674	6203	0.500311	3.45171	18.5908	1.62004518863863e-05	0.000179403
GNAL	8445	0.622355	2.73093	18.5874	1.62292406569052e-05	0.000179585
LIAS	11735	-0.351629	4.4427	18.5712	1.63676354163312e-05	0.000180978
BFAR	4401	-0.298185	6.60361	18.5182	1.68287018616919e-05	0.000185935
PGRMC2	4626	-0.289701	7.19237	18.5076	1.69225658179863e-05	0.00018683
KCNAB2	9534	-0.719423	1.88531	18.4911	1.70700121494815e-05	0.000188315
STX5	2257	-0.409019	5.87299	18.4839	1.71344302564736e-05	0.000188882
PLEKHD1	8097	0.758721	1.7679	18.453	1.74146666573762e-05	0.000191825
FLJ20021	790	-0.921344	1.33098	18.4491	1.74507164142887e-05	0.000192043
ULK2	9843	0.326252	5.13637	18.4479	1.74608875905292e-05	0.000192043
HRAS	1854	0.299652	5.80495	18.4428	1.7507983007177e-05	0.000192416
ROGDI	3683	-0.466966	3.48147	18.4394	1.75391412405849e-05	0.000192551
DOCK9	14816	0.280425	6.17287	18.4386	1.75468009806208e-05	0.000192551
SMPD3	7166	-0.669153	1.94476	18.4328	1.76002196692855e-05	0.000192991
SMG1	25988	0.29587	6.80235	18.4193	1.77250129913973e-05	0.000194213
MYO1C	8106	-0.334616	7.98602	18.4143	1.77721838484574e-05	0.000194583
EFCC1	2945	0.735197	1.56218	18.3859	1.80390608746471e-05	0.000197357
MFHAS1	6883	0.306997	5.05787	18.3738	1.8153640303003e-05	0.000198461
GPATCH4	4437	0.307486	5.53002	18.3721	1.81698989025405e-05	0.000198489
KIAA1549	12427	0.327551	5.41085	18.3693	1.81965228679926e-05	0.000198631
ENPP4	4651	-0.301528	6.29227	18.3606	1.82797124291578e-05	0.000199341
ANGEL1	6414	0.348053	4.74142	18.3596	1.82890359807367e-05	0.000199341
FYB2	4633	-0.438991	3.57303	18.3397	1.84813586477813e-05	0.000201286
UBR4	24675	0.314404	7.20514	18.3337	1.85395392187613e-05	0.000201769
SC5D	5566	-0.283816	7.01468	18.3143	1.87299115827086e-05	0.000203688
LRP4	8597	0.426643	3.41985	18.2985	1.88852356147849e-05	0.000205223
CTSD	3126	-0.289905	7.32458	18.2592	1.92795944663942e-05	0.000209352
AL928654.4	2501	-0.646437	2.27191	18.2322	1.95549573638851e-05	0.000212184
TSPAN17	5215	0.297397	6.13564	18.2034	1.98522310407795e-05	0.000215249
CLSPN	5411	0.311146	4.94524	18.1718	2.01847092260951e-05	0.00021869
GMPPA	5332	-0.68642	5.52771	18.1683	2.02211634947945e-05	0.000218922
RHOD	1265	0.312941	6.37899	18.1665	2.02408682399278e-05	0.000218972
CD82	4054	0.488421	4.97654	18.1617	2.02915042243998e-05	0.000219357
TRRAP	19972	0.284996	6.57601	18.1578	2.03334294301075e-05	0.000219638
KNL1	10250	0.29292	6.86767	18.1565	2.03478059069678e-05	0.000219638
SLC27A4	3110	0.370243	6.1196	18.1513	2.04033471350631e-05	0.000220074
TFPI2	2682	-0.611693	4.50123	18.1327	2.06035564693968e-05	0.000222069
TMEM140	2313	0.339436	4.42047	18.1278	2.06561006823762e-05	0.00022247
IFI44L	10240	-1.04079	0.903855	18.1235	2.07033725887929e-05	0.000222814
SCYL1	4282	-0.30405	7.09422	18.1186	2.07566890401474e-05	0.000223223
NBEA	11949	0.365841	4.08138	18.1122	2.08257462590298e-05	0.000223657
MIOS	6714	0.314293	5.43531	18.1121	2.08278468936389e-05	0.000223657
ITM2A	2051	-0.480435	3.07243	18.0987	2.09744575197262e-05	0.000225065
ZMYND12	2195	-1.03097	0.137702	18.0955	2.10092901258678e-05	0.000225272
C18orf54	6165	0.360785	4.74384	18.0919	2.10493780572992e-05	0.000225536
CDC42EP3	10406	0.335393	5.19143	18.0898	2.10726006253688e-05	0.000225618
TXNDC11	4292	-0.340025	6.03493	18.0804	2.11774023623063e-05	0.000226573
FTL	878	-0.370484	10.3534	18.0774	2.12102861508887e-05	0.000226758
PEX11G	1466	-0.548871	2.44313	18.067	2.13260283448659e-05	0.000227828
TMEM134	5892	-0.307474	5.04606	18.0609	2.13947461479715e-05	0.000228394
ZFP69B	2386	0.40948	3.97229	18.0581	2.14261662481787e-05	0.000228562
CASKIN1	5889	0.401502	4.11004	18.0515	2.15013058325284e-05	0.000229195
NCOA1	8633	0.321822	6.64347	18.0489	2.15304170505276e-05	0.000229337
RAB39B	3505	0.456678	3.57021	18.0338	2.17014230284083e-05	0.000230989
ZNF587	7350	-0.317126	4.86549	18.0139	2.19302699871391e-05	0.000233254
ZBED5-AS1	1995	0.679901	2.35945	18.0005	2.20851368301663e-05	0.000234729
H6PD	9321	-0.341351	4.9775	17.9928	2.21739234986133e-05	0.000235485
LINC01128	9470	0.483556	3.03553	17.9915	2.21896691819772e-05	0.000235485
FAM126A	14499	0.330065	5.09019	17.9893	2.22148825651564e-05	0.000235485
BMS1P1	4561	-0.642899	1.91874	17.9888	2.22210663944095e-05	0.000235485
TULP3	3181	-0.331608	6.59115	17.9865	2.22477761901502e-05	0.000235596
EIF3M	7428	-0.300572	7.22838	17.9793	2.23318178345772e-05	0.000236314
FAT1	16177	0.418163	8.23888	17.9714	2.24253845541743e-05	0.000237131
PDS5A	12204	0.296543	8.20037	17.9614	2.25426370341173e-05	0.000238198
AC022167.2	2642	-0.788687	1.30193	17.9574	2.25901252760927e-05	0.000238503
UGCG	4615	-0.291224	5.91357	17.9562	2.26043518177374e-05	0.000238503
F8	10986	0.445828	3.26053	17.9408	2.27879308549815e-05	0.000240265
ROCK2	10145	0.299288	7.13941	17.9338	2.28717015374729e-05	0.000240974
MCFD2	5994	-0.403216	7.86231	17.9185	2.30569813348945e-05	0.000242698
APEX1	1886	-0.298132	7.89736	17.9175	2.30687822228044e-05	0.000242698
IMPDH1	3662	0.29454	5.73434	17.9033	2.32418549203794e-05	0.000244342
TMEM258	3068	-0.305222	5.84279	17.8762	2.3575600574687e-05	0.000247672
SH3BP1	4892	0.484914	2.90059	17.8735	2.36084575203569e-05	0.000247838
EPHA6	6291	-0.387604	3.99504	17.8633	2.37358775630305e-05	0.000248817
SEPT7P2	4496	-0.398949	3.92746	17.8633	2.37360405965294e-05	0.000248817
BMF	5447	-0.597051	3.90948	17.8527	2.38681130488492e-05	0.000250021
RAMP2-AS1	4168	1.0147	-0.312827	17.8472	2.39366695575899e-05	0.000250559
SLC1A3	6265	0.796526	3.28445	17.8315	2.41357641690923e-05	0.000252461
VPS13D	20768	0.296317	5.85284	17.8231	2.42416063858499e-05	0.000253386
EIF3A	7101	-0.365281	9.67717	17.8063	2.44566771085755e-05	0.00025545
HUWE1	17380	0.307805	8.60402	17.7941	2.46144169666395e-05	0.000256913
ATP2A3	6893	-0.402454	5.66067	17.7908	2.4657349665808e-05	0.000257176
NEMP2	6521	-0.309226	4.9505	17.7806	2.47898031242877e-05	0.000258372
EPDR1	2864	0.305369	5.32902	17.7577	2.50903929725246e-05	0.000261318
PDCD11	7670	0.291988	6.52983	17.7547	2.51302388987502e-05	0.000261545
GRPEL2	4419	0.341152	6.7649	17.7329	2.54197444225282e-05	0.000264369
PUS3	2010	-0.386079	4.13008	17.7312	2.54415305640341e-05	0.000264406
RAB26	2488	-0.560173	2.46767	17.7148	2.5662160340434e-05	0.000266509
VPS51	4878	-0.273173	6.25478	17.7009	2.58508359097764e-05	0.000268276
DAP	3361	-0.381731	8.01796	17.6804	2.6130247997014e-05	0.000270982
TENT4B	8144	0.292538	5.67078	17.6785	2.61561127827954e-05	0.000271057
BICD1	12868	0.288242	5.72873	17.6678	2.63036422711508e-05	0.000272392
CADPS2	6351	-0.900588	4.10136	17.6182	2.69990476474681e-05	0.000279394
DNAJC6	6954	-0.512407	3.47806	17.614	2.70587748007853e-05	0.000279813
P3H4	3740	-0.305152	6.84396	17.6022	2.72274246435039e-05	0.000281357
HYAL1	3132	-1.18245	1.0152	17.5997	2.7263245251733e-05	0.000281526
RUSC1	5427	0.318658	5.11699	17.5959	2.73177706725508e-05	0.000281889
PC	5927	-0.350149	6.01833	17.5857	2.746458771774e-05	0.000283203
INAFM2	3052	0.302122	5.03203	17.5729	2.76506442926324e-05	0.000284664
UBR3	10063	0.275786	6.66647	17.5722	2.76604258213485e-05	0.000284664
ARL4D	1612	0.318543	6.50138	17.5707	2.76827551237115e-05	0.000284664
ZHX3	11621	0.390676	4.71506	17.5705	2.76846349463399e-05	0.000284664
BX322234.1	980	0.905626	0.246776	17.5683	2.77174213379995e-05	0.000284799
DNAJC27-AS1	5651	-0.74558	1.23564	17.5547	2.79164605126675e-05	0.000286642
SPART	6504	-0.379419	4.27084	17.5519	2.79571894055315e-05	0.000286857
PTPRF	10712	0.323876	9.50668	17.5357	2.81964957871211e-05	0.000289109
CD63	2633	-0.301542	8.57139	17.5336	2.82270241849527e-05	0.000289115
PNO1	2674	0.28811	5.55212	17.533	2.82368979356331e-05	0.000289115
ABHD3	4366	0.389638	4.8002	17.5315	2.82589411106051e-05	0.000289137
SLC47A1	5719	0.323113	4.72629	17.5287	2.83004141211543e-05	0.000289357
NDUFB11	1418	-0.28118	6.33559	17.5259	2.83413624057453e-05	0.000289572
PLEKHG4B	13304	-0.371745	5.55097	17.5133	2.85310359974664e-05	0.000291305
UTP14A	4087	-0.330976	6.39151	17.511	2.85646240630672e-05	0.000291443
NOC3L	4464	0.284943	5.56836	17.4989	2.87480236100663e-05	0.000293109
INPP1	3676	0.348578	4.15326	17.4961	2.87894111849503e-05	0.000293163
AP1AR	3444	0.274202	6.30449	17.4958	2.87937161245619e-05	0.000293163
RHBDL1	1884	0.573734	2.32554	17.4925	2.88436700017374e-05	0.000293466
STMP1	4930	0.286718	6.41901	17.474	2.91265440626889e-05	0.000296137
SATB1	13409	-0.385375	3.97333	17.4712	2.9170042982499e-05	0.000296372
TGFA	4963	-0.499335	8.01946	17.4642	2.92762894225257e-05	0.000297243
NUP155	9233	0.295835	6.78496	17.4603	2.933750695548e-05	0.000297584
PDZD8	9881	0.29706	6.99527	17.4584	2.93664928068419e-05	0.000297584
C9orf40	2327	0.378049	5.35544	17.4581	2.93713184342219e-05	0.000297584
LMAN2L	2709	0.362785	5.00377	17.4464	2.95520430490129e-05	0.000299207
WDR19	8873	-0.31971	5.49975	17.4405	2.96443266112622e-05	0.000299932
LURAP1L	2132	-0.85993	1.28043	17.4316	2.97827831051876e-05	0.000301123
CSNK1A1	7714	0.290006	7.33667	17.4186	2.99870164560562e-05	0.000302977
ZDHHC2	6735	0.289099	5.44879	17.4036	3.02250688674398e-05	0.00030517
GAA	5156	-0.28827	7.88899	17.3946	3.03682032239334e-05	0.000306403
PEG10	6689	-0.528689	8.84188	17.3829	3.05555606910732e-05	0.000308053
ARHGAP1	6138	-0.290193	6.56448	17.3818	3.05742370106447e-05	0.000308053
TRAF1	6449	0.681438	2.2316	17.3698	3.07672879999409e-05	0.000309683
SLC30A5	5784	-0.324446	7.25226	17.3691	3.07786224329331e-05	0.000309683
TCHP	9054	0.310936	4.76653	17.3676	3.08025946845091e-05	0.00030971
LTF	4247	-0.843665	0.730785	17.3622	3.08908006666805e-05	0.000310382
MNS1	2504	-0.380897	4.55893	17.3572	3.09719961140754e-05	0.000310983
HIST3H2A	895	-0.346635	4.20778	17.3515	3.10653596909988e-05	0.000311705
STAG3L4	3192	-0.529933	4.90241	17.3471	3.11380936724582e-05	0.000312219
TRAPPC2	6107	-0.312723	4.94026	17.3449	3.11732822119981e-05	0.000312283
RNF208	1150	0.35798	4.24108	17.344	3.11874505201571e-05	0.000312283
ETV6	7075	0.345145	5.0505	17.3302	3.14156991211676e-05	0.000314352
MT-ND2	1042	0.389129	9.6598	17.3248	3.15042039626048e-05	0.00031502
CCDC85B	1524	0.40602	3.70106	17.3177	3.16223931352199e-05	0.000315985
AL355338.1	913	0.440873	3.86874	17.31	3.17519670215446e-05	0.000317061
MOV10	6509	-0.357168	5.45588	17.3016	3.1892503173893e-05	0.000318246
MAP3K4	7522	0.310858	5.30725	17.2911	3.20691074919451e-05	0.000319789
SHC3	9929	0.665613	1.76048	17.287	3.21374587260807e-05	0.00032025
TAPBP	5056	-0.433408	4.13362	17.2836	3.21958455108921e-05	0.000320612
PPA2	4654	0.284038	6.25653	17.2715	3.24017586515006e-05	0.000322442
BCS1L	3379	0.443292	4.74131	17.2649	3.25130841662655e-05	0.000323328
RFLNB	3621	0.382092	5.37825	17.2566	3.2656024728904e-05	0.000324528
VLDLR	9339	0.606116	5.44519	17.25	3.27689961721878e-05	0.000325428
ADRA2C	2179	0.436276	4.25522	17.2439	3.28753959662743e-05	0.000326261
UQCRB	9715	-0.296388	7.824	17.2111	3.34470659135915e-05	0.000331708
NFS1	6024	0.370126	4.41327	17.2031	3.35881635586108e-05	0.00033288
RGS7BP	4379	1.05257	-0.213806	17.17	3.41788986187596e-05	0.000338504
TENM3	11983	-0.270572	6.6623	17.1603	3.43545886720497e-05	0.000340012
METAP2	4491	-0.282573	7.53746	17.1497	3.45467348126792e-05	0.000341681
MLLT11	4075	0.499519	3.02467	17.1452	3.46289390100458e-05	0.000342261
MAP3K2	11508	0.280827	6.80926	17.1432	3.46656241058e-05	0.000342391
PDZRN4	4723	-0.945778	0.505289	17.1377	3.47646843544262e-05	0.000343136
RPS6KA3	9925	0.26667	6.131	17.116	3.51656377740527e-05	0.000346858
ALDH1L2	8507	0.410215	8.73913	17.108	3.53126948508673e-05	0.000348072
SLC38A1	10015	0.329223	10.1245	17.0931	3.55905135258815e-05	0.000350573
PHYKPL	8402	-0.341402	4.54696	17.0763	3.59073447008953e-05	0.000353454
CDK14	6841	0.320608	5.24785	17.003	3.73206384042942e-05	0.000367117
FLCN	9786	-0.299972	5.15273	16.9993	3.73929187683e-05	0.000367514
CD44	10004	-0.279573	5.63812	16.9984	3.74116501981708e-05	0.000367514
HOMER2	14685	0.272984	6.08159	16.9906	3.75658684727376e-05	0.00036878
UBE2M	1831	0.270801	6.87197	16.985	3.76769791173002e-05	0.000369621
ZNHIT6	6197	0.274931	5.88409	16.9535	3.83067089315563e-05	0.000375545
PCED1B	2618	-1.09223	0.318665	16.9411	3.85572732395003e-05	0.000377665
ALKBH8	4506	0.355913	4.33995	16.9403	3.85749238340105e-05	0.000377665
SEC61G	1842	-0.28661	5.64171	16.9371	3.86399081053824e-05	0.000378047
LZTS1	5706	0.406047	3.87551	16.9313	3.87566163879755e-05	0.000378933
COPE	2885	-0.28854	6.43007	16.911	3.91746367606932e-05	0.000382763
CISD2	6352	-0.341998	5.19036	16.8882	3.96468554802503e-05	0.000387116
SMAD5	9040	0.279728	6.95757	16.884	3.97357384846494e-05	0.000387724
NAP1L3	2639	-0.351066	4.36091	16.873	3.99658409212488e-05	0.00038962
PCDH9	30944	-0.297701	7.53588	16.8717	3.99942816710355e-05	0.00038962
ULBP1	3142	0.317603	6.13334	16.8695	4.00388838007154e-05	0.00038962
MINDY1	3792	0.610946	2.0337	16.8692	4.00461154865529e-05	0.00038962
RXYLT1	7804	0.329014	4.7462	16.8672	4.00876510093195e-05	0.00038962
SLC38A9	8823	-0.380736	4.11651	16.867	4.00917969280199e-05	0.00038962
ZNF697	5041	-0.565116	2.76198	16.8658	4.01178457984345e-05	0.00038962
UBE2S	2788	0.339084	7.15272	16.847	4.05179465336586e-05	0.000393243
CTSO	2954	-0.551628	2.74399	16.8375	4.07196397162275e-05	0.000394937
CADM1	11017	0.784164	1.36675	16.8281	4.09235607130154e-05	0.00039665
CDIPTOSP	900	-0.934482	0.178956	16.8083	4.13526274083569e-05	0.000400542
CHRM4	1511	0.55949	2.41311	16.7997	4.15388351070582e-05	0.000402077
XRCC1	3459	-0.283125	5.52621	16.7892	4.17700987622026e-05	0.000404046
DNASE1	13801	-0.411817	4.11262	16.7718	4.2154723418171e-05	0.000407496
FLRT1	3949	0.724652	0.839902	16.7655	4.22942473997219e-05	0.000408573
MYEOV	3760	-0.689391	3.56906	16.7583	4.24561175864516e-05	0.000409864
VPS35L	9767	-0.363826	4.38575	16.7521	4.25958295454624e-05	0.000410939
MUC15	3556	-0.624507	2.73874	16.7464	4.27227837401393e-05	0.000411891
SNX14	7105	-0.2642	6.51882	16.7394	4.28802583436523e-05	0.000412698
SLC29A2	2720	-0.288095	6.44412	16.7391	4.28885333446074e-05	0.000412698
MACC1	9898	0.360389	4.25819	16.7389	4.28917574060051e-05	0.000412698
ATP5F1A	10908	-0.300436	9.34087	16.7334	4.30179490767507e-05	0.000413639
SKA3	3048	0.295167	5.79308	16.7269	4.31649940513555e-05	0.000414778
HEXB	5067	-0.280829	7.21581	16.7168	4.33945665767467e-05	0.000416708
TRMT61A	3229	0.330827	4.3191	16.7141	4.3456734322478e-05	0.00041703
DEGS2	4466	-0.611093	1.87893	16.7061	4.36394279156336e-05	0.000418506
ORC2	5835	0.291671	5.25914	16.6938	4.39240972703764e-05	0.000420828
FOXD1	2623	0.361994	5.34734	16.6931	4.39394878933995e-05	0.000420828
ICE2	16010	0.26783	6.62068	16.69	4.40125661408235e-05	0.000421251
ZNF518A	10891	0.312026	5.50996	16.688	4.40597320707391e-05	0.000421425
SACS	15918	0.36811	5.74605	16.6742	4.43794772119227e-05	0.000423518
AMZ2	4214	0.289058	6.1313	16.6738	4.43897654837358e-05	0.000423518
GPRC5B	6667	0.535953	2.39721	16.6737	4.43921048013472e-05	0.000423518
HIPK3	7958	0.285781	6.74396	16.673	4.44083134207447e-05	0.000423518
HSPH1	8390	0.300649	5.94051	16.6723	4.44243629398744e-05	0.000423518
DAB2	7717	-0.842041	1.32661	16.6658	4.4578343871957e-05	0.000424707
TMEM67	8281	-0.31616	5.04445	16.6592	4.47325422968424e-05	0.000425897
AC130371.2	611	-0.904606	0.877769	16.6515	4.49136671881851e-05	0.000427342
MORF4L2	2648	-0.348693	8.44602	16.6495	4.49615876843718e-05	0.000427518
FAM160A2	4736	-0.350082	5.01403	16.6444	4.50834202523646e-05	0.000428396
MYBL2	2777	0.275062	7.06594	16.6407	4.51715612616765e-05	0.000428953
TMEM18	5044	-0.287854	5.85589	16.6218	4.56233451639841e-05	0.00043296
RETREG1	4568	0.473496	3.9057	16.6119	4.58624805566888e-05	0.000434945
RRBP1	6980	-0.503329	8.27422	16.6033	4.60716829173279e-05	0.000436644
SYNGR2	4074	-0.31626	7.99613	16.5968	4.62285302376789e-05	0.000437845
SLC17A7	6013	-0.530112	2.44768	16.5898	4.63988141942184e-05	0.000439172
RGS10	1252	-0.548982	3.42169	16.5857	4.65009959511956e-05	0.000439852
DHRS7B	5544	-0.331288	4.25422	16.5835	4.65539702822829e-05	0.000440067
RNF175	4390	0.784338	1.74168	16.5807	4.66223712310035e-05	0.000440278
NUP43	4432	0.28815	6.49606	16.5797	4.66482508190283e-05	0.000440278
PRR36	4456	0.357541	5.14947	16.5789	4.66672329582743e-05	0.000440278
EEF2	4027	-0.371456	12.6676	16.5652	4.70053513495999e-05	0.000442971
TNRC6C	11111	0.323469	4.6116	16.5636	4.70450597304977e-05	0.000442971
IMPA2	3825	0.346768	5.67305	16.5635	4.70488956819515e-05	0.000442971
AC127496.7	1798	0.78226	0.989979	16.5624	4.70745777671666e-05	0.000442971
SNX13	16418	-0.277784	6.48437	16.5589	4.71609981497736e-05	0.000443497
FBLN7	6578	-0.474209	4.55129	16.5464	4.7473107992712e-05	0.000446143
HUS1	4103	0.30135	4.81553	16.5332	4.78046701000329e-05	0.000448968
TIGAR	4017	0.639934	1.77747	16.5317	4.78444455228003e-05	0.000449052
MTMR11	4562	-0.648277	1.92625	16.5269	4.79635963871535e-05	0.000449864
GGA2	8231	-0.262445	6.44653	16.5258	4.79929419547272e-05	0.000449864
PPP2R5A	3825	0.262958	6.55291	16.5225	4.80752155244951e-05	0.000450345
RYR2	17777	0.48129	2.91395	16.5191	4.8163474608648e-05	0.000450548
VPS9D1	3428	-0.342874	4.19989	16.5187	4.81715371311911e-05	0.000450548
PURA	12185	0.284065	5.52248	16.517	4.82155033055143e-05	0.000450548
IQCH-AS1	6732	0.554979	2.36177	16.5168	4.82209388661402e-05	0.000450548
HNRNPAB	2144	0.297148	8.28357	16.492	4.88546722399025e-05	0.000456176
FAM122B	4404	0.397452	6.40468	16.4903	4.89003739471415e-05	0.000456309
PHF21A	11190	0.326401	4.87886	16.4855	4.90228970720028e-05	0.000457159
DNASE1L1	4130	-0.471909	2.90771	16.4682	4.94741525962201e-05	0.000461071
COL9A2	4217	-0.30488	8.78515	16.4638	4.95877770511136e-05	0.000461834
IKZF1	10930	0.698908	2.1257	16.4608	4.96656714958708e-05	0.000462263
SUPT5H	8568	-0.293568	7.36567	16.4576	4.97493497259347e-05	0.000462745
DCLRE1A	4600	0.304486	5.93843	16.4544	4.98354052502332e-05	0.000463249
HIPK1	9280	0.274817	7.28556	16.4488	4.9981457954951e-05	0.000464084
AP3D1	8613	-0.357014	8.56044	16.4485	4.99891355796691e-05	0.000464084
LMF2	3054	-0.266434	6.82447	16.44	5.02136060240251e-05	0.000465871
TCP11L1	5370	-0.504558	4.31565	16.4356	5.0330372257539e-05	0.000466656
SPDL1	4777	0.289569	5.7803	16.4297	5.04870843529676e-05	0.00046781
ALDH3B2	3235	-0.369859	3.83747	16.428	5.05335433363226e-05	0.000467943
DLX4	3644	0.610007	1.87866	16.4237	5.06475033301265e-05	0.000468699
FUT8	6700	-0.30087	5.63977	16.4103	5.10064494935116e-05	0.00047172
C3orf70	5901	0.827635	1.31621	16.4014	5.12468094671595e-05	0.000473642
ZNF609	12112	0.263148	6.60545	16.3898	5.15630789851285e-05	0.000476262
ALOXE3	3760	0.856437	1.20973	16.3864	5.16544201737303e-05	0.000476703
HRASLS	1169	0.479008	3.27439	16.3844	5.17100119898021e-05	0.000476703
AC008124.1	9730	0.32428	5.14897	16.3828	5.17522503459158e-05	0.000476703
MTHFD1L	5021	0.284458	7.23998	16.3824	5.1764963543983e-05	0.000476703
CAPN6	3568	-0.483051	4.17912	16.382	5.17748620969566e-05	0.000476703
TMEM214	4910	-0.453078	7.02832	16.3794	5.18459113095616e-05	0.000477055
SNHG26	2627	-0.701557	1.32899	16.3754	5.19547905538566e-05	0.000477754
GMDS-DT	13177	-0.653011	2.25833	16.3561	5.24865187369924e-05	0.000482338
RBMX2	2491	-0.336383	5.22435	16.3491	5.26798210323473e-05	0.000483809
DDX54	5064	-0.269192	7.00253	16.3448	5.28009938135005e-05	0.000484615
BORCS6	2575	-0.464927	3.32764	16.3395	5.29481067147095e-05	0.000485658
HDLBP	12182	-0.404447	10.1647	16.3164	5.35980163460726e-05	0.00049131
MTX3	7919	0.266272	6.96426	16.3131	5.36915111544877e-05	0.000491659
NAP1L2	2550	-0.565515	2.11159	16.3116	5.37337834082932e-05	0.000491659
MRPL54	1003	-0.378572	5.31685	16.3115	5.37376125948495e-05	0.000491659
CDS1	4461	0.265717	6.31714	16.2934	5.42518746438948e-05	0.000496024
COL18A1	8525	0.349166	7.61733	16.2923	5.42830296527782e-05	0.000496024
ATF4	2514	-0.380166	9.78427	16.2601	5.5215144774847e-05	0.000504224
PAK3	10312	-0.585511	2.20512	16.2575	5.52903262505053e-05	0.000504594
TOB2	4565	0.265015	6.26014	16.2545	5.5378735068925e-05	0.000505083
MAP1LC3B	5313	-0.475945	6.31227	16.2512	5.5473777990929e-05	0.000505633
NONO	5292	-0.30472	9.75862	16.2245	5.62603458846067e-05	0.000512293
VPS13A	20196	0.328673	6.52246	16.2241	5.62749924958229e-05	0.000512293
TMEM39A	5333	-0.590868	6.43515	16.2168	5.64913278830169e-05	0.00051394
EXD3	7626	-0.352923	3.93347	16.2144	5.65624605528313e-05	0.000514125
PYROXD1	5725	0.303822	5.07327	16.2137	5.65824159300123e-05	0.000514125
WISP2	4981	-0.741377	1.03951	16.2086	5.67368737377927e-05	0.000515206
AL031985.3	2449	0.398059	3.93617	16.1838	5.74847296226449e-05	0.000521671
SGF29	2124	-0.363324	4.11789	16.167	5.79950272908559e-05	0.000525974
SNHG8	923	-0.499074	6.53437	16.1657	5.80343165668021e-05	0.000526002
TTC38	3578	0.311861	5.13577	16.1639	5.80916672410814e-05	0.000526193
CDKN1B	2811	-0.277245	7.47789	16.1504	5.85049358827578e-05	0.000529606
GPR63	5952	0.43313	3.15504	16.1456	5.8653550313393e-05	0.000530621
RPS6KA2	8243	0.272379	6.79064	16.1363	5.89436928866907e-05	0.000532914
RC3H2	11545	0.272484	7.35953	16.1289	5.9175081592845e-05	0.000534673
GABPB1-AS1	17179	0.653159	4.28934	16.1216	5.94033523572144e-05	0.000536402
TOPBP1	7304	0.286438	6.96273	16.117	5.95482983801782e-05	0.00053733
FGF9	4539	0.563155	2.07011	16.116	5.95801102998593e-05	0.00053733
STRADB	3242	0.352364	4.38919	16.1063	5.98855743332979e-05	0.00053975
NPNT	6117	0.342205	4.67123	16.0814	6.06781556312855e-05	0.000546555
PGBD1	3100	0.460347	3.17989	16.0652	6.11968854875986e-05	0.000550886
MRPL24	1695	0.298922	5.44812	16.0558	6.15038863440095e-05	0.000553306
MXD1	6351	-0.406821	4.40709	16.052	6.16265271512173e-05	0.000554067
SIAE	8139	-0.331274	5.86835	16.046	6.18224871050351e-05	0.000555485
SH3RF2	7232	0.487499	3.84043	16.044	6.18883382010571e-05	0.000555733
SETD2	10099	0.277696	7.32186	16.0407	6.19968368741014e-05	0.000556363
SFPQ	7426	0.447616	8.69414	16.0383	6.2075273188248e-05	0.000556723
ZNF768	2395	0.272723	6.12099	16.0205	6.26603966114759e-05	0.000561624
PIGN	19003	0.308578	5.79519	16.0166	6.27896632597273e-05	0.000562436
RAB11FIP4	15383	0.480042	8.13177	16.0111	6.29715580902157e-05	0.000563718
SFTPD	1321	0.885973	0.0805504	16.0056	6.31542953704951e-05	0.000565005
PTGR1	3760	0.269934	5.78684	16.0003	6.33333281659976e-05	0.000566071
PYGL	4798	0.273621	6.29849	15.9997	6.33512779417554e-05	0.000566071
TM9SF2	5524	-0.289416	8.90032	15.9973	6.34317814267554e-05	0.000566442
SELENOF	2201	-0.290893	7.81963	15.9802	6.40074289045053e-05	0.000571231
MFSD3	1823	-0.324768	4.97919	15.976	6.41508870678363e-05	0.00057216
ZBTB38	14243	0.272375	6.2486	15.9713	6.4311388306215e-05	0.000573239
DUSP16	5724	-0.392372	5.85075	15.9625	6.46108864096058e-05	0.000575556
CHRAC1	3301	0.313467	5.43	15.944	6.5242790818511e-05	0.000580829
HTR7P1	4411	-0.488361	2.73929	15.9414	6.53336545566786e-05	0.000581281
TRAPPC10	11941	0.263664	5.89775	15.9323	6.56504298979479e-05	0.000583742
CPXM1	2391	-1.19945	1.19717	15.9263	6.58563542456748e-05	0.000585215
KRT7	4093	-0.399108	3.60124	15.9171	6.61781759990796e-05	0.000587716
CD59	10358	-0.268005	5.87458	15.9067	6.65422728652535e-05	0.000590588
MSX1	2120	0.361656	9.77202	15.8946	6.69703918642724e-05	0.000594025
SCRN2	3043	-0.388103	3.87122	15.8931	6.70221071283198e-05	0.000594121
ORC6	4309	0.270034	5.70687	15.8911	6.70951448696107e-05	0.000594158
NDUFB5	5871	-0.270515	7.21754	15.8907	6.71080640837098e-05	0.000594158
TIMM44	4888	0.321856	5.63102	15.8875	6.72206212394449e-05	0.000594742
MIS12	3157	-0.311302	4.92742	15.8858	6.72811857544404e-05	0.000594742
PSMG2	3356	-0.275924	5.82709	15.8854	6.7296792684561e-05	0.000594742
UQCC3	2398	0.363683	4.04229	15.8779	6.75620718195327e-05	0.000596383
SEC11C	4511	-0.808013	6.40045	15.8779	6.75645720983266e-05	0.000596383
TRIM37	5482	0.25818	6.21296	15.8732	6.77312277376272e-05	0.000597491
CCDC158	5860	-0.74932	1.921	15.8716	6.7787932367861e-05	0.000597628
PAQR4	2972	0.422882	4.01261	15.8577	6.82878624014791e-05	0.000601549
AC091563.1	752	-0.589134	2.05067	15.8566	6.83270965241182e-05	0.000601549
SSR2	6651	-0.459638	7.77821	15.8558	6.83569372237232e-05	0.000601549
PARD6G	4224	0.330943	4.24994	15.8349	6.91173016896803e-05	0.000607872
AATK	6225	-0.391223	3.78835	15.8264	6.94282980389522e-05	0.000610132
SOCS4	7043	0.279521	6.33512	15.8256	6.94581766232798e-05	0.000610132
SENP3	3668	0.283208	5.18363	15.8125	6.99372519738132e-05	0.000613969
RIMS3	7235	0.559265	3.10461	15.8006	7.03802555073252e-05	0.000617485
ZNF841	4287	-0.447391	4.30986	15.7909	7.07432994382311e-05	0.000620295
LMO3	10268	0.523753	3.03351	15.7862	7.09170327007469e-05	0.000621444
ADAMTS1	7063	-0.386529	4.88926	15.7751	7.13349161671844e-05	0.000624508
ZNRF1	8824	0.310271	6.40329	15.7741	7.13726380218598e-05	0.000624508
DOK4	4788	0.312229	4.77181	15.7735	7.13956331393607e-05	0.000624508
EVA1B	1211	-0.413027	3.35802	15.7641	7.17513536519254e-05	0.000627242
NRG1	11328	-0.352051	5.6931	15.7612	7.18593932023008e-05	0.000627808
LIMD1	12673	0.269477	5.70646	15.7517	7.2224005201933e-05	0.000630615
C17orf75	5740	0.283385	5.36358	15.7385	7.2727992611238e-05	0.000634563
TXNL1	11298	-0.317669	7.15949	15.7369	7.27919221553667e-05	0.000634563
LINC01572	4752	-0.799794	0.777884	15.7365	7.28072885333443e-05	0.000634563
NOS1AP	7771	0.779722	3.00626	15.7318	7.29852171611091e-05	0.000635733
ABHD11-AS1	662	-1.14655	-0.280581	15.728	7.3135012803603e-05	0.000636604
C15orf39	5812	-0.282873	5.21104	15.7265	7.31905757006854e-05	0.000636604
ANK1	10797	0.584206	2.15186	15.7258	7.32167309548001e-05	0.000636604
MOB3B	7087	0.30706	5.13558	15.718	7.35206490824078e-05	0.000638865
SERINC3	4683	-0.285502	7.67266	15.707	7.39505533486875e-05	0.000642216
CCT4	2830	-0.289778	7.70614	15.6985	7.42826703832873e-05	0.000644715
CYB561D2	3288	-0.448456	3.39747	15.6929	7.45043892500755e-05	0.000646253
C17orf58	2396	-0.293289	5.01779	15.6753	7.52018060753422e-05	0.000651914
D2HGDH	5279	-0.452503	3.88993	15.6718	7.5337587952794e-05	0.000652701
ZNF165	2107	-0.521469	3.21531	15.663	7.56898600678305e-05	0.000655362
TM6SF1	2661	0.757457	0.692995	15.66	7.58092699415343e-05	0.000656005
LNX1	5725	-0.631709	1.90972	15.6463	7.63603141958182e-05	0.00066038
EMX2	3262	0.283007	6.73126	15.6436	7.64707586893766e-05	0.000660942
VIPR1	7384	-0.351834	4.37259	15.6369	7.67409203581237e-05	0.000662779
CPE	2958	0.437767	8.81696	15.6355	7.67992300055443e-05	0.000662779
CTGF	2339	-0.637188	2.81453	15.635	7.68201486578031e-05	0.000662779
ACBD4	3776	-0.413046	3.32045	15.6329	7.69062268033357e-05	0.000662829
LRRC8C	11724	0.446791	2.96636	15.6326	7.69171924920987e-05	0.000662829
TCEAL2	1666	-0.944989	0.332717	15.627	7.71445191656102e-05	0.000664394
ANKMY2	2854	-0.302109	5.24356	15.6222	7.73410122171528e-05	0.000665692
ADD2	12673	0.463781	2.80229	15.6161	7.75914057266296e-05	0.000667451
CRISPLD2	7965	-0.364551	5.52581	15.613	7.77196693195524e-05	0.000668159
CHRNB1	4329	-0.433275	3.36587	15.5987	7.83084356732092e-05	0.000672823
SYNPO	10258	-0.675057	3.31575	15.5972	7.83698539939861e-05	0.000672952
SERP1	5747	-0.686003	8.62035	15.5722	7.94130221093463e-05	0.000681507
ABCC11	7245	-0.856597	0.431116	15.5627	7.98129408326066e-05	0.000684535
TMED10	4974	-0.445851	9.423	15.5597	7.99385032471797e-05	0.000685207
NT5C	1571	-0.278136	5.364	15.5556	8.01140887568608e-05	0.000686308
AC127502.1	2331	-0.626983	1.57837	15.5537	8.01952802984981e-05	0.000686598
ACAA1	7106	-0.340142	4.94112	15.5502	8.03435914631771e-05	0.000687463
RABEP2	4566	0.343488	4.34817	15.5322	8.11126007414158e-05	0.000693634
HMGA1	2327	-0.329061	9.00164	15.5306	8.11810748150366e-05	0.000693812
GARS	4152	0.291477	8.74704	15.5286	8.1265851771564e-05	0.000694128
WDR76	4078	0.355903	5.62234	15.5207	8.16079930812859e-05	0.000696641
AMN	4646	-0.448416	3.5037	15.4759	8.35654677066268e-05	0.000712932
DMRT1	3253	0.915515	0.467264	15.4735	8.36706481602133e-05	0.00071341
UBE4B	9128	-0.265941	7.08418	15.4684	8.38961954167375e-05	0.000714576
MRPL42	16393	0.268345	6.91167	15.4682	8.39057613854231e-05	0.000714576
SSR1	11349	-0.477548	8.75463	15.4656	8.40185051852903e-05	0.000715117
HSPA14	7108	0.261421	6.32044	15.4619	8.41873905456635e-05	0.000716135
TGFBR3	8705	-0.304499	4.7939	15.4594	8.42964280444312e-05	0.000716643
THBS3	4623	-0.452518	3.03072	15.4493	8.47462974689522e-05	0.000720046
C20orf27	2415	0.292868	5.85191	15.436	8.53462549659258e-05	0.00072472
NCOR1	15404	0.275704	8.19429	15.4344	8.54187764185412e-05	0.000724912
NEU3	7556	0.346152	4.61607	15.4328	8.54928583664738e-05	0.000725117
WIPF1	9121	0.376598	3.77496	15.4281	8.57046733970715e-05	0.00072649
AKT1	11162	0.281966	7.29886	15.4043	8.67899644077428e-05	0.000735163
GRID2IP	4134	-0.784547	0.777444	15.4035	8.68290715103716e-05	0.000735163
POLR3D	5611	-0.307086	6.63127	15.3978	8.70881378995642e-05	0.000736927
SEMA3C	6268	-0.318004	6.58984	15.3897	8.74643879294367e-05	0.00073968
AC006128.1	1661	-0.804873	0.687596	15.383	8.77723768183721e-05	0.000741853
AFF2	14006	1.20406	2.80595	15.381	8.78660332444303e-05	0.000741861
HECTD3	5077	-0.303741	5.56688	15.3808	8.78754743887791e-05	0.000741861
RAP1GAP	5755	-0.261865	6.76272	15.3733	8.82264610190764e-05	0.000744392
SPECC1	13676	-0.299717	5.75346	15.3661	8.85623902725001e-05	0.000746792
ZNF449	5330	-0.371986	4.20516	15.363	8.87090650987635e-05	0.000747595
KLHL1	4149	-0.897626	0.932729	15.3558	8.90469240575482e-05	0.000750007
RMC1	3090	0.346047	4.44136	15.35	8.93230586146061e-05	0.000751897
HADHB	4280	-0.259477	7.01518	15.3452	8.95480758655752e-05	0.000753355
NUDC	2856	0.270012	6.93229	15.3395	8.98177166861245e-05	0.000755186
HCFC1	9004	0.279799	7.42398	15.3252	9.05028969773772e-05	0.000760104
NEK4	6391	0.265861	5.9722	15.3251	9.05073013659311e-05	0.000760104
PHKA1	6350	0.295583	4.71203	15.3119	9.11385268905327e-05	0.000764963
MT-TP	68	-0.61685	1.7567	15.3088	9.12887982750008e-05	0.000765782
SYPL1	2804	-0.278642	7.44755	15.3064	9.14044720352455e-05	0.00076631
RIOX2	6880	0.273287	5.50968	15.304	9.15225728909669e-05	0.000766858
SOS1	9263	0.254872	6.33269	15.2949	9.19620847237943e-05	0.000770096
CTTN	6949	0.320909	7.67862	15.2915	9.21314304914451e-05	0.00077107
FLAD1	4019	0.320698	4.99875	15.2852	9.24392956190648e-05	0.000773012
CASP8	7243	-0.317747	4.96608	15.2845	9.24698453424865e-05	0.000773012
BAZ1A	7698	0.278185	5.25805	15.2717	9.30996519813138e-05	0.000777829
MCRIP2	5034	0.286268	5.69657	15.2655	9.34058016930664e-05	0.000779938
RAB4A	3310	-0.252271	6.60971	15.2567	9.38408943817967e-05	0.000783121
ZNF695	3756	-0.48033	3.22449	15.2424	9.45544505343418e-05	0.000788521
TANGO6	6839	0.346372	3.91962	15.2416	9.4596521855359e-05	0.000788521
MVD	4717	-0.370794	6.09905	15.2358	9.48899953597477e-05	0.000790514
SGO2	6022	0.299967	6.1461	15.2292	9.52189637048724e-05	0.0007928
WDR62	9812	0.308005	5.40711	15.2048	9.64574144807418e-05	0.000802652
USP11	5269	-0.291748	6.20681	15.1989	9.67574499511666e-05	0.000804687
HMMR	3936	0.359769	6.26328	15.1914	9.71449155176235e-05	0.000807448
TP73-AS1	9701	-0.279258	5.1133	15.1892	9.72604060817649e-05	0.000807945
CNOT1	10852	0.279409	8.36413	15.1804	9.77137285561986e-05	0.000811247
PEX14	2995	-0.289401	4.95834	15.1777	9.78498222932051e-05	0.000811762
SCLT1	8292	0.29647	5.122	15.177	9.78874083264164e-05	0.000811762
TVP23C	5435	-0.985583	1.54665	15.1745	9.80191298753446e-05	0.00081239
ABCE1	6265	0.263262	7.38155	15.1619	9.86731524520307e-05	0.000817344
ARHGAP11A	6428	0.270986	6.72303	15.1562	9.89718280705151e-05	0.00081931
LMBR1L	6047	-0.366184	4.05953	15.1552	9.90232095988659e-05	0.00081931
PRKCA	11152	0.436781	4.97178	15.1518	9.92041432719663e-05	0.00082034
PDCD5	2253	0.256182	5.89331	15.1471	9.94487138109237e-05	0.000821894
ZMYM2	13618	0.285609	7.84832	15.1334	0.000100173	0.000827409
CAPN15	7987	0.306844	6.10908	15.1289	0.000100413	0.00082892
LMNB2	5432	0.295439	8.68773	15.125	0.000100621	0.000830165
ALDH1A1	2849	-1.03318	0.679614	15.1216	0.000100804	0.000831203
WDR55	7675	-0.279556	5.28858	15.1174	0.000101027	0.000832569
CHRM3	12170	0.412824	3.40493	15.1137	0.000101225	0.000833726
LRRIQ3	8759	0.594178	1.69987	15.1082	0.000101519	0.00083568
FZD3	13787	0.279863	5.12687	15.1054	0.000101674	0.00083648
RPAP3	5381	0.254614	6.67549	15.097	0.000102124	0.000839706
THBS2	6412	0.756327	1.15427	15.0934	0.00010232	0.000840413
HES2	5407	0.399304	5.55394	15.0933	0.000102326	0.000840413
COQ4	4814	-0.264937	5.63009	15.083	0.000102887	0.000844547
MPG	1661	-0.347827	4.44534	15.0816	0.000102962	0.00084468
MCF2L-AS1	712	0.8083	1.43357	15.0725	0.000103459	0.000848285
DNAJA1	2730	0.304742	7.22156	15.0713	0.000103523	0.00084833
RIBC1	2993	-0.876219	1.25343	15.055	0.000104421	0.000855207
B4GALT7	4927	-0.335331	4.61488	15.0479	0.000104816	0.000857953
HMGA2	15403	-0.275939	7.13439	15.0466	0.000104891	0.000858088
B2M	6079	-0.264845	7.4373	15.0403	0.00010524	0.000860456
ING2	1426	0.317821	4.30725	15.0306	0.000105782	0.000864404
ZP3	2716	0.500421	2.95617	15.0294	0.00010585	0.00086447
LINC00960	3181	-0.324058	4.43659	15.0117	0.00010685	0.000871752
CHMP1B2P	7046	0.541449	2.2328	15.0114	0.000106861	0.000871752
AL391422.4	2761	-0.765873	1.34003	15.0098	0.000106957	0.000872041
PHLDB2	12309	-0.849981	2.90096	15.0032	0.000107329	0.000874584
HCN2	3408	-0.447158	4.65747	14.9999	0.000107516	0.000875613
AC092919.2	1645	1.00765	0.0940843	14.9968	0.000107695	0.000876584
PCK2	4189	0.516805	7.33389	14.992	0.000107966	0.000878297
MT-ND3	346	0.337047	8.42627	14.9874	0.000108232	0.000879966
OLFML2A	6746	-0.538315	2.43796	14.9719	0.000109123	0.000886715
ALDH3A2	6457	0.284903	7.935	14.9644	0.000109558	0.000889752
KREMEN1	7977	-0.27531	5.81284	14.9546	0.000110127	0.000893873
CDH1	6177	-0.364262	9.04468	14.9426	0.000110833	0.000898787
TPGS1	3642	-0.485335	3.25103	14.9422	0.000110856	0.000898787
RNF181	1220	-0.31585	5.1533	14.9247	0.00011189	0.000906662
MFSD1	5288	-0.297901	5.94711	14.9165	0.000112376	0.000910098
EMC9	1588	-0.354235	4.38152	14.9094	0.000112797	0.000912995
SHANK3	7455	0.300219	5.07972	14.9036	0.000113144	0.000915296
CSTF3	4513	0.478775	5.10629	14.889	0.000114027	0.000921901
CDC6	5557	-0.303561	6.54812	14.888	0.000114088	0.000921901
HSPA2	5777	-0.504738	4.0107	14.8537	0.000116177	0.000938265
PPA1	5171	-0.266685	7.87859	14.8416	0.000116929	0.000943816
PI4KA	11407	0.259306	6.51046	14.8367	0.000117231	0.000945722
NR1H3	4533	-0.390605	3.78039	14.8345	0.000117366	0.000946286
CEP170B	7199	0.254288	6.78902	14.8258	0.000117913	0.000949877
MARCH8	7539	-0.269139	5.95905	14.8253	0.000117942	0.000949877
ARMCX2	3589	-0.464094	4.71914	14.8225	0.000118119	0.000950774
USE1	2431	-0.375356	3.70948	14.8175	0.000118434	0.000952786
INSIG1	3650	-0.46113	6.98702	14.8143	0.000118632	0.000953845
CAP2	3637	-0.335847	4.14406	14.8072	0.000119082	0.000956935
PIGA	6321	-0.339395	4.5086	14.8046	0.000119247	0.000957736
EXOC4	9466	-0.267638	6.74208	14.803	0.000119345	0.00095799
BAZ1B	7053	0.268731	8.18158	14.7937	0.000119932	0.000962174
CNKSR1	4043	-0.287953	5.14102	14.7882	0.000120283	0.000964212
YES1	5100	0.268628	7.33487	14.7877	0.000120319	0.000964212
UCK2	7067	0.248459	6.0943	14.7848	0.000120503	0.000965156
ALG5	2194	-0.360402	5.43291	14.7775	0.000120972	0.000968378
CELF4	6532	0.641675	1.78362	14.7709	0.000121395	0.000971225
MIIP	2821	0.313732	4.64668	14.7667	0.000121662	0.000972831
AC004656.1	4951	0.384589	3.43594	14.7629	0.000121909	0.000974268
THRB	10968	0.401072	4.26103	14.7531	0.000122545	0.000978687
DUSP14	2499	0.356004	4.40951	14.7519	0.000122621	0.000978687
SNRNP48	5836	0.270381	6.19305	14.7513	0.000122664	0.000978687
MAN2B2	8898	0.265237	5.87658	14.7495	0.000122778	0.000979057
ESS2	6003	-0.307922	4.62438	14.7401	0.000123392	0.00098341
L1CAM	7270	-0.695225	3.4437	14.7315	0.000123958	0.000987383
CCT5	5839	0.280956	8.04689	14.7276	0.000124214	0.000988881
TBC1D15	8227	-0.281334	5.87166	14.7213	0.000124632	0.000991666
PIH1D1	3331	-0.262869	5.63475	14.7119	0.000125255	0.000996074
MBTPS1	10238	-0.274243	8.00665	14.7088	0.000125462	0.000997176
HTRA1	2279	0.298682	4.59218	14.7034	0.000125818	0.000999455
ZNF555	8557	-0.439569	3.60349	14.7012	0.000125967	0.0010001
ITGA5	7577	0.418028	5.38539	14.6968	0.000126262	0.00100189
CTPS1	11517	0.257921	6.17478	14.6904	0.000126688	0.00100472
GCC1	4987	0.319623	5.46787	14.6729	0.000127873	0.00101357
SH3D19	7789	0.254267	5.9432	14.6573	0.000128932	0.00102141
RXRA	11083	0.252262	6.2292	14.6437	0.000129866	0.00102824
TRPC1	4768	0.739066	1.26708	14.6355	0.000130435	0.00103218
ZNF767P	4012	0.425053	3.48805	14.6326	0.000130636	0.00103321
BX571818.1	2076	0.425527	5.15605	14.6293	0.000130861	0.00103443
LINC01508	1597	0.59627	1.79135	14.6165	0.000131758	0.00104096
KDM5B	25882	-0.289114	6.46603	14.6105	0.000132177	0.00104272
SPTBN2	9642	0.297698	7.03035	14.6104	0.000132181	0.00104272
IGFBP7	1930	-0.606811	3.1243	14.6102	0.000132197	0.00104272
TUBG2	2772	-0.354109	3.86575	14.6086	0.000132313	0.00104307
CDK7	2416	-0.28066	5.00672	14.6029	0.00013271	0.0010456
DYNLL2	6805	0.266878	7.61274	14.6019	0.000132778	0.0010456
AKIRIN1	2741	0.265674	7.24022	14.5989	0.000132993	0.00104673
HENMT1	2426	0.405055	4.28937	14.5967	0.000133149	0.00104738
KLF12	10923	0.290861	5.66661	14.5824	0.000134162	0.00105465
TBL2	6466	-0.3993	6.64032	14.5816	0.000134218	0.00105465
ISYNA1	3284	-0.334881	6.68624	14.5729	0.000134842	0.00105898
RPSAP52	2035	-0.782758	0.659187	14.5705	0.00013501	0.00105973
CERK	4938	0.275237	6.99027	14.566	0.000135333	0.00106157
TPST1	2923	-0.339006	4.54991	14.5652	0.00013539	0.00106157
TRAF4	4596	0.274588	5.93309	14.5536	0.000136228	0.00106756
DNAJC30	2485	-0.345846	4.34391	14.5332	0.000137713	0.00107862
AC026471.1	3026	-0.559454	2.79071	14.5295	0.00013798	0.00108013
UBE2Q2	3852	-0.258679	6.44622	14.5278	0.000138107	0.00108054
ABCA1	11350	-0.751254	1.49073	14.5251	0.000138305	0.0010815
CDYL2	8557	0.357505	3.86346	14.5186	0.000138785	0.00108467
XBP1	3028	-0.270064	8.45535	14.5157	0.000138999	0.00108576
COPB2	8177	-0.399128	8.0262	14.5093	0.000139471	0.00108886
JDP2	6235	0.264381	6.1864	14.5028	0.000139953	0.00109204
TXNDC15	5265	-0.25417	5.89264	14.4947	0.000140553	0.00109613
TMEM187	1924	-0.426127	3.12541	14.4923	0.00014073	0.00109693
ZBED6CL	2933	-0.486599	2.77527	14.4908	0.000140847	0.00109725
ARNTL2	6983	0.276101	6.46627	14.48	0.000141654	0.00110295
LZTS3	5395	-0.263796	5.73049	14.4777	0.000141827	0.00110369
PABPC4	6782	-0.250523	6.84231	14.4653	0.000142765	0.00111041
TMED2	3830	-0.419643	9.4164	14.4631	0.000142934	0.00111112
DPY19L2P4	2018	0.745525	0.592766	14.4605	0.000143132	0.00111207
ABCA11P	2790	-0.513487	2.18916	14.4579	0.00014333	0.00111301
EFHC1	22736	-0.31835	4.3657	14.4565	0.000143436	0.00111324
PLCB2	7350	0.766052	0.464062	14.4534	0.00014367	0.00111416
MAPK8IP2	5901	-0.294638	4.7717	14.4529	0.000143708	0.00111416
IFITM1	1080	-0.581249	2.37982	14.442	0.000144545	0.00112005
APBA2	6869	0.259419	5.63127	14.4397	0.000144722	0.00112082
RNF41	6537	0.259227	7.0873	14.4306	0.00014542	0.00112563
RAB11B	2470	-0.276973	7.12563	14.4097	0.000147045	0.00113761
TXNDC9	2816	-0.313594	4.34238	14.3956	0.00014815	0.00114554
BEND7	10018	0.326569	4.7364	14.3941	0.000148269	0.00114585
GTF3C3	7105	-0.281974	5.36195	14.3853	0.000148959	0.00115003
MAMDC4	5469	0.362504	5.18496	14.3852	0.000148968	0.00115003
EIF4BP3	1850	-0.796519	0.4016	14.383	0.000149146	0.00115079
POLM	4487	-0.329457	4.11593	14.3775	0.000149577	0.0011535
LYRM7	6351	0.328587	6.00852	14.3724	0.000149987	0.00115605
EIF4E2	7177	-0.292806	6.13283	14.3663	0.00015047	0.00115916
ABCC4	8635	0.285869	5.65004	14.3594	0.000151025	0.00116282
NUP88	5294	0.254355	5.78093	14.3485	0.000151901	0.00116895
AC108860.2	2183	0.489842	2.61418	14.3406	0.000152538	0.00117322
PDE1A	6322	-0.831019	0.306422	14.3336	0.000153111	0.00117701
ZFP1	3761	-0.280604	5.43663	14.3318	0.000153253	0.00117703
PGLS	2847	-0.292388	6.54369	14.3315	0.000153275	0.00117703
MYO9B	9948	-0.307849	7.2589	14.3305	0.00015336	0.00117705
DQX1	2940	-0.972894	-0.323526	14.3251	0.000153798	0.00117979
SEC61B	1190	-0.382363	6.5959	14.309	0.000155118	0.00118929
TMEM39B	2820	0.349515	3.86585	14.3007	0.000155805	0.00119393
SIX5	3556	-0.373246	3.95083	14.2984	0.000155999	0.00119458
MYO5C	10045	0.261286	7.37537	14.2977	0.000156054	0.00119458
SLC16A5	3089	-0.471822	6.59291	14.2956	0.000156229	0.00119529
MIR4435-2HG	13094	-0.552754	2.50708	14.2924	0.000156498	0.00119672
GART	7751	0.257273	7.0208	14.2681	0.000158525	0.00121122
ILF2	2281	-0.281023	8.45496	14.2677	0.000158561	0.00121122
ATP8A1	11199	0.298089	5.04992	14.2652	0.000158773	0.0012122
AC006449.6	2296	0.750016	1.2789	14.262	0.000159045	0.00121363
ZFP36L1	5160	-0.289868	7.61153	14.2608	0.000159143	0.00121375
MAP7D2	4376	0.383267	4.35043	14.2558	0.00015957	0.00121628
ESPN	6952	0.371777	7.6155	14.2549	0.000159642	0.00121628
MARCKS	4275	-0.293166	7.77802	14.2509	0.00015998	0.00121822
ST6GALNAC2	3098	-0.488913	3.09815	14.2377	0.000161111	0.00122618
PLIN3	2813	-0.273477	5.49613	14.2357	0.000161282	0.00122684
PSMA3-AS1	7409	0.294166	5.5955	14.2275	0.000161989	0.00123157
BEND5	2138	-0.54293	2.31587	14.2107	0.000163437	0.00124138
M6PR	3777	-0.270773	7.40183	14.2106	0.000163449	0.00124138
DGAT1	4131	-0.339042	5.45657	14.2021	0.000164191	0.00124625
CP	7296	-0.609908	2.01363	14.2012	0.000164262	0.00124625
IQCE	9240	0.334689	5.25037	14.1872	0.00016549	0.00125491
CALCOCO2	8333	0.255178	6.043	14.1723	0.000166811	0.00126426
CDCA2	3908	0.245564	6.32445	14.1558	0.000168274	0.00127469
KCNJ11	3204	0.460974	2.86785	14.1529	0.00016854	0.00127604
MKRN1	5869	-0.2438	6.60351	14.1428	0.000169442	0.0012818
GPR135	4977	-0.657219	2.26165	14.1424	0.000169477	0.0012818
NIPSNAP1	3067	-0.25314	7.00858	14.1377	0.000169907	0.00128438
RARS2	2545	-0.263373	6.04914	14.123	0.000171233	0.00129373
REXO5	4114	-0.418352	3.42766	14.1206	0.000171453	0.00129472
CTXN1	1274	0.330545	5.69578	14.1189	0.00017161	0.00129523
KCTD12	6225	0.301308	5.29255	14.105	0.000172888	0.0013042
PHYHD1	2915	-0.404383	3.13984	14.1023	0.000173131	0.00130507
CACYBP	4511	0.244456	6.69291	14.1018	0.000173183	0.00130507
SUMO2	3372	-0.276556	8.89496	14.0998	0.000173358	0.00130571
PGM3	7335	-0.595143	6.53507	14.0829	0.000174925	0.00131683
TPCN2	10283	-0.351968	4.11167	14.0797	0.000175225	0.0013184
MKI67	12807	0.284407	8.14494	14.0671	0.000176403	0.00132659
MALAT1	8829	0.327143	6.26932	14.0595	0.000177118	0.00133127
WDFY1	5516	-0.287577	6.57047	14.0473	0.000178271	0.00133925
KRT18	3218	-0.337952	8.87645	14.0388	0.000179075	0.00134459
AC006978.1	1234	-0.582857	2.13321	14.0298	0.000179933	0.00135033
FBXL6	3375	-0.353612	4.45095	14.0247	0.000180424	0.00135332
ABHD12	3429	-0.242432	6.3122	14.0075	0.00018208	0.00136504
INTS7	5311	0.303644	5.25243	13.9931	0.000183484	0.00137485
EARS2	5730	-0.330838	5.68395	13.9874	0.000184043	0.00137833
ZDHHC23	7138	0.301994	5.68709	13.9819	0.000184575	0.0013816
NABP2	2218	0.256231	7.04355	13.9723	0.000185525	0.001388
GLRX2	6210	0.295393	5.63154	13.9681	0.000185942	0.0013904
TANC2	22866	0.272154	5.45039	13.9618	0.000186564	0.00139434
SLC16A9	4429	0.553167	4.10709	13.9552	0.000187215	0.00139848
ADA	2852	-0.337669	3.78718	13.9536	0.000187383	0.00139902
SAFB2	6222	0.285064	6.09957	13.9517	0.000187568	0.00139968
TP53INP1	5676	-0.321183	6.17932	13.9474	0.000187993	0.00140213
ADPRM	1620	-0.532027	2.63726	13.9327	0.00018947	0.00141242
EIF3H	6434	-0.277795	8.1242	13.9302	0.00018973	0.00141319
C6orf223	3917	-0.564482	4.73309	13.9298	0.000189768	0.00141319
TEAD1	10279	0.286369	5.7245	13.9246	0.000190294	0.00141638
SATB2	10958	0.852502	0.159337	13.9233	0.000190424	0.00141663
PARPBP	4745	0.294359	5.03643	13.9196	0.000190801	0.0014187
CCDC122	5403	0.516014	2.7934	13.9109	0.00019168	0.00142444
KIF21A	10117	0.251758	7.17701	13.9101	0.000191769	0.00142444
ANKRD29	6391	0.392065	3.80208	13.8917	0.000193655	0.00143772
FOLH1	3824	-0.593006	2.26776	13.887	0.000194141	0.00144059
TYW3	4616	0.288267	5.58611	13.8674	0.000196174	0.00145493
RECK	6045	-0.432363	3.45638	13.8625	0.000196683	0.00145796
ZDHHC12	2597	-0.310226	5.72827	13.8542	0.000197558	0.0014637
ELMO3	2575	-0.383619	4.00648	13.8529	0.000197693	0.00146395
ZNF605	10824	0.291857	4.50456	13.8474	0.000198271	0.00146749
FOXJ2	6296	0.248246	6.40957	13.839	0.000199158	0.0014733
NSDHL	1996	-0.28933	5.12481	13.8218	0.000200989	0.00148609
COL15A1	6653	0.511199	2.10134	13.8198	0.0002012	0.0014869
TRMT13	4133	0.311817	4.52609	13.8188	0.000201309	0.00148695
KLC3	3654	-0.372278	3.60718	13.8165	0.000201563	0.00148806
CLN8	9459	0.381817	3.81735	13.8081	0.000202462	0.00149394
RETSAT	4005	-0.266116	6.8824	13.8058	0.00020271	0.00149501
DDRGK1	1832	-0.253997	6.76011	13.8036	0.000202948	0.00149558
ZNF37A	13190	0.247096	6.00161	13.8032	0.000202993	0.00149558
GLT8D1	3783	-0.255022	5.97878	13.7976	0.000203593	0.00149924
COMMD9	6592	-0.261431	5.35585	13.7824	0.000205251	0.00151068
ZC3H7A	7076	-0.269764	6.4381	13.7801	0.000205506	0.0015118
CYTH2	9509	-0.29387	6.77879	13.7717	0.000206424	0.00151778
ELOVL4	3042	-0.34116	4.75823	13.7677	0.000206866	0.00152026
KCTD15	6388	0.968707	-0.278012	13.7573	0.000208009	0.00152788
ZBTB46	6084	0.309676	4.25725	13.7503	0.000208784	0.00153281
ZNF106	12226	0.262034	7.3479	13.7418	0.00020973	0.00153897
THYN1	2119	0.320688	4.53126	13.737	0.000210267	0.00154214
STX4	4078	0.321758	4.63155	13.7293	0.000211139	0.00154775
TMEM126A	971	0.307178	4.20243	13.7282	0.000211259	0.00154785
ZNF234	5210	0.399367	3.44708	13.7182	0.000212386	0.00155532
VDR	5674	0.404536	3.51082	13.7145	0.000212805	0.0015576
CC2D1A	5039	0.242827	6.32712	13.7134	0.000212935	0.00155777
CNPY2	2956	-0.31629	4.48981	13.7104	0.000213268	0.00155942
CTNNBIP1	3339	-0.256276	5.63085	13.7015	0.000214285	0.00156607
HID1	6196	-0.622217	7.2161	13.695	0.000215028	0.00157069
MUS81	5476	0.271933	5.70937	13.6941	0.000215133	0.00157069
KIAA0319	7172	0.839577	1.45245	13.6923	0.000215333	0.00157136
CAMK2B	8159	0.490578	2.79189	13.6856	0.000216105	0.0015762
EHD1	7101	-0.239323	6.13252	13.6803	0.000216719	0.00157988
ANKRD40	4849	0.243152	6.27852	13.6784	0.000216938	0.00158069
FAM72A	3783	0.557029	1.63987	13.6675	0.000218193	0.00158903
SLC30A1	5474	0.266995	6.01746	13.6619	0.000218854	0.00159305
KHDRBS2	2332	-0.601302	2.0134	13.6568	0.00021944	0.00159651
KMT5A	4579	0.2424	6.20972	13.6553	0.000219625	0.00159707
ANO7L1	1990	0.917077	-0.2389	13.6484	0.000220433	0.00160214
[truncated: 12,530 more rows]

## Sheet: Ishikawa_CtrlvsGZD1
GeneID	Length	logFC	logCPM	LR	PValue	FDR
TGFBI	7810	-2.25196	5.90429	872.588	8.93208621672475e-192	1.29774280642794e-187
COL3A1	6811	-2.03253	3.71091	378.979	2.0759538151057e-84	1.50807664898354e-80
ABCC3	9614	-1.84871	4.03822	253.2	5.20898096678395e-57	2.52270948221347e-53
KCNK15	2599	-1.39657	5.05662	234.749	5.49065193555648e-53	1.9943420492925e-49
ID4	2344	0.990143	6.52492	216.785	4.54547476101254e-49	1.32082405605502e-45
CILP	5695	1.12225	4.86908	210.605	1.01354730078095e-47	2.45430478884106e-44
AMIGO2	3956	-1.73746	4.40603	208.465	2.97070354795453e-47	6.16590740689019e-44
MMP2	4933	-2.37933	2.21927	203.161	4.26629866584273e-46	7.74813166450363e-43
NEBL	13654	1.19026	4.83307	202.396	6.26644910252748e-46	1.01161376678469e-42
AP1S2	5371	-1.1879	4.94778	198.61	4.19823087663245e-45	6.09960964065928e-42
TMTC1	14636	0.917865	6.85126	187.446	1.14758827571e-42	1.51575545979915e-39
SCARA3	4031	1.04428	4.52856	179.641	5.80520371225689e-41	7.02865039461502e-38
SLC47A2	6691	-1.41635	3.59105	165.683	6.48940344685041e-38	7.25265712917612e-35
SAMD11	4166	1.79139	2.76962	162.339	3.48760676439943e-37	3.61938847713995e-34
CLDN1	3663	-1.13228	7.51267	156.581	6.3191265331817e-36	6.12070596003979e-33
ERFE	3572	-1.3322	8.10732	149.346	2.40904329857209e-34	2.18756188030962e-31
GPRC5A	8440	-1.15881	5.39897	142.223	8.69127711486076e-33	7.427974423636e-30
FKBP11	4957	-1.10144	3.90458	141.756	1.09986912260634e-32	8.87777693463752e-30
OSBPL6	11486	0.901868	4.7951	130.742	2.81990851542896e-30	2.15633951687723e-27
HES6	2037	-1.20841	7.91671	128.33	9.5056445984143e-30	6.90537551851807e-27
UNC13A	11188	-1.29787	3.48071	127.642	1.34405187899802e-29	9.29891892855342e-27
TEAD1	10279	0.859199	5.7245	126.775	2.08036193736017e-29	1.3738899358139e-26
SLC29A1	4408	-0.931885	6.12751	126.011	3.05783179316802e-29	1.9316190488234e-26
ALDH3A1	3918	-2.37256	6.29564	123.487	1.09084523081372e-28	6.60370431603855e-26
CRLF1	3018	-1.27344	4.03195	122.637	1.67412903571684e-28	9.72936830397199e-26
UPK3B	2660	0.848234	6.52971	122.32	1.96404842985567e-28	1.09752537066819e-25
RBP2	845	1.10857	3.43791	118.323	1.47312515778285e-27	7.92705015460263e-25
S100A2	1567	-1.25565	3.07306	113.744	1.4829336885643e-26	7.69483698612527e-24
RAB27B	7432	0.87961	4.39558	113.064	2.08930954950637e-26	1.02441616840123e-23
AJAP1	12405	0.960515	5.37373	113.039	2.11525122527612e-26	1.02441616840123e-23
TGFA	4963	-1.28006	8.01946	111.185	5.38976026793573e-26	2.52605893331736e-23
FYN	7411	0.723415	5.63902	110.416	7.94215269575345e-26	3.60598551614381e-23
ITGB3	4394	-1.65934	4.82599	110.175	8.97200618921286e-26	3.95012963403253e-23
CLDN16	3583	-1.71633	3.47861	107.781	3.00231994638954e-25	1.28296195591452e-22
PHLDA2	955	-0.863977	4.69275	106.322	6.26742435809556e-25	2.60169738567916e-22
KLHL30	3726	-1.39873	3.00718	106.133	6.89358342090369e-25	2.78213537561971e-22
PPP1R14C	2152	-0.828281	4.85787	104.851	1.31651990524823e-24	5.16965343333825e-22
HCN2	3408	-1.20369	4.65747	102.228	4.94836670560741e-24	1.89196894383605e-21
SLPI	596	-0.867734	7.12122	101.891	5.86683288690113e-24	2.1856208977894e-21
ETV5	5802	-1.8899	6.42803	100.937	9.49666934020946e-24	3.44942772109758e-21
HSPA8	4849	-0.948067	10.5126	98.6801	2.96772845439696e-23	1.05166162716911e-20
TMOD1	3708	-1.33813	4.34059	98.4853	3.27450270415048e-23	1.13274404258577e-20
HEXIM1	3600	-0.683563	6.07126	97.0934	6.61319588780255e-23	2.23449123381124e-20
STEAP3	4562	-0.707709	5.61397	96.6767	8.16238788052234e-23	2.69525757991157e-20
FN1	17315	1.10762	6.14922	95.2892	1.64510674182465e-22	5.31150130043785e-20
ID3	1797	0.974043	5.50599	94.023	3.11870895648401e-22	9.85037444103394e-20
MYO9B	9948	-0.785641	7.2589	91.666	1.02610457351861e-21	3.17197305290465e-19
AC005722.2	3370	-1.40359	2.47399	91.0812	1.37892425424533e-21	4.17383135206884e-19
VASN	2806	-0.682604	6.90817	89.9237	2.47521361152961e-21	7.3392609310028e-19
CGNL1	8663	-0.729759	4.81851	88.8465	4.26662996152998e-21	1.23979733422138e-18
SPRY2	3038	-1.54691	6.37971	88.3746	5.41618478306678e-21	1.54297546496426e-18
VIM	5158	-0.863876	4.13474	88.0421	6.40755548578173e-21	1.79029564717159e-18
RAP1GAP	5755	-0.629545	6.76272	87.0622	1.05158926543374e-20	2.88274347877111e-18
SPARC	4831	-1.3948	2.13748	86.5036	1.39482482227598e-20	3.7169105307903e-18
MEGF9	6298	-0.761688	8.07257	86.4864	1.40704851809117e-20	3.7169105307903e-18
NAV3	13265	1.58019	1.47014	84.1749	4.52873849528285e-20	1.17496502853508e-17
CNTN1	7492	0.717484	4.98098	83.9044	5.19295720075524e-20	1.32365745911882e-17
AL451069.3	1013	-0.945267	4.37049	82.9637	8.35757336983677e-20	2.09357212914411e-17
RHEX	2181	-0.601912	5.96757	81.8977	1.43312830368547e-19	3.52913917360105e-17
TNNC1	1168	0.886426	4.32262	80.5105	2.89164897205596e-19	7.00212798583351e-17
SLC14A1	7182	-2.99861	0.320501	80.2391	3.31735571410199e-19	7.90128871642424e-17
AC005077.4	3495	-1.78753	1.84894	80.1433	3.48223076229858e-19	8.16021463636065e-17
CTNND2	6863	0.744201	4.304	79.5214	4.77039544500497e-19	1.10014405429329e-16
TMSB4X	1705	-0.664514	8.36032	78.5231	7.90669546574518e-19	1.79494341284081e-16
KCNE3	3677	-1.76815	6.5413	77.6472	1.23191325981365e-18	2.75361042335885e-16
CLSTN2	14596	1.39505	3.03239	76.9064	1.7925390770529e-18	3.9460303409851e-16
LRRC8A	5230	-0.660863	6.55115	76.5084	2.19282943689359e-18	4.75516699830254e-16
AGR2	2845	-0.72946	7.3126	76.4358	2.27493525140872e-18	4.86066680407608e-16
DUSP6	4632	-1.94566	6.72081	75.7958	3.14564686683497e-18	6.62363816351381e-16
ADORA1	4191	-0.804866	4.06871	74.7627	5.30826443074173e-18	1.10176819877495e-15
S100A10	1543	0.590547	7.1647	74.3034	6.69882411110452e-18	1.37080585225687e-15
GADD45B	2138	1.0215	3.304	74.2584	6.85314228697364e-18	1.38290700399222e-15
SGPP2	3336	0.917495	5.03687	73.3341	1.0945774636953e-17	2.17850903699027e-15
SKA1	2950	0.571922	6.136	73.0742	1.24868609134141e-17	2.45164327312153e-15
PDE3A	8398	0.849228	3.83466	72.0037	2.14797683553785e-17	4.16106072580393e-15
CHGA	3102	-1.37764	4.0069	71.6916	2.51601751563395e-17	4.80989716903233e-15
MYMX	843	-2.66654	-0.166458	71.1549	3.30258622670417e-17	6.23159419321882e-15
APBA1	11384	0.869682	3.46476	70.9694	3.62810378198508e-17	6.75804100621297e-15
RAPGEF3	12078	-1.08323	7.13061	69.25	8.67407420492214e-17	1.59526106485207e-14
OSBPL11	4191	0.542317	5.97838	67.961	1.66760499792857e-16	3.02857912686302e-14
TAOK3	10570	0.660841	5.76908	67.7741	1.83343513181799e-16	3.28863938644242e-14
CMTM7	3751	-1.27669	3.39718	66.8617	2.91243223308985e-16	5.16033267250762e-14
COL1A2	11156	-0.626199	4.90671	66.6682	3.21274926828095e-16	5.60109050671717e-14
PZP	6227	-2.37808	1.6321	66.6526	3.23829308668348e-16	5.60109050671717e-14
NCMAP	4122	-1.29494	2.32111	66.6257	3.28279398810722e-16	5.6112604533188e-14
SLC27A1	8249	-0.838663	4.35188	65.7916	5.01203467764444e-16	8.46742463156931e-14
AHNAK	19465	0.808322	5.96645	65.7351	5.15801044578174e-16	8.61387744445551e-14
P3H3	4601	-0.835291	4.16099	63.002	2.06499174460043e-15	3.40934830196587e-13
LEMD1	2199	-2.18861	3.15036	62.2864	2.96963010242846e-15	4.84783772563855e-13
DHRS2	7556	1.2593	5.82409	61.6799	4.0409403624056e-15	6.52342472504345e-13
HIST2H2BE	2194	0.68457	5.4185	61.5817	4.24746600217144e-15	6.78147621379657e-13
ARNT2	7741	0.544444	5.68476	60.8242	6.24060768721053e-15	9.85541185733498e-13
ABCB5	9257	2.05222	-0.00819122	60.5451	7.19116294433604e-15	1.12344523030385e-12
CYR61	2455	0.705404	6.62609	60.4773	7.44336494778004e-15	1.15047499283294e-12
ARHGAP29	15524	-0.655377	7.50772	59.8695	1.013615363176e-14	1.55019132753516e-12
NAAA	4459	0.634433	4.31649	59.7428	1.0810140912816e-14	1.63604726377399e-12
SPRY4	6565	-1.94081	5.98736	59.7011	1.10415853018617e-14	1.65384734897679e-12
LIPA	4910	-0.641769	6.98342	59.5458	1.19483292128052e-14	1.7714007666617e-12
CAV2	6926	0.625313	5.43825	59.1297	1.4761370964614e-14	2.16634301762502e-12
WWC3	7114	0.543794	6.48101	58.9849	1.58887378218611e-14	2.3084747181382e-12
PPARGC1A	10870	0.514596	6.9289	58.4745	2.05948046954175e-14	2.96259324177942e-12
IL4R	5894	-0.856144	4.10813	58.3663	2.1758775038677e-14	3.09934551506802e-12
CP	7296	1.07443	2.01363	58.2994	2.25109859338716e-14	3.14514595282895e-12
C4orf33	7015	0.621121	4.35325	58.2992	2.25132616900138e-14	3.14514595282895e-12
HES4	1118	0.818587	4.47931	58.0837	2.5119919922054e-14	3.4758792052145e-12
CNTN5	9103	1.8352	-0.127483	57.9664	2.6663185733188e-14	3.6546172218631e-12
SHISA3	1971	-1.62063	3.27236	57.535	3.32012701577576e-14	4.50823601983233e-12
WFDC2	1382	-0.892913	6.86951	57.3993	3.55725375530932e-14	4.78549442693417e-12
HIST1H2AC	1668	0.51227	6.07025	57.2724	3.79440255530035e-14	5.05769492898705e-12
ABCA1	11350	1.25516	1.49073	56.9168	4.5464750613141e-14	6.0050669241666e-12
FRY	18849	1.33572	1.47836	56.4977	5.62646059043787e-14	7.36458071337584e-12
AKTIP	5202	0.536069	5.29043	56.4465	5.77493250336569e-14	7.49142806619644e-12
VWF	10391	1.31618	1.60581	56.0981	6.89433113184013e-14	8.86440150570843e-12
WLS	4469	0.630152	7.03737	55.6015	8.87559916045258e-14	1.13117175615978e-11
DNAJA1	2730	-0.589023	7.22156	55.167	1.10711356020519e-13	1.3987176448888e-11
RND3	3594	0.574876	5.3141	54.7563	1.36442026291867e-13	1.70755663253548e-11
WWC1	10076	0.488032	6.82645	54.741	1.37507141583489e-13	1.70755663253548e-11
PRSS12	5725	0.588768	5.6454	54.3585	1.67054488832912e-13	2.05689378665541e-11
TPM1	12876	0.497781	6.31474	54.276	1.74220537864318e-13	2.12710100389132e-11
MET	7039	0.595773	5.07973	54.1056	1.8999652686945e-13	2.30038294907186e-11
MGAT1	11576	-0.521816	7.309	53.2469	2.94148310931352e-13	3.53196761117489e-11
GPRC5C	8005	-0.604214	7.03156	52.886	3.53485634036174e-13	4.17532946337124e-11
SESN2	3453	0.685483	7.15567	52.8809	3.54405663171386e-13	4.17532946337124e-11
GNA14	2721	-2.87974	0.569339	52.8701	3.56349957641981e-13	4.17532946337124e-11
HIST1H1E	754	1.51443	0.281057	52.0428	5.43032088987439e-13	6.3117705767188e-11
SELENOM	3187	-0.698444	4.192	51.8811	5.89664294689024e-13	6.79939090280701e-11
SIGLEC15	3598	-2.68679	2.92024	51.8137	6.10234513381341e-13	6.98117893300591e-11
RGS10	1252	-0.995271	3.42169	51.7005	6.46460838360135e-13	7.3378355629175e-11
ABCG1	6121	1.22553	3.69502	51.5674	6.9179592338726e-13	7.79155269061511e-11
NEK1	8308	0.503029	5.70274	51.5311	7.0472052366826e-13	7.87606499105857e-11
IER3	1356	-2.17691	0.255404	50.9765	9.34775921780487e-13	1.03674498988921e-10
JDP2	6235	0.495017	6.1864	50.9571	9.44087164032448e-13	1.03913957622935e-10
HSPA2	5777	-0.952082	4.0107	50.9289	9.57710612955754e-13	1.04620883425821e-10
KAT2B	5634	0.625707	4.87349	50.6926	1.08026742715516e-12	1.17128398874159e-10
ALG3	3464	-0.486489	6.4156	50.1192	1.44681771579306e-12	1.55665012724511e-10
MDGA2	7753	0.761832	3.40845	50.1053	1.4571162317113e-12	1.55665012724511e-10
JAG1	9298	0.520471	8.40068	50.0539	1.49578506250465e-12	1.58629643599489e-10
FBLN1	7285	-0.491315	7.0755	49.9825	1.55125510304568e-12	1.63320184001092e-10
MFGE8	6837	-0.537319	8.11556	49.8267	1.67946292863256e-12	1.75546164676996e-10
PELI1	4125	0.531052	6.24498	49.7559	1.74114220270164e-12	1.80693250450372e-10
B4GALNT1	8003	-0.806831	3.90738	48.9957	2.56522609984819e-12	2.64327446841804e-10
IGFN1	12116	1.00925	3.53899	48.723	2.94786994478635e-12	3.0161691850564e-10
SYTL3	2896	1.23719	1.43374	48.4131	3.45249720695804e-12	3.50778544894359e-10
PLPPR4	5540	0.989766	1.94885	48.2859	3.68382361472833e-12	3.69066209407542e-10
NFIL3	2085	0.521004	4.82198	48.2767	3.70129249545753e-12	3.69066209407542e-10
WSB1	8602	-0.534734	6.14996	48.2728	3.70869754102149e-12	3.69066209407542e-10
HSPA1B	2521	-1.01622	4.7366	48.2233	3.80340129944877e-12	3.75915765167968e-10
ZNF385D	13621	1.31708	1.041	48.0909	4.06918385690852e-12	3.98171131037774e-10
PRR16	2274	1.70828	0.00369664	48.084	4.08338485268279e-12	3.98171131037774e-10
MYO5B	10488	0.470433	6.77395	48.0398	4.1766308726072e-12	4.04548466320734e-10
AL365181.3	3222	-1.12117	1.80993	47.7488	4.84488038285948e-12	4.66167331672618e-10
CHPF2	4205	-0.692833	5.18755	47.5919	5.24835806905106e-12	5.01667068323966e-10
CHPF	3354	-0.696429	7.05395	47.2954	6.10542498398161e-12	5.79775945047509e-10
ETV4	3607	-1.79354	4.84455	47.2738	6.17320268474204e-12	5.82405596146864e-10
ENDOU	2679	-1.52234	0.56872	47.0828	6.80508621870366e-12	6.37878049493842e-10
PCLO	22873	0.640044	3.75913	46.7167	8.20277062841259e-12	7.63961887565426e-10
SBK1	4992	-0.652012	4.98325	46.6957	8.29125972000286e-12	7.66097961616865e-10
SEMA3C	6268	-0.557057	6.58984	46.6862	8.33116373704072e-12	7.66097961616865e-10
CRISPLD1	4543	0.453134	7.0806	46.5285	9.02942671576994e-12	8.25085161971204e-10
SETBP1	14025	0.472548	5.5818	46.4237	9.52579496644451e-12	8.65001719171702e-10
TMEM258	3068	-0.495711	5.84279	46.3867	9.7074554002852e-12	8.76022481433191e-10
MOB3B	7087	0.524512	5.13558	46.185	1.07599270056417e-11	9.6500604608005e-10
CLMN	15701	0.551317	5.0151	46.1358	1.10334383055772e-11	9.82450544463456e-10
KRCC1	1753	0.650462	5.02348	46.1258	1.1089675083764e-11	9.82450544463456e-10
MAGED2	2940	-0.464656	7.33611	46.056	1.14920582262285e-11	1.01192796344772e-09
ID1	1233	0.735491	7.0722	46.0206	1.17016193790608e-11	1.02417366239984e-09
SSR4	4590	-0.484306	6.75623	46.0081	1.17764887481138e-11	1.0245545210859e-09
RNF144B	5175	0.623133	7.03793	45.9819	1.19349542046637e-11	1.03216041452119e-09
PLTP	2541	-0.638683	5.44793	45.8949	1.24770417910149e-11	1.07265645077903e-09
STK11IP	5694	-0.565311	4.41006	45.7914	1.31537747646081e-11	1.12418349149995e-09
CLDN9	2050	0.919189	2.52535	45.6884	1.38642495205339e-11	1.17797474434992e-09
AGRN	10758	0.49223	8.97372	45.6542	1.41082932862015e-11	1.19174065787919e-09
STC1	4149	-2.11502	4.18488	45.4557	1.56129530547326e-11	1.31121731174687e-09
DERL3	3796	-1.16591	2.11291	45.1251	1.84845400697298e-11	1.54345909582244e-09
TPCN1	8728	-0.564268	5.75748	45.0152	1.9551389176463e-11	1.62321219054189e-09
GSDMB	5905	-0.646779	3.72943	44.5653	2.46008004403892e-11	2.03082403180918e-09
AC078864.1	512	-1.88528	0.199482	44.3557	2.7381122706604e-11	2.2475724960692e-09
SLC17A5	3604	-0.696549	5.85157	44.0157	3.25753302036557e-11	2.65891557600514e-09
AJUBA	5979	0.441455	6.46562	43.9649	3.34316999468738e-11	2.71357077390017e-09
TSPAN1	2366	-0.585172	6.85785	43.8919	3.47030680022957e-11	2.79217403129908e-09
BCAM	5009	0.466703	8.33249	43.8873	3.47844655286072e-11	2.79217403129908e-09
RASD1	1748	-2.49382	0.850544	43.8247	3.59141256446843e-11	2.86701281039351e-09
POLRMT	5124	-0.553272	6.42211	43.4642	4.31783817887491e-11	3.42808037709691e-09
CDK6	12260	0.480391	5.357	43.4467	4.35660001276104e-11	3.44005660790245e-09
SESN3	10573	0.628298	6.8925	43.3568	4.56151815227159e-11	3.58239444510021e-09
NCOA7	7820	0.559372	5.23484	43.0088	5.44938560369729e-11	4.25667330301709e-09
OR7E47P	2066	-1.81283	0.208902	42.9783	5.5350861508528e-11	4.300495544692e-09
KIFC3	9600	0.489066	4.77462	42.7034	6.37004101341235e-11	4.92288967467383e-09
RAB11FIP1	9602	0.436751	6.22908	42.6341	6.59994798893728e-11	5.07357906514655e-09
PSD2	4513	-1.55067	0.793816	42.3835	7.50209015260565e-11	5.7367298856425e-09
PLEKHG1	10294	0.432207	6.43118	42.2644	7.97310934469314e-11	6.06498982560454e-09
SEC61G	1842	-0.45548	5.64171	42.0069	9.09542331922488e-11	6.8826773648447e-09
PNP	4139	-0.502815	5.32681	41.8087	1.0065326537422e-10	7.57715695659088e-09
UFC1	2274	-0.428885	6.43113	41.7079	1.05981310700995e-10	7.93712609883892e-09
S100A14	1277	-0.748205	3.09956	41.5749	1.13442438898333e-10	8.45233433207119e-09
SCN9A	13741	0.700358	3.20192	41.289	1.31303712571743e-10	9.73322265283089e-09
GRASP	2829	-0.726921	3.4039	41.2044	1.37112292996551e-10	1.00755045306296e-08
STC2	6128	0.588117	8.56556	41.1924	1.37959679300734e-10	1.00755045306296e-08
ZNF252P	9148	0.443093	6.29202	41.1918	1.3800161068176e-10	1.00755045306296e-08
ORAI2	11103	-0.48186	5.94113	41.1362	1.41984859696901e-10	1.03144901326814e-08
SLC22A31	2610	-1.10838	3.86018	41.114	1.436058687718e-10	1.03803466039079e-08
THSD7B	6761	1.08695	3.82316	41.0877	1.45550638819511e-10	1.04688377792509e-08
TIMP1	1541	-0.858736	3.00534	41.01	1.51448510379167e-10	1.08393862428518e-08
GADD45A	2069	0.795179	5.13758	40.9272	1.58010235045262e-10	1.1231101577345e-08
RAB39B	3505	0.683891	3.57021	40.9215	1.58467604333108e-10	1.1231101577345e-08
OXNAD1	6095	0.542687	4.19227	40.8233	1.66633906502903e-10	1.17525438232072e-08
MUC5AC	17448	-2.1637	-0.0880338	40.6586	1.81290120226608e-10	1.27244645254705e-08
LIF	3969	-1.15467	2.05173	40.5688	1.89811722645028e-10	1.32585313380269e-08
NPR1	5003	-0.980455	2.72842	40.506	1.96011855795834e-10	1.36261064730032e-08
EYA4	8968	0.439455	7.50457	40.3681	2.10345898641938e-10	1.45529312446129e-08
SLC20A2	6641	-0.456089	7.00393	40.2695	2.21233808580914e-10	1.5233677748209e-08
HIST1H2BC	834	0.985537	4.08067	39.9072	2.66322359547595e-10	1.82518752918255e-08
LRP10	7112	-0.421996	7.1279	39.891	2.68531645345015e-10	1.831688392121e-08
H1F0	2344	0.667293	7.74075	39.7156	2.93771849120073e-10	1.99449121302128e-08
SEMA6A	10956	-1.23449	3.45135	39.5875	3.13686534042449e-10	2.11979146655941e-08
ITPR2	12750	0.555296	4.75568	39.5034	3.27495235573229e-10	2.20286031372382e-08
ANOS1	7131	0.563361	3.91626	39.4777	3.31820908572987e-10	2.22167095882808e-08
ISYNA1	3284	-0.553799	6.68624	39.418	3.42127419125205e-10	2.28016939104134e-08
PMS2	3936	0.458147	5.2079	39.3305	3.57803090628755e-10	2.37375392865077e-08
PLXDC2	12567	0.522846	6.86141	39.3143	3.60794048991112e-10	2.3827166989963e-08
EXD3	7626	-0.56056	3.93347	39.2979	3.63840162757402e-10	2.39196096140375e-08
AC007743.1	3713	1.37245	0.170724	39.2627	3.70452616084251e-10	2.42446218877842e-08
NFE2L3	4249	-0.65618	3.52608	39.2288	3.76934985506522e-10	2.4558243966028e-08
NCKAP5	9552	1.06483	1.1831	39.0216	4.19146293697003e-10	2.71865022371596e-08
PPFIBP1	11690	0.426312	7.15616	39.0069	4.22310842561228e-10	2.72700188069871e-08
TCTN3	3223	-0.438229	6.44645	38.7482	4.82158602456341e-10	3.09968244915406e-08
FSCN1	3692	-0.48101	4.99057	38.71	4.91689781842523e-10	3.14703120722027e-08
RAB3IP	12612	0.444173	6.07698	38.7005	4.94087017303755e-10	3.14850450631853e-08
ELMSAN1	13484	0.427944	6.65115	38.4898	5.5041194951501e-10	3.49211144738148e-08
TMEM37	2292	0.632766	3.96165	38.458	5.59433666327628e-10	3.53391814698874e-08
UHRF1BP1	9908	0.615035	7.12213	38.4329	5.66683063853706e-10	3.56421568603052e-08
RCN3	2093	-0.713618	4.46593	38.3802	5.82195266104294e-10	3.64599785397814e-08
MYEOV	3760	-1.06512	3.56906	38.308	6.04137231046822e-10	3.76717160080655e-08
NPAS3	9241	0.437735	6.57065	38.289	6.10068975014651e-10	3.78790262307173e-08
AC016705.2	7251	0.991879	2.06903	38.1366	6.59597866954647e-10	4.07799889744003e-08
CYTH3	5808	0.40116	6.17478	37.9788	7.15192781718073e-10	4.4029813243991e-08
SVOPL	6302	1.14409	1.06088	37.8798	7.52395822059074e-10	4.595665297423e-08
CLIC4	4495	0.455845	8.95877	37.8787	7.52817358928127e-10	4.595665297423e-08
AMOTL2	5984	0.547419	8.0104	37.8236	7.74410706778255e-10	4.7077042505361e-08
VLDLR-AS1	5989	0.988261	2.25886	37.7467	8.05520101821532e-10	4.8695434812771e-08
PTPN14	18756	0.413181	6.34496	37.7414	8.07736237172401e-10	4.8695434812771e-08
SYNDIG1	2847	0.902022	2.3918	37.6806	8.33307222766208e-10	5.00294241304555e-08
SFN	1320	-0.513706	4.36524	37.6139	8.62258896172832e-10	5.15545658538892e-08
SLC6A9	5159	0.540711	6.81223	37.5572	8.87706904451335e-10	5.28585803884158e-08
EFHC1	22736	-0.52122	4.3657	37.5389	8.96080590191452e-10	5.31394077342515e-08
GABPB2	9189	0.51144	4.99333	37.5215	9.04114103585353e-10	5.3397861020291e-08
ADAMTS5	9056	-1.60161	3.71449	37.4969	9.15581715865079e-10	5.38562216591244e-08
LRP8	10263	-0.549168	4.55215	37.4386	9.43385907978869e-10	5.52679591009072e-08
NFIX	6302	-0.463441	6.39707	37.2182	1.05621085730667e-09	6.16292672522434e-08
QPCTL	2396	-0.529271	4.09416	37.1139	1.11428669325661e-09	6.47578854653013e-08
B3GALT1	5094	0.97804	1.31309	37.0878	1.12929375449837e-09	6.5368561590067e-08
CARD9	6699	0.840012	2.52346	37.0134	1.17318978393554e-09	6.76399776619027e-08
TMED9	2440	-0.568921	7.93066	36.9934	1.18530890738024e-09	6.80685893886464e-08
RHOBTB3	8833	0.476245	4.87204	36.8404	1.28203295772304e-09	7.33332946565278e-08
CPM	7535	0.488271	6.30543	36.803	1.30686950093475e-09	7.44608116826706e-08
MTCL1	12665	0.693442	4.28816	36.7638	1.33345451152494e-09	7.56787523357261e-08
TMEM65	9029	0.410381	6.71843	36.5889	1.45857370094147e-09	8.2457654867621e-08
ALDH16A1	4643	-0.452517	5.67544	36.4001	1.60696398383606e-09	9.0494495043233e-08
PALLD	10114	0.414251	7.72075	36.392	1.61360098494654e-09	9.05174081478312e-08
ZNF581	1736	-0.463474	5.2995	36.3693	1.63250662988887e-09	9.1114415435919e-08
NR2F1-AS1	7720	0.986565	2.44551	36.3642	1.63678590603447e-09	9.1114415435919e-08
SH3RF2	7232	0.731798	3.84043	36.3055	1.68684644053775e-09	9.35427173075305e-08
NOTCH2	16807	0.41309	7.36899	36.2115	1.77019832240712e-09	9.77916784268175e-08
KLF6	6139	0.424077	5.35755	36.1611	1.81656198450582e-09	9.96120537218138e-08
NPFFR1	8921	-0.988122	2.90985	36.1608	1.81686242936752e-09	9.96120537218138e-08
SLC48A1	4921	-0.576133	7.8161	36.0955	1.8788479979539e-09	1.02623242715309e-07
ANKRD33B	9783	0.531141	5.13753	35.8332	2.14954276970795e-09	1.16968939704445e-07
SEC61B	1190	-0.608011	6.5959	35.8227	2.16117299682756e-09	1.17162994294431e-07
MYO15B	12761	-0.473343	5.45641	35.6927	2.31032065645725e-09	1.2478308110657e-07
DOCK11	6721	0.595186	3.51833	35.6476	2.36438411296354e-09	1.27230136212027e-07
TOR4A	4148	-0.520958	4.01083	35.5572	2.47669137132596e-09	1.32781730383745e-07
TSEN15	10197	0.400844	6.59973	35.2058	2.96642088614879e-09	1.58452680348735e-07
FAM241A	8901	0.510652	4.91964	35.1907	2.98951810166793e-09	1.59101496333822e-07
IER5L	2711	-0.452717	6.22012	35.1653	3.02876331296418e-09	1.60601832752031e-07
GPC1	6516	1.13067	7.54049	35.1423	3.06463693916404e-09	1.61913127596779e-07
PDIA5	4030	-0.563744	5.43101	35.1006	3.13096614977728e-09	1.64818141993167e-07
LARGE2	3115	-0.41293	6.20579	34.9155	3.44321197604567e-09	1.80600818772446e-07
DAAM1	10712	0.431714	5.48287	34.7853	3.68138266736172e-09	1.92398592712584e-07
COL6A2	5386	-0.437253	8.1804	34.7578	3.7337692751455e-09	1.9443703870462e-07
FTL	878	-0.513833	10.3534	34.6728	3.90045035685256e-09	2.0239158298111e-07
MGAT3	5457	-0.450018	5.95909	34.6535	3.9393696498453e-09	2.03683635738799e-07
SPCS3	6831	-0.495929	8.15684	34.4474	4.37922063264032e-09	2.25623037488054e-07
KLHL30-AS1	3106	-1.78292	-0.151173	34.3315	4.64799195253973e-09	2.38624293563427e-07
ARHGAP18	4640	0.431377	4.95558	34.2252	4.90882866514582e-09	2.51128069281351e-07
METTL5	2865	0.449817	4.81673	34.1939	4.98851540111884e-09	2.54309264080195e-07
SASH1	11143	0.478038	6.18007	34.1685	5.05392888385349e-09	2.5674312151576e-07
SPON1	5102	-0.494721	9.99867	34.1496	5.10339954904063e-09	2.58352933965196e-07
TPK1	8442	0.443032	4.73341	34.0838	5.27900411956798e-09	2.66314759906955e-07
NQO1	3254	-0.45434	7.53978	34.0078	5.48911541402159e-09	2.75956255537438e-07
CXXC5	3852	-0.527417	7.32066	33.9577	5.63231221184752e-09	2.82178841813561e-07
CORO2A	5717	0.436426	4.8641	33.8605	5.92089538081938e-09	2.95237420451413e-07
KCNT2	7100	0.638264	3.5796	33.8563	5.93360360463986e-09	2.95237420451413e-07
ACACB	14505	0.454931	5.96381	33.8293	6.01647216906498e-09	2.98338990253738e-07
FGFR3	4848	0.721504	4.5206	33.7688	6.20679123952227e-09	3.06729489520473e-07
TGFB1	3238	-0.457577	5.34836	33.5471	6.956019944571e-09	3.42589877202278e-07
LMO3	10268	0.758068	3.03351	33.4433	7.33721741886631e-09	3.60143350941583e-07
RPL10	4825	-0.427809	9.26958	33.4037	7.48807660326956e-09	3.66310656460955e-07
MFSD6L	2188	-0.516882	4.14824	33.3332	7.76472075445053e-09	3.78569220944335e-07
PTPN13	9496	0.389174	5.8948	33.1936	8.34264165208018e-09	4.05385419943388e-07
SPAG1	5055	0.519322	4.6497	33.1791	8.40504937204037e-09	4.07056541087915e-07
CDC42EP1	2573	0.400767	6.45994	33.1704	8.44260413573188e-09	4.07516928531723e-07
E2F7	6303	0.580795	6.30385	33.0856	8.81900103641755e-09	4.24275715424207e-07
OBSL1	9611	-0.388608	6.17734	32.9975	9.22793135071357e-09	4.42483876549563e-07
MEF2C	11755	1.0836	1.33272	32.957	9.4220529548089e-09	4.50305945330324e-07
DDX58	4353	0.445264	5.08548	32.6936	1.07891759916621e-08	5.13953895025767e-07
RPS6KA2	8243	0.387262	6.79064	32.5948	1.13516500118218e-08	5.38980794188754e-07
FAM43A	2494	0.559651	4.18834	32.5707	1.14936136661843e-08	5.43943690410397e-07
S100A6	971	-0.559435	7.02712	32.5424	1.16621632052643e-08	5.50128471458719e-07
HUWE1	17380	0.416408	8.60402	32.5147	1.18291723187356e-08	5.56200791646957e-07
GGTA1P	4501	1.30949	0.0591042	32.4945	1.19532343386538e-08	5.5962518718381e-07
HSPG2	18104	0.397414	7.93884	32.4903	1.19790373194415e-08	5.5962518718381e-07
DIAPH3	7442	0.376119	6.26239	32.4096	1.24867115510047e-08	5.81472538860729e-07
APBB2	12956	0.370924	6.06069	32.3653	1.27750197033352e-08	5.9299763983948e-07
CACNA1G	9709	-0.861987	1.93445	32.1777	1.40696612330643e-08	6.51013082978315e-07
THBS1	9158	0.551256	4.46173	31.9711	1.56482933544433e-08	7.21758902053036e-07
CKAP4	3638	-0.474096	7.80267	31.9276	1.60023382610942e-08	7.35753077833665e-07
TSC22D3	4766	1.0228	7.25243	31.6409	1.8548449833196e-08	8.50127531944808e-07
EPB41L4A	8582	0.422615	4.91899	31.5639	1.9298028894452e-08	8.81701452224821e-07
TMEM208	1787	-0.461447	4.94515	31.334	2.17245339950603e-08	9.89453775593202e-07
B9D1	3667	-0.499648	4.03251	31.2575	2.25972179206854e-08	1.02598430990512e-06
EGFR	12521	0.839901	6.94374	31.2513	2.26701299501692e-08	1.02608821821186e-06
CDH23	18587	0.713466	3.43596	31.2389	2.28142462541623e-08	1.02940429759852e-06
FOXJ1	2641	-1.18993	4.81005	31.1907	2.33881005452533e-08	1.0512887942042e-06
FHL3	2004	-0.483424	4.08507	31.1861	2.34439788920203e-08	1.0512887942042e-06
SLC35A2	3745	-0.444368	5.90143	31.119	2.42684581332645e-08	1.08491208682523e-06
AC004241.5	2448	-1.12805	1.06101	31.1042	2.44538541403058e-08	1.08984676933897e-06
NLE1	5463	-0.391874	5.76969	31.0713	2.48725646106179e-08	1.10511771017635e-06
EEF1AKMT4	1823	-0.650472	3.14919	31.0469	2.51863397981942e-08	1.11564735039013e-06
MAGED1	6016	-0.616053	7.85926	31.0319	2.5381734936285e-08	1.12088518811333e-06
TP73-AS1	9701	-0.403016	5.1133	31.0105	2.56631881314486e-08	1.1298801829146e-06
C1QL1	1295	1.50395	1.04238	30.9515	2.64551983664911e-08	1.16123135065483e-06
JUN	3540	0.592131	4.38561	30.8523	2.78431308159284e-08	1.21847243260429e-06
RGS16	2427	0.572118	3.80261	30.8259	2.82252625786686e-08	1.23148600602245e-06
HIST1H4H	2163	0.620222	3.48946	30.7917	2.87263217000176e-08	1.24959499395076e-06
KRT7	4093	-0.564744	3.60124	30.7817	2.88743899909753e-08	1.25228660351905e-06
STAC2	3362	-0.535364	3.6618	30.7703	2.90451268075226e-08	1.255942402936e-06
NOV	2673	0.640922	3.08601	30.7582	2.92267203325001e-08	1.26004456887506e-06
TTYH3	6129	-0.392396	7.73812	30.7127	2.99201838672042e-08	1.28612530001956e-06
CEBPB	1956	0.409067	7.28325	30.6773	3.04704002711533e-08	1.30591281870084e-06
AC007114.1	855	0.869745	1.47824	30.5961	3.1772380905638e-08	1.35770859464122e-06
MAP3K14	5784	-0.603231	4.71204	30.5554	3.24464487557258e-08	1.3824470790966e-06
ADAMTS15	5673	0.427246	6.63214	30.5336	3.28129081317742e-08	1.39397293054546e-06
STON2	7812	0.469421	6.50074	30.527	3.29257780087003e-08	1.39468987955804e-06
FLOT1	3186	-0.445001	7.75965	30.4085	3.49986649372979e-08	1.47818489207559e-06
AUNIP	2408	0.45198	4.53766	30.2308	3.83574553639153e-08	1.61534918545602e-06
WDR81	7913	-0.412386	4.79217	30.0092	4.30002293072117e-08	1.80563679654474e-06
CUEDC1	5577	-0.649682	6.55201	29.9142	4.51593131648602e-08	1.88549121563526e-06
TSPAN13	2224	-0.395712	7.14099	29.9141	4.51614662427608e-08	1.88549121563526e-06
RNF6	4621	0.367804	6.47247	29.8993	4.5507421132419e-08	1.89449089293099e-06
CBX4	2880	0.492244	7.45952	29.8832	4.58872665836573e-08	1.90484598912559e-06
SOBP	6904	0.488677	4.10134	29.8605	4.64280945674641e-08	1.92180565803614e-06
MMS19	5849	-0.364994	6.11668	29.8014	4.78642453792479e-08	1.97562392362242e-06
ZNF674	6203	0.632922	3.45171	29.7924	4.80879941233898e-08	1.97923644934485e-06
PADI1	4903	-1.32963	-0.114769	29.7268	4.97425889643854e-08	2.04155388436032e-06
SEMA4B	7006	-0.890962	6.82982	29.6983	5.04787743866785e-08	2.06593271285648e-06
COL9A3	4841	-0.822038	2.9508	29.6852	5.08214676801098e-08	2.07411546046156e-06
PLCG2	13416	-0.466371	6.93621	29.6267	5.23792286145174e-08	2.13170255613536e-06
OAF	3176	-0.649367	4.11284	29.5234	5.52444864655629e-08	2.24203112809543e-06
ACTG1	2993	-0.427289	12.1535	29.5069	5.57178907154594e-08	2.25494494207496e-06
PRLR	13108	0.412631	5.29205	29.4725	5.67158597187224e-08	2.28895757181477e-06
C12orf57	1806	-0.414948	5.85855	29.4069	5.86678460664742e-08	2.36117766066428e-06
NSUN7	4728	0.432629	4.64761	29.3863	5.9295124689384e-08	2.37983112323773e-06
TMEM45A	6005	-0.657579	4.30848	29.2536	6.34992856994653e-08	2.54154579043397e-06
ZNF804A	4694	0.94959	1.20625	29.1739	6.61646304851873e-08	2.63643396552339e-06
MTSS1	7727	0.53362	4.07028	29.1719	6.6232940836674e-08	2.63643396552339e-06
PTMAP5	1162	-0.370226	6.49313	29.1442	6.71873015864214e-08	2.66711558674622e-06
WNT5A	7397	0.834486	1.50583	29.1206	6.80091353362167e-08	2.69238345313322e-06
FAT4	16439	0.75433	2.58811	29.0766	6.95737130839271e-08	2.74178999200806e-06
AHRR	7678	1.08257	1.92335	29.0749	6.96345589545718e-08	2.74178999200806e-06
CACHD1	6359	0.495823	4.01601	29.0036	7.22435439650216e-08	2.83682824396703e-06
PLEKHA4	3851	-0.814197	2.25036	28.926	7.51970994047103e-08	2.94484813275212e-06
RETREG1	4568	0.624017	3.9057	28.8895	7.66255976714002e-08	2.99272394776283e-06
KHDRBS2	2332	0.789416	2.0134	28.875	7.72023909338742e-08	3.00716766187201e-06
SKIL	7782	-0.471674	7.02618	28.8147	7.96441046866274e-08	3.09398181013906e-06
EPB41L4A-AS1	3344	-0.433017	5.81924	28.7748	8.13038668479567e-08	3.15003701715723e-06
ADA	2852	-0.493027	3.78718	28.7619	8.1844822991777e-08	3.16224532643212e-06
ULBP1	3142	0.414949	6.13334	28.757	8.20542699473404e-08	3.16224532643212e-06
CDKN3	1836	0.387005	5.70921	28.7072	8.41913773757814e-08	3.23602254468976e-06
PRIMA1	3892	0.669243	7.12237	28.6913	8.48831836240951e-08	3.25400468304612e-06
FOXD1	2623	0.474951	5.34734	28.6778	8.54770619154435e-08	3.268147980446e-06
SND1	6500	-0.550809	8.22662	28.6569	8.64055772888897e-08	3.29497803787475e-06
DOK7	4031	-0.445925	5.07053	28.6308	8.75800396409271e-08	3.32549265208212e-06
HSD17B14	1281	-0.49375	3.85188	28.6289	8.76635477835674e-08	3.32549265208212e-06
NEDD4L	17455	0.392198	5.40255	28.5272	9.23910390617625e-08	3.49570157950091e-06
ZNF770	5439	0.365173	7.08902	28.5145	9.30006795546231e-08	3.50962824220551e-06
ERRFI1	4186	-0.473871	6.24156	28.4953	9.39240950953981e-08	3.53529320632394e-06
GBP5	8143	1.4677	-0.313056	28.4642	9.54488899040745e-08	3.57578849717566e-06
PLCL1	8013	1.0482	1.01876	28.4619	9.55583001264642e-08	3.57578849717566e-06
IFT46	3814	0.498627	3.99387	28.4583	9.57382975704682e-08	3.57578849717566e-06
ADM2	4276	0.439158	7.05678	28.327	1.02457322256083e-07	3.81692932066315e-06
NAT9	4049	-0.386706	6.7419	28.3041	1.03675928111778e-07	3.85244900137089e-06
TNFSF9	1665	-0.865704	1.58648	28.279	1.05028961184936e-07	3.89276983942842e-06
PLA2G3	2697	-0.448748	5.05444	28.196	1.09629323612333e-07	4.05293751339335e-06
GNB3	3437	-0.993861	1.52454	28.1351	1.13134571257894e-07	4.1719091010303e-06
TLN2	16209	0.44709	4.75076	28.0875	1.1595528636582e-07	4.26509963445316e-06
UTRN	14604	0.356312	7.03035	28.0473	1.18388278870565e-07	4.33970084468394e-06
LAMA5	14291	0.408733	9.72701	28.0441	1.18580854521269e-07	4.33970084468394e-06
PCED1B	2618	-1.4662	0.318665	27.8038	1.34265296122077e-07	4.90135800843632e-06
CNKSR2	31865	0.614595	3.51999	27.7243	1.39893904206263e-07	5.09403141406716e-06
ZNF106	12226	0.372136	7.3479	27.6818	1.42998577271548e-07	5.18068943828833e-06
PKP4	9525	0.378655	7.17665	27.6808	1.43073957839371e-07	5.18068943828833e-06
SYBU	7024	0.700196	3.15208	27.6772	1.43343461641676e-07	5.18068943828833e-06
HTRA3	3321	-1.03423	5.69081	27.6497	1.45395790907929e-07	5.24182492829106e-06
PPA1	5171	-0.364239	7.87859	27.5801	1.5071780021386e-07	5.42024484977022e-06
FGF18	1986	-0.376406	7.07268	27.5388	1.53975376074838e-07	5.52372404689215e-06
ATP1A2	6298	-1.08089	6.00016	27.5314	1.54566788160014e-07	5.53128291915479e-06
THRB	10968	0.546112	4.26103	27.4766	1.59005156326554e-07	5.67613247240417e-06
LPAR3	3543	0.425675	4.59898	27.3856	1.66671214569924e-07	5.92732880045262e-06
MOGS	3584	-0.369978	6.84003	27.3834	1.66857834633156e-07	5.92732880045262e-06
LINC00565	2331	-0.934574	1.4875	27.3653	1.68424168736192e-07	5.96837743309301e-06
GLI2	7341	1.39956	-0.13067	27.3167	1.72714582251868e-07	6.1055235171226e-06
C9orf64	2729	0.380309	6.09612	27.2503	1.78743826571901e-07	6.30332295209501e-06
PLAGL2	5705	0.355645	5.99933	27.1961	1.83831582824705e-07	6.46704374542407e-06
ACP2	3484	-0.344615	5.94272	27.1093	1.92269374688959e-07	6.73480224344844e-06
PDE4B	8644	1.22943	-0.240844	27.1083	1.92369945008679e-07	6.73480224344844e-06
TRPC4AP	3226	-0.344489	6.48031	27.0949	1.93707834178604e-07	6.76533923745418e-06
NAB2	3010	-0.457535	5.60247	27.0485	1.98414597958876e-07	6.91310717924343e-06
ECE1	7333	-0.408796	7.37793	27.0101	2.02398656866019e-07	7.03504805168994e-06
IP6K3	2785	-0.704093	2.28193	26.9426	2.09585408337225e-07	7.26746156976503e-06
SAMD5	6320	0.428231	4.83263	26.9268	2.1131206556319e-07	7.30988809658948e-06
OPHN1	8224	0.381923	5.85542	26.8407	2.20933224054197e-07	7.62455774889175e-06
TACSTD2	2351	-0.498905	7.5715	26.8342	2.21673965866702e-07	7.63199300966188e-06
DLG4	10317	-0.554683	3.44432	26.8105	2.24413548141653e-07	7.70804832375906e-06
CHAC1	2058	0.67166	6.13968	26.798	2.25868582161834e-07	7.73972790148415e-06
DCDC2	4996	0.377736	5.50021	26.7761	2.28450484519254e-07	7.80978138724762e-06
TKT	9507	-0.391405	8.63109	26.6867	2.39257107789304e-07	8.16001530298309e-06
PPIF	2674	-0.402788	7.22955	26.6802	2.40069327755558e-07	8.16854159943911e-06
FSTL3	3067	-0.621835	3.80008	26.641	2.44991776190003e-07	8.31655494454335e-06
TRIB2	4588	-0.489041	5.63753	26.5648	2.5485145734344e-07	8.63108816723274e-06
PROSER1	7315	0.347005	7.21364	26.528	2.59744758045681e-07	8.77635253405975e-06
TRMT112	1625	-0.352689	6.19522	26.415	2.75399170748554e-07	9.27471108942693e-06
TBL1X	9092	0.339465	6.23306	26.4124	2.75770885169828e-07	9.27471108942693e-06
PELI2	6278	1.07531	5.33446	26.3787	2.80617133637396e-07	9.39866961323206e-06
CDK5RAP3	6070	-0.498354	3.81474	26.3778	2.80750403478747e-07	9.39866961323206e-06
IGBP1	1862	-0.433435	5.77594	26.3218	2.89010388409573e-07	9.63280129577834e-06
SPART	6504	-0.468729	4.27084	26.3214	2.89070229538121e-07	9.63280129577834e-06
NOB1	2119	-0.367976	6.08021	26.1556	3.14974192550978e-07	1.04719909463917e-05
CNPY3	1712	-0.431699	6.33516	26.15	3.15900011058347e-07	1.04787928325724e-05
HEYL	3661	0.633067	2.76313	26.1163	3.21457351406782e-07	1.06388470582896e-05
MYBL2	2777	0.344481	7.06594	26.0637	3.30344857050377e-07	1.09081373365566e-05
BTG1	4854	0.40637	5.63882	26.0161	3.38577112240483e-07	1.11546187386439e-05
VCP	5438	-0.354981	7.81531	26.0023	3.41012806449469e-07	1.12094458481999e-05
AC007325.2	2405	0.561217	3.24587	25.9839	3.44273689899761e-07	1.12910890305951e-05
PSPH	2762	0.454154	6.73357	25.9658	3.47526990444711e-07	1.13721163157009e-05
AC011298.1	3398	-1.15837	0.247423	25.9514	3.5011786184546e-07	1.14086141363006e-05
CNPY2	2956	-0.439647	4.48981	25.9508	3.5023261006803e-07	1.14086141363006e-05
GRB7	3597	-0.568587	3.44581	25.9466	3.50998039708609e-07	1.14086141363006e-05
SQLE	4305	-0.339639	6.71396	25.9276	3.54472199663076e-07	1.14958182788054e-05
ZBTB38	14243	0.347252	6.2486	25.9203	3.55800437116533e-07	1.15131949907931e-05
AMPD2	6823	-0.41549	4.77144	25.8858	3.62216610919178e-07	1.16947669778772e-05
RPL36AL	746	-0.43568	6.50741	25.8497	3.69062884313328e-07	1.18893894593977e-05
LYRM9	5380	0.64436	2.44893	25.8095	3.76834818575877e-07	1.21129050422321e-05
PIFO	4261	-0.897875	1.66343	25.7311	3.92457081851864e-07	1.25872162080038e-05
CLCN7	8119	-0.364394	6.23803	25.6812	4.02731681517076e-07	1.28883008827348e-05
CETN2	1928	-0.355739	5.62517	25.6548	4.0828267208113e-07	1.30372284454214e-05
PXK	5354	0.418257	4.66937	25.6472	4.0989978392233e-07	1.30601621943148e-05
CCL5	1512	-1.606	0.0714676	25.6416	4.11090558356777e-07	1.3069441405614e-05
LIX1	4115	1.26342	-0.390271	25.6261	4.14387186979234e-07	1.31454834926229e-05
SALL2	5382	-0.549279	5.80268	25.5943	4.21281617038754e-07	1.33350775903182e-05
FAM81A	5578	0.693069	2.63343	25.5574	4.29419208692895e-07	1.354702881552e-05
FUNDC2	10252	-0.380275	5.04782	25.5555	4.29842403741118e-07	1.354702881552e-05
DUSP8	4616	0.703606	4.10622	25.4159	4.62103274576866e-07	1.45322477842582e-05
EFEMP1	3962	0.610353	3.18589	25.3538	4.77221587776024e-07	1.4975275267382e-05
NFATC4	8437	-0.497327	4.19011	25.3293	4.83306808631675e-07	1.51335444452793e-05
ZBED3	6514	0.344366	7.24386	25.3222	4.8509850348941e-07	1.51569809832207e-05
LRRN2	5681	-0.807898	1.75842	25.305	4.89429219032196e-07	1.52594788054051e-05
ZC3H6	11803	0.531234	3.86843	25.2833	4.94967058614152e-07	1.53990929220664e-05
DPY19L1	6278	-0.337034	6.86573	25.277	4.96587811063453e-07	1.54165049293609e-05
VPS13D	20768	0.353254	5.85284	25.2654	4.99594489995905e-07	1.54767768553316e-05
HSPA1A	2483	-0.909634	1.88136	25.2555	5.02160165394275e-07	1.5523159665986e-05
PRKAR2B	4318	0.400457	4.45681	25.1611	5.27341259009102e-07	1.62669663527457e-05
SETD6	5078	-0.394872	4.50344	25.1304	5.35811653757848e-07	1.64932362657792e-05
TMC4	3062	-0.396644	6.10229	25.0838	5.48932969854224e-07	1.68614103996026e-05
GRB10	9795	0.387485	7.07821	25.0252	5.65867273854426e-07	1.73449063751708e-05
CYP4F11	4027	-0.601716	3.24243	25.0104	5.70221598092437e-07	1.74415781024948e-05
C10orf91	2040	-0.967289	5.6755	24.9942	5.7502517967926e-07	1.75515563772268e-05
C1QTNF3	3576	-1.24395	0.749983	24.945	5.89883694972474e-07	1.79673379544132e-05
DDX60	6750	0.631884	2.74216	24.7894	6.39483207437242e-07	1.94373462779408e-05
SNTB1	6868	0.493872	6.44249	24.7453	6.5427050345921e-07	1.98452946654674e-05
DPH2	2930	-0.374021	5.18644	24.7191	6.63253300279935e-07	2.00758483328483e-05
PEAK1	24184	0.409907	4.99008	24.7093	6.66621370182741e-07	2.01358459197194e-05
GLRX2	6210	0.392913	5.63154	24.6927	6.72376400751214e-07	2.0267545075756e-05
ATF3	4040	0.842515	4.36889	24.6841	6.75384425586946e-07	2.03160669137738e-05
MACC1	9898	0.437975	4.25819	24.6544	6.85866001567214e-07	2.05887337536571e-05
RBM38	2686	-0.38383	6.2517	24.648	6.88148767296963e-07	2.06146668867167e-05
PADI2	5984	-0.835151	2.13131	24.604	7.04068454193032e-07	2.10399119948215e-05
PGAP3	3669	-0.393194	4.45604	24.6008	7.05240356630057e-07	2.10399119948215e-05
ZNF385B	5310	0.556634	2.97181	24.5402	7.27771362761653e-07	2.16676027245165e-05
RSPH1	2988	-0.966064	0.785243	24.4113	7.78125803570836e-07	2.31194065441322e-05
SLC16A11	2041	0.880435	1.05521	24.371	7.94557756304619e-07	2.3553483551303e-05
LINC02035	5476	0.463352	3.97031	24.3676	7.9597772893453e-07	2.3553483551303e-05
SLC35C2	7708	-0.35793	5.58654	24.3332	8.10283571775412e-07	2.39280691348068e-05
FOSL2	7157	0.4278	4.25199	24.3156	8.17750368010794e-07	2.40995843749063e-05
AC025154.2	1574	-1.15986	0.256876	24.2878	8.29637765585643e-07	2.44004192230644e-05
PTPRU	6682	0.360071	4.92364	24.2758	8.34806325374131e-07	2.4450137110569e-05
ATP6V0B	3535	-0.327041	6.80982	24.2758	8.34832538887499e-07	2.4450137110569e-05
ZNF185	4812	0.407025	5.84194	24.2722	8.36376773621915e-07	2.4450137110569e-05
KIAA1109	20470	0.418711	7.56757	24.2286	8.55514548374492e-07	2.49593792637209e-05
MYCL	5063	0.516259	5.01263	24.1803	8.77253096404306e-07	2.55423050854873e-05
AKAP1	5399	-0.339872	6.13579	24.1655	8.84006057712814e-07	2.5687448025019e-05
AMD1	7027	-0.331807	6.96268	24.14	8.95789690220777e-07	2.59779010164025e-05
RPL23A	2824	-0.33936	6.59379	24.1349	8.98197706462423e-07	2.59958455720967e-05
DDOST	2721	-0.420458	8.82753	24.1061	9.11730125664857e-07	2.63332558548975e-05
SLC20A1	5577	-0.375358	6.81949	24.1024	9.13480690403218e-07	2.63332558548975e-05
MAT2A	4487	-0.339292	7.73907	23.9637	9.81684380059674e-07	2.82433512037367e-05
CLASP2	15211	0.320605	6.14067	23.9332	9.97391943291489e-07	2.86385524586602e-05
RDH10	5321	0.674699	6.7856	23.9202	1.00412226591319e-06	2.87749357030627e-05
EPHA4	7554	0.67765	2.27082	23.7636	1.08925415799729e-06	3.11530977589421e-05
HIST1H2BJ	950	0.662779	3.93641	23.752	1.09580424565233e-06	3.12788602850347e-05
RABAC1	1999	-0.544277	3.19387	23.7314	1.10758476100312e-06	3.15531352796361e-05
ALDH3A2	6457	-0.360325	7.935	23.7038	1.12358982524139e-06	3.19464512151314e-05
NELL2	6424	0.428941	4.71226	23.6658	1.14598988806912e-06	3.25197013354614e-05
COL4A2	19293	0.333257	7.53255	23.6486	1.1562792152097e-06	3.27477206974304e-05
STOM	3198	0.427585	5.31531	23.6088	1.18045035995234e-06	3.33672437349174e-05
MUC15	3556	0.693247	2.73874	23.5707	1.20407157553501e-06	3.39688464484429e-05
TMEM256	707	-0.585033	3.42392	23.5134	1.2404860134417e-06	3.49283358319659e-05
MMP14	4464	-0.378356	6.07459	23.4951	1.25232122118304e-06	3.51933752854321e-05
ANXA1	4561	-0.41847	8.83726	23.4897	1.25582943257178e-06	3.5223833640609e-05
TIAM1	9216	0.3979	4.89796	23.4802	1.2620517858783e-06	3.53301549075641e-05
TTC9	5217	0.406254	4.46231	23.4759	1.2648919894161e-06	3.53415686812048e-05
EIF4BP3	1850	-1.06237	0.4016	23.4247	1.29899319265094e-06	3.62247065182832e-05
HPGD	5529	1.09475	0.17436	23.3386	1.3584678888728e-06	3.78106895736263e-05
TACC2	18844	0.463333	6.14174	23.3281	1.36591102003661e-06	3.79451648376899e-05
COX19	5542	0.355458	5.00433	23.2945	1.39000138946579e-06	3.85407064647871e-05
ASNSP1	2835	0.398894	4.53715	23.2792	1.40104592871622e-06	3.86902949078584e-05
TM9SF1	3536	-0.628779	2.63301	23.278	1.40191369403248e-06	3.86902949078584e-05
SLC39A13	4584	-0.413393	5.22491	23.276	1.40338532703155e-06	3.86902949078584e-05
EIF4B	6146	-0.39877	9.87581	23.2509	1.42181901056797e-06	3.91242583419358e-05
KANK2	7638	-0.626753	7.23754	23.2087	1.45339547231284e-06	3.99175478586639e-05
EIF2A	4131	-0.418783	7.53574	23.127	1.51647300430321e-06	4.1571389206644e-05
EPOP	3719	-0.390932	4.55146	23.0876	1.54785499843425e-06	4.23517613413393e-05
FEM1B	7569	0.337531	7.10334	23.0794	1.55450851512851e-06	4.24538613088386e-05
SMOX	2946	0.494657	3.6475	23.0729	1.5597670700641e-06	4.25175530224416e-05
RASSF8	7619	0.310698	6.24428	23.0195	1.60368972519507e-06	4.36329738152793e-05
GRAMD1A	5942	-0.325796	6.00279	22.9687	1.64659335991385e-06	4.47165512639033e-05
HEY1	3232	1.20223	0.730659	22.9528	1.66025272236019e-06	4.5003380229797e-05
SF3B5	693	-0.340012	6.38453	22.9476	1.66480272744873e-06	4.50426793800794e-05
HIRIP3	3931	0.3542	5.11305	22.8958	1.71022606922112e-06	4.61540615016299e-05
ROR2	5818	-0.799681	1.97045	22.8936	1.71223340555981e-06	4.61540615016299e-05
ARHGAP42	8948	0.425478	4.24563	22.8826	1.72207474916029e-06	4.63333778343517e-05
NCOA1	8633	0.362622	6.64347	22.8746	1.72918808382452e-06	4.64387683362042e-05
AMOT	8502	0.425913	4.4626	22.8624	1.74024103154817e-06	4.66493762866483e-05
WASF1	3260	0.330153	5.81485	22.8535	1.74828506260148e-06	4.67786992164583e-05
TSKU	4131	-0.719978	5.10702	22.8426	1.75823519173386e-06	4.69584542292303e-05
SSR2	6651	-0.552268	7.77821	22.8368	1.76353767885388e-06	4.7013649423978e-05
COL1A1	9819	-0.379183	5.04705	22.7721	1.82398593596945e-06	4.84800038090293e-05
SNHG3	4088	-0.344152	5.41072	22.7708	1.82521591875139e-06	4.84800038090293e-05
PXN	7460	0.330564	6.99706	22.7201	1.8739629339461e-06	4.96839552323045e-05
PPFIA3	6451	-0.549903	4.34793	22.6997	1.89393359353005e-06	5.01219693632024e-05
ANXA9	1826	0.352302	5.48672	22.6526	1.9409816593314e-06	5.12650295333164e-05
NSG1	4355	0.330182	5.85941	22.6494	1.94418275675252e-06	5.12650295333164e-05
SMAD9	5723	0.397921	4.10391	22.5995	1.99538002518366e-06	5.25197035976331e-05
WWC2	9966	0.32324	6.18274	22.5787	2.01705887139152e-06	5.29943008000858e-05
FNDC10	2085	0.332483	5.57007	22.521	2.07861705664773e-06	5.45130455163085e-05
COPE	2885	-0.333767	6.43007	22.5131	2.08718863070833e-06	5.46392137217321e-05
GNAI1	24206	0.331472	5.58559	22.4777	2.12594856892619e-06	5.55537891329651e-05
UBXN8	3217	-0.513531	4.9546	22.4379	2.17052303033638e-06	5.6616748846961e-05
VEPH1	6554	0.382044	4.7366	22.42	2.19084940691124e-06	5.70445359014577e-05
LINC01508	1597	0.734565	1.79135	22.3884	2.22720411228453e-06	5.78711438854457e-05
RASA3	4763	-0.406063	6.71274	22.3855	2.2305623632631e-06	5.78711438854457e-05
FGFR2	7578	0.466137	5.654	22.3552	2.26600677307335e-06	5.86859401176163e-05
NTRK2	20363	0.898833	1.03022	22.3085	2.32179271181257e-06	6.00237122952399e-05
AHCY	3894	-0.362755	8.42839	22.2908	2.34328881388061e-06	6.0471835127658e-05
PPP2R5A	3825	0.305667	6.55291	22.2739	2.36399692788459e-06	6.08980697965164e-05
HSD17B11	2435	-0.365691	4.72791	22.2156	2.43686061503961e-06	6.2598894666485e-05
R3HDM1	7898	0.316624	7.03686	22.2142	2.43863819817128e-06	6.2598894666485e-05
WDR77	2805	-0.371507	4.68385	22.2087	2.44562736672062e-06	6.26675837937987e-05
STT3B	5012	-0.395449	8.87757	22.1635	2.50386623382319e-06	6.40469586465089e-05
PLXNB2	7257	0.432988	9.2686	22.1251	2.55453500813076e-06	6.52281882831843e-05
LIMCH1	10862	0.354136	7.16424	22.0975	2.59147215061304e-06	6.60552611864155e-05
RPUSD4	4083	-0.333489	5.26537	22.0682	2.6313781073084e-06	6.69549781455057e-05
QSOX2	4530	-0.324253	6.05169	22.0632	2.63819735967065e-06	6.70111353822639e-05
ROBO1	10875	0.32069	6.61698	22.0391	2.67150037288232e-06	6.77386194024558e-05
NEDD1	4463	0.320773	6.25272	22.0176	2.7016322008944e-06	6.83833000815239e-05
MYO9A	20253	0.333333	5.82133	22.0014	2.724517520399e-06	6.88426348763081e-05
NR3C2	6607	0.526691	4.94418	21.9957	2.73255622838384e-06	6.89258844482445e-05
EIF5	8505	0.373	8.88424	21.9912	2.73906924686066e-06	6.8970428228143e-05
NTN4	4166	0.617662	3.25822	21.9802	2.75476746903586e-06	6.91513404593509e-05
SLC26A6	6373	-0.371989	4.7557	21.9784	2.75733895803457e-06	6.91513404593509e-05
TMEM185B	2131	-0.341587	5.56243	21.9762	2.7605325532675e-06	6.91513404593509e-05
CFAP410	6063	-0.663221	2.49051	21.9628	2.77983883826724e-06	6.95151092619359e-05
SURF4	3446	-0.435085	8.72152	21.9237	2.83712003665216e-06	7.08256306057032e-05
VCAN	14831	-0.768922	3.21388	21.8952	2.87950662923544e-06	7.1760466236984e-05
AKAP6	19748	0.505751	4.14131	21.884	2.89643494414178e-06	7.20587385332808e-05
CUL7	5628	-0.369306	6.59761	21.8699	2.91779809007339e-06	7.24661341037202e-05
ENPP1	9959	0.374735	5.35286	21.8586	2.93497148125699e-06	7.2768260496899e-05
CYP1A1	3435	-0.380783	5.03916	21.8528	2.94393559288409e-06	7.28661673407377e-05
ERLEC1	2592	-0.593022	7.19069	21.8372	2.96791623712434e-06	7.33347874305774e-05
PHLDB1	21722	0.360326	5.21669	21.8314	2.97685823656657e-06	7.34308545315377e-05
DCST1-AS1	822	0.829331	1.11128	21.8264	2.98462883849761e-06	7.34977498212402e-05
SLC26A2	8606	-0.374859	6.81159	21.8147	3.0028427801922e-06	7.3821155251121e-05
GSTM4	5745	0.387572	4.34381	21.7949	3.03411385902238e-06	7.4463919354284e-05
SARDH	5120	-0.99167	1.00157	21.7898	3.0420929918353e-06	7.45081284943035e-05
TCEAL8	1222	-0.478956	4.87076	21.7873	3.0461716790981e-06	7.45081284943035e-05
FRMD8	4091	-0.335248	5.51385	21.7813	3.05556439919643e-06	7.46122607662604e-05
B3GNT2	2861	-0.367362	5.22512	21.7691	3.07507805251973e-06	7.48536532500902e-05
TRPC3	4358	0.62036	3.41251	21.7687	3.07575407738343e-06	7.48536532500902e-05
CDK5R1	4325	-0.493372	3.46778	21.7604	3.08917514124084e-06	7.4936756082739e-05
CCSER2	8452	0.32926	5.50435	21.7602	3.08948426550765e-06	7.4936756082739e-05
RAB33B	5028	0.342837	5.2291	21.7564	3.09559524606718e-06	7.49598388835167e-05
AKR1A1	3121	-0.331313	6.54889	21.7511	3.10412253330967e-06	7.50412583801269e-05
NABP1	13806	-0.440546	3.97659	21.7389	3.12395438794584e-06	7.53952380439621e-05
RAB34	3325	-0.355633	7.03961	21.7296	3.13902985148799e-06	7.56334406505289e-05
PRKCA	11152	0.523002	4.97178	21.7127	3.16686673820176e-06	7.61778258929359e-05
FMOD	3401	-1.22921	-0.165587	21.6923	3.20066814363801e-06	7.68636486924242e-05
RHBDF2	6924	-0.411668	4.17196	21.684	3.21468950215165e-06	7.70729765293091e-05
UCP1	1462	0.989362	0.628547	21.666	3.24489507552261e-06	7.7551361359033e-05
KIT	5563	0.475466	4.13124	21.6658	3.24531817098851e-06	7.7551361359033e-05
MVB12A	4053	-0.334125	5.50792	21.6567	3.26069168420793e-06	7.77907873232464e-05
PFKFB2	10197	0.314276	5.93814	21.6516	3.26942831976212e-06	7.78713509144654e-05
FBLN5	4973	0.358202	5.04424	21.6447	3.28123392496771e-06	7.80246279801242e-05
ARID5B	9144	0.380479	5.74391	21.6216	3.32095228518296e-06	7.88400584173582e-05
YIPF3	3053	-0.31031	6.74039	21.5936	3.3696801013137e-06	7.9866365729179e-05
PPP1R1B	4554	-1.25293	5.57836	21.5699	3.41165579831929e-06	8.07295555273307e-05
HSPH1	8390	-0.347785	5.94051	21.5607	3.42802829781335e-06	8.08726125482251e-05
MZF1	6691	-0.370232	4.57059	21.5603	3.42883400989102e-06	8.08726125482251e-05
TMED3	19470	-0.406856	6.65535	21.543	3.45992058833757e-06	8.14735595266719e-05
CCNL2	6850	-0.333513	7.48312	21.4859	3.56434172849076e-06	8.37966358790328e-05
CARD10	5652	-0.576078	2.74761	21.3947	3.73812002820092e-06	8.7740138755624e-05
BLACAT1	2994	-1.45615	2.26396	21.3844	3.75809678647047e-06	8.80667551784346e-05
PLIN3	2813	-0.336995	5.49613	21.3742	3.77824408693294e-06	8.8396309724716e-05
DOCK6	12435	-0.345615	5.28887	21.3391	3.84812410300046e-06	8.98864872869672e-05
SCN4A	8243	0.595024	3.8584	21.2959	3.93572069173105e-06	9.17850496471275e-05
TTC39B	12208	0.431482	5.80116	21.2603	4.00954151076452e-06	9.33567766184258e-05
AF111167.2	4059	0.842624	1.70279	21.2435	4.04480730055215e-06	9.40272084315555e-05
CLU	6616	0.475903	4.81593	21.2348	4.06325934958341e-06	9.43052637222002e-05
FURIN	4728	-0.326759	6.89563	21.2295	4.07437076897076e-06	9.44123331776334e-05
SPATS2L	10437	0.305594	6.05808	21.1979	4.14217763719311e-06	9.58307307178004e-05
PAPSS2	4083	-0.512826	3.28303	21.1827	4.17516583656596e-06	9.64403568195022e-05
INPP4B	14153	-0.457631	4.57061	21.114	4.32748615936199e-06	9.98000736656671e-05
ALPK3	10940	-0.862872	1.11755	21.1001	4.35906547051646e-06	0.000100369
WDR6	5304	-0.318093	7.67311	21.0905	4.38105664728916e-06	0.000100716
CA12	7313	-1.03903	0.813765	21.0811	4.40251535365873e-06	0.000101049
PDE4D	16308	0.566985	3.25753	21.0685	4.43160619725787e-06	0.000101556
HLA-E	2975	-0.34868	5.38859	21.0544	4.46435923909195e-06	0.000102146
KDELR1	2251	-0.387444	8.41608	21.0478	4.47965126840771e-06	0.000102335
DOLK	2090	-0.350688	4.82997	21.0373	4.50426028723095e-06	0.000102735
ANGPTL1	3403	-2.87407	0.510244	20.9991	4.59502347738824e-06	0.000104641
SNHG4	4469	-0.394105	4.52283	20.9936	4.6082673774174e-06	0.000104779
SPRY1	3963	-0.541725	6.87776	20.9755	4.65183102282168e-06	0.000105604
CDC42BPA	14055	0.331725	7.6016	20.8853	4.87612006875386e-06	0.000110488
STT3A	7393	-0.493915	8.77117	20.883	4.88217803461762e-06	0.000110488
SOX6	19636	0.322724	5.64797	20.8691	4.917743435376e-06	0.00011112
USP25	7823	0.324083	6.72314	20.8634	4.9324153973194e-06	0.000111278
PABPN1	3876	-0.310495	6.19207	20.8234	5.0364068926483e-06	0.000113448
CREB3L4	2904	-0.369939	4.40025	20.7943	5.1133717016557e-06	0.000115003
KDELR3	1929	-0.57351	5.90326	20.7517	5.2285987113064e-06	0.000117413
ETS1	7149	0.336323	4.91064	20.7141	5.33227493444829e-06	0.000119557
PMEPA1	5619	-0.857113	2.85386	20.7095	5.34494441063305e-06	0.000119656
GSTZ1	8477	-0.386394	4.34245	20.6734	5.44668301425243e-06	0.000121746
LRCH2	4929	0.482281	3.18967	20.667	5.46499958429739e-06	0.000121968
SCAND1	1996	-0.36789	5.01358	20.6326	5.56412243824468e-06	0.000123989
PEMT	1720	-0.348697	5.39752	20.6204	5.5996328562875e-06	0.00012459
EML1	8935	0.313229	5.58012	20.5611	5.77568767351009e-06	0.00012831
TMEM268	4792	0.308053	5.84467	20.5314	5.86623252469307e-06	0.000130123
WNT7A	4579	-0.787821	5.01033	20.4991	5.96584774886567e-06	0.000132131
PLPP2	7059	-0.344381	6.96372	20.4734	6.04667302134611e-06	0.000133717
DST	42341	0.352625	4.65659	20.4652	6.07252921729629e-06	0.000134085
GARS	4152	0.334329	8.74704	20.4135	6.23886067321689e-06	0.000137548
AL021807.1	565	0.85375	2.10774	20.3995	6.28452380368289e-06	0.000138345
SH3RF1	5624	0.388558	5.45847	20.3661	6.39528718170719e-06	0.000140571
NDST3	7009	0.739355	1.95717	20.3382	6.48907077314206e-06	0.000142416
ITIH5	14628	0.362748	6.19397	20.3085	6.5906225524967e-06	0.000144427
NEU1	4822	-0.310865	6.69711	20.281	6.68629219877993e-06	0.000146303
SLC25A22	4647	-0.362042	5.0406	20.1925	7.00264838040098e-06	0.000152995
SLC25A21-AS1	1924	0.664634	1.77332	20.1671	7.09636837191454e-06	0.00015481
MXD4	7058	-0.336426	7.03299	20.159	7.12644390710575e-06	0.000155233
GSTO1	1691	-0.357613	4.91939	20.134	7.22011972665949e-06	0.000157038
HSP90AB1	2980	-0.365116	10.6817	20.0883	7.39495756275972e-06	0.0001606
JAGN1	1781	-0.37586	5.28544	20.0848	7.40837179568545e-06	0.000160651
TBC1D5	11269	0.298894	6.8133	20.0738	7.45101992406079e-06	0.000161335
HTRA1	2279	0.349422	4.59218	20.0372	7.5950740927445e-06	0.00016421
NET1	4175	0.292188	6.57015	20.0181	7.67128178223571e-06	0.000165422
SLCO5A1	9992	1.13634	-0.533821	20.0174	7.6739084530314e-06	0.000165422
IMPDH2	2773	-0.341795	8.58654	20.0128	7.69253223317003e-06	0.000165577
FRMD3	6486	0.824364	0.952848	19.9921	7.77632795839246e-06	0.000167134
ACOX2	3859	-0.783231	1.83972	19.9618	7.90055819002661e-06	0.000169553
NRCAM	8193	0.449232	4.20836	19.959	7.91225682482886e-06	0.000169553
ETV7	2374	2.30476	0.846387	19.9234	8.06066078823668e-06	0.000172479
SLC39A7	2845	-0.530181	8.64078	19.9184	8.0818412473999e-06	0.000172527
LINC02593	4152	1.10879	0.113863	19.915	8.09609652981306e-06	0.000172527
DDR1	9122	-0.316067	7.07901	19.9145	8.09851487239167e-06	0.000172527
BTD	5840	-0.403374	4.00941	19.9012	8.15488729363262e-06	0.000173473
P4HB	5303	-0.460931	10.8153	19.8723	8.2789881157283e-06	0.000175701
CAMK4	13910	0.478815	3.74042	19.8712	8.28378877387833e-06	0.000175701
IRF2BPL	4157	-0.468392	6.47019	19.8223	8.49849094152644e-06	0.000179784
NARF	7962	-0.415924	5.79312	19.8217	8.5010481641235e-06	0.000179784
OCEL1	1867	-0.454111	3.68496	19.8162	8.525775479806e-06	0.000180045
NEO1	8117	0.459268	3.74908	19.8131	8.53974477258385e-06	0.000180078
NHSL1	8741	0.487796	6.3002	19.8036	8.58227659896914e-06	0.000180461
TGM2	8036	-1.12304	1.83862	19.8035	8.58272091773663e-06	0.000180461
AFAP1L1	4721	0.554064	3.01211	19.7503	8.82499540055915e-06	0.000185287
TNC	9636	0.394821	7.23772	19.7123	9.00178997307448e-06	0.000188726
DIRAS2	4686	0.778487	2.45093	19.6845	9.13401329707039e-06	0.000191222
PIK3R1	10767	0.353212	5.48734	19.673	9.18908883353861e-06	0.000192098
ST6GALNAC4	2630	-0.441201	5.32819	19.6439	9.3299830146765e-06	0.000194763
TCEAL9	1974	-0.35987	5.64293	19.6004	9.54506716653082e-06	0.000198967
HMGA1	2327	-0.36985	9.00164	19.5958	9.56768015915052e-06	0.000199153
PHYH	3381	0.36086	4.58275	19.5778	9.65842131877316e-06	0.000200754
PPL	7686	0.347822	7.68366	19.5287	9.90975490084426e-06	0.000205422
LENG8	6469	-0.321276	6.61305	19.5284	9.91125453679832e-06	0.000205422
POMT2	10008	-0.335804	5.57778	19.5214	9.9479056810462e-06	0.000205888
SNHG16	5362	-0.314526	6.30542	19.5041	1.00384954180589e-05	0.000207467
SYT13	5424	0.357095	4.6322	19.4951	1.00860263612729e-05	0.000208153
MFSD5	2581	-0.400548	4.97463	19.4539	1.03054659376168e-05	0.00021238
TBC1D31	8611	0.376861	4.99566	19.4507	1.03229942577592e-05	0.00021244
PLEKHA2	6325	0.292629	6.69307	19.4381	1.03915580134191e-05	0.000213549
MGAT4A	9630	-0.415788	5.22546	19.429	1.04411986730587e-05	0.000214266
YIF1A	2370	-0.358857	5.93253	19.4203	1.04887581501126e-05	0.000214734
AC007906.2	1983	-0.796497	1.61666	19.4194	1.04935578218362e-05	0.000214734
CIB1	1472	-0.426012	5.76632	19.4006	1.05971255683065e-05	0.000216548
PRSS23	11725	0.580712	5.43896	19.3851	1.06838637534693e-05	0.000218014
HERC2P2	6965	-0.338633	4.6984	19.3743	1.07444836553594e-05	0.000218676
P3H4	3740	-0.320628	6.84396	19.3739	1.07464158308354e-05	0.000218676
TMPRSS3	5713	0.680641	3.14756	19.3509	1.08769137172899e-05	0.000221022
MTSS1L	4999	0.338794	4.9567	19.3458	1.09058137011243e-05	0.0002213
KCNQ1OT1	91667	-0.552964	2.67255	19.3234	1.10345283147027e-05	0.000223599
STN1	1617	0.347004	4.44554	19.2959	1.11944506911714e-05	0.000226524
PLCE1	12930	0.401262	4.34619	19.2715	1.1338518017439e-05	0.00022912
ADAMTS17	8242	-0.460488	4.00359	19.2421	1.15147246201195e-05	0.00023234
NR1D2	5820	0.336751	6.58811	19.2396	1.15298267592669e-05	0.00023234
VPS51	4878	-0.285477	6.25478	19.2301	1.15872372798917e-05	0.000233173
C19orf48	3256	-0.31155	7.89148	19.2169	1.16678925516527e-05	0.000234471
CDH6	12379	0.584981	8.75195	19.1949	1.18030853086297e-05	0.000236782
SPTAN1	16236	0.311103	8.1573	19.1929	1.18154546444597e-05	0.000236782
NOTUM	3019	0.518726	3.3783	19.1874	1.1849046982058e-05	0.000237128
REC8	3844	-0.821744	0.99711	19.1811	1.18885133224673e-05	0.00023759
LRP2	16260	0.528183	2.5897	19.1752	1.19252487787399e-05	0.000237997
SHC1	4342	-0.334619	6.27787	19.1153	1.23053983599768e-05	0.000245247
OSTC	1617	-0.580349	7.371	19.0826	1.25183780440952e-05	0.00024915
HIST1H2BE	2585	1.08289	-0.173369	19.0769	1.25553739575898e-05	0.000249295
RALA	3665	0.29266	6.58393	19.0762	1.25600014158296e-05	0.000249295
ABRACL	1200	-0.328325	5.1581	19.0633	1.26453353317784e-05	0.000250647
SLC39A10	6917	-0.427168	6.38918	19.0456	1.27634287504996e-05	0.000252643
WISP2	4981	-0.818158	1.03951	19.0315	1.28579698664121e-05	0.000254168
CTBP2	10946	0.322645	7.24763	18.9946	1.31087283917027e-05	0.000258441
HLA-B	3051	-0.669005	2.03564	18.9945	1.31097282773367e-05	0.000258441
LINC02302	2904	-0.392539	4.25017	18.9732	1.32568130939252e-05	0.000260987
PGPEP1	7520	-0.34395	6.61937	18.951	1.34119127459097e-05	0.000263683
COQ8A	7797	-0.396251	4.84333	18.9475	1.34367922415163e-05	0.000263815
SMO	4311	-0.297366	6.01788	18.9297	1.3562240850806e-05	0.000265919
LPIN1	11861	0.414188	5.26492	18.9222	1.36159256808469e-05	0.000266612
MAP2	11559	-0.795229	5.26018	18.9075	1.37211124708254e-05	0.00026831
RYR2	17777	0.516539	2.91395	18.8733	1.39694672724731e-05	0.000272799
ATXN7	9886	0.332308	5.54974	18.8542	1.41100959480592e-05	0.000275175
DDIT3	1307	0.588921	6.89918	18.8511	1.41330227202381e-05	0.000275253
GIGYF1	6917	-0.329083	6.23823	18.8411	1.4207309079118e-05	0.000276329
FAM49A	5448	0.719595	1.6269	18.8375	1.42343414694794e-05	0.000276485
ZNF853	3857	0.338807	5.05714	18.8253	1.43251705697653e-05	0.00027764
MYDGF	1678	-0.484889	7.01605	18.8244	1.4332009929284e-05	0.00027764
PSMG3	1960	0.286062	6.105	18.8032	1.44925374804816e-05	0.000280376
LTBP1	7329	0.292858	6.45021	18.798	1.45319894361946e-05	0.000280765
TMEM91	2796	-1.06888	0.0251502	18.7788	1.4678970991446e-05	0.000283228
NUPR1	5674	-0.536738	5.91928	18.7532	1.48772038004978e-05	0.000286672
IRF2BP2	4724	0.28683	6.79496	18.7409	1.49738674400952e-05	0.000288063
KIF1A	16695	0.324604	7.51914	18.7389	1.49890228891608e-05	0.000288063
SYT7	5953	-0.471875	3.96008	18.7345	1.50242588838949e-05	0.000288359
PIK3R3	7410	-0.332775	7.19713	18.7274	1.50803099715149e-05	0.000288734
GALNT5	6818	-0.69954	1.30701	18.727	1.50835440416458e-05	0.000288734
ADAM19	7704	0.341689	4.92669	18.6983	1.53117246779339e-05	0.000292716
ZHX1	6741	0.371096	5.94951	18.6907	1.5373072805207e-05	0.000293502
RBCK1	4024	-0.30419	7.52557	18.6847	1.54216323147079e-05	0.000294043
UCP2	3237	-0.435524	5.60492	18.6436	1.57577790061767e-05	0.000300059
TUBE1	6973	0.328962	5.78692	18.6373	1.5809367698847e-05	0.000300647
BRCA1	9187	0.30879	5.97263	18.6217	1.59397363920597e-05	0.00030273
CDC42EP5	903	-1.01269	0.205976	18.5896	1.62101871233822e-05	0.000307465
ZNF22	2551	0.378641	4.31281	18.5778	1.63109478911312e-05	0.000308972
ARFGAP1	6613	-0.370601	6.41533	18.571	1.63696107691253e-05	0.000309561
ARSA	2932	-0.317221	4.90523	18.5692	1.63846283027359e-05	0.000309561
ESRRB	5930	-0.930435	1.32982	18.5171	1.68388253550261e-05	0.000317729
KATNAL2	4783	0.483708	3.32038	18.4918	1.70636311027365e-05	0.000321553
NCOR1	15404	0.30181	8.19429	18.4775	1.71919234458817e-05	0.000323551
B3GALT6	2816	-0.319208	6.09255	18.4687	1.72721537146739e-05	0.000324641
FEN1	2478	-0.283215	6.5861	18.4573	1.73753193130859e-05	0.000326158
PCK2	4189	0.57427	7.33389	18.4445	1.74920862600343e-05	0.000327926
BRCC3	3182	0.375388	4.30506	18.4021	1.7886162933547e-05	0.000334882
AMDHD1	2686	0.718147	1.34511	18.392	1.79813352366918e-05	0.00033623
MTO1	12071	0.325706	5.48266	18.3712	1.81787095505319e-05	0.000339484
MCF2L-AS1	712	0.889883	1.43357	18.3558	1.83259014931752e-05	0.000341073
LGI2	6428	0.417034	4.80396	18.3557	1.83266093205357e-05	0.000341073
CD44	10004	-0.291609	5.63812	18.3549	1.83342252938489e-05	0.000341073
SLC38A8	1819	0.557089	4.91308	18.3351	1.85266110546208e-05	0.000344211
SMIM14	6721	-0.332025	6.25166	18.249	1.93822774361225e-05	0.000359649
ENTPD7	3657	-0.452774	5.91228	18.1959	1.99302638941058e-05	0.000369345
SYK	5210	0.332272	6.39746	18.1692	2.02119071600076e-05	0.000374088
SDC4	2613	-0.323394	7.58272	18.158	2.03316664485448e-05	0.000375825
ANXA3	5123	0.340595	6.59052	18.151	2.0406138414113e-05	0.000376723
PSAT1	2188	0.516591	9.80625	18.1429	2.049350754695e-05	0.000377856
PLPP5	4102	-0.761387	6.22115	18.131	2.06221594443811e-05	0.000379746
KLF9	5175	0.341975	4.59395	18.1178	2.0765386853656e-05	0.000381899
PDIA4	3277	-0.694973	10.0772	18.0972	2.0990469183508e-05	0.000385551
GRIP1	6570	0.549366	3.31205	18.085	2.11256791673923e-05	0.000387544
UBXN11	4704	-0.333547	5.25309	18.0689	2.13057620529798e-05	0.000390355
PIH1D1	3331	-0.292505	5.63475	18.0636	2.13645457586476e-05	0.000390939
TRIM37	5482	0.275757	6.21296	18.0406	2.16238400846899e-05	0.000395186
AGAP6	3160	-0.536532	2.60061	18.0374	2.16609384934168e-05	0.000395367
VWA8	7633	0.277421	6.36271	18.0249	2.18028996097921e-05	0.000397458
TTC14	7783	-0.329987	5.1797	18.0209	2.18489071665462e-05	0.000397798
ZC2HC1A	4181	0.340916	4.56821	17.9436	2.27547298698065e-05	0.000413772
CTNNA2	7535	0.878186	0.4285	17.9361	2.28447276049335e-05	0.00041462
RPL39	2141	-0.438435	3.75681	17.935	2.28584546508007e-05	0.00041462
QARS	4708	-0.302828	7.99216	17.9264	2.29609562592101e-05	0.000415643
PKIA	4216	0.327976	5.08288	17.9255	2.29720992994044e-05	0.000415643
TMCO1	5584	-0.299113	6.94723	17.9125	2.3130162380732e-05	0.000417983
P3H1	6766	-0.317553	5.5657	17.8899	2.34054662346493e-05	0.000422432
NR3C1	9172	0.279002	6.0635	17.8771	2.35645648357609e-05	0.000424776
TRABD2A	8771	-0.999776	0.207501	17.8655	2.37080783684959e-05	0.000426834
SLC26A7	6273	0.747642	3.47776	17.8061	2.44601900022186e-05	0.000439829
SAMD12	15378	0.328438	4.99409	17.7992	2.45485264317831e-05	0.000440872
DNAJB1	3672	-0.307455	6.52163	17.7751	2.48612505953286e-05	0.000445937
B4GALNT4	3761	-0.346347	5.78008	17.738	2.53508754476869e-05	0.000454159
TRIL	4935	0.308641	5.50208	17.7264	2.55059478630526e-05	0.000456374
CLEC16A	12602	0.305326	5.71763	17.7016	2.58409633365681e-05	0.0004618
ZNF569	5016	0.386084	3.90115	17.6764	2.61853050175792e-05	0.000467379
B3GNT3	2301	-0.733184	2.07035	17.6732	2.62292702600784e-05	0.000467589
SLC34A2	5045	-0.437917	10.1506	17.5623	2.78044334182552e-05	0.000495062
RBMS1	11765	0.271466	6.36942	17.5523	2.7950744797141e-05	0.000497058
SHANK2	18775	0.418221	3.79889	17.5279	2.83125778498718e-05	0.000502877
OCA2	3299	1.13869	0.172504	17.5182	2.84568150708258e-05	0.000504822
TMEM59L	2626	-0.464616	3.25103	17.5126	2.85406008660087e-05	0.000505525
TFAP2C	3005	0.374337	4.03892	17.5109	2.85660625137569e-05	0.000505525
GAS1	2827	0.731274	2.84044	17.5005	2.87229293677946e-05	0.000507683
JUNB	1820	-0.389473	4.78128	17.4623	2.93060216255557e-05	0.00051736
CDC45	2846	0.361646	5.27625	17.4213	2.99455308252263e-05	0.000528008
OPRK1	5738	-0.586738	3.92589	17.4123	3.00873064942229e-05	0.000529865
GRM1	7272	1.00182	1.07623	17.4093	3.01354543160306e-05	0.00053007
WDSUB1	2135	0.30615	4.86886	17.3927	3.03987057326802e-05	0.000534054
RNF125	6508	0.38678	4.09777	17.3734	3.07101843553258e-05	0.000538368
EPS8L1	5341	-0.351823	5.074	17.3728	3.07183713221256e-05	0.000538368
CKAP2L	5219	0.297781	6.05736	17.3636	3.08682788878924e-05	0.000539875
SOX9	3935	-0.464275	6.37221	17.363	3.08786481138091e-05	0.000539875
PRDM10	6626	-0.348404	4.71761	17.3338	3.13563765548166e-05	0.000547568
SURF2	1008	0.305174	5.0407	17.331	3.14015693730322e-05	0.000547699
MASTL	3631	0.304321	5.23296	17.2997	3.19231640036546e-05	0.000556129
PBLD	5172	0.450483	3.45329	17.2965	3.19770889256854e-05	0.000556401
AP000229.1	2044	0.751749	1.16543	17.2818	3.22266128021526e-05	0.000560072
COQ9	4324	0.290232	6.35545	17.274	3.23581291891724e-05	0.000561686
HIST1H2AG	2250	0.509343	3.41867	17.2312	3.30952947170609e-05	0.0005735
ARHGEF6	6434	0.591082	2.28924	17.2299	3.31176517458082e-05	0.0005735
SLC12A7	5984	-0.277108	5.8953	17.2199	3.32926143865542e-05	0.000575843
TRIM27	7986	-0.292444	6.43488	17.2116	3.34393302035628e-05	0.000577693
GGA2	8231	-0.268391	6.44653	17.2052	3.35517682114631e-05	0.000578947
ONECUT2	16234	-0.564467	3.85532	17.1662	3.42469783578509e-05	0.000590242
EME2	6909	-0.538263	4.26319	17.1436	3.46576382429592e-05	0.000596612
DENND1B	13203	0.317396	6.00323	17.1253	3.49924709298992e-05	0.000601663
DPF3	6889	-1.16798	2.06013	17.1229	3.5037559234472e-05	0.000601727
FAM126A	14499	0.323035	5.09019	17.1154	3.51754071796618e-05	0.000603381
DEPDC1	5904	0.309446	6.2714	17.1117	3.52441269415136e-05	0.000603847
GCNT1	9251	-0.367915	5.92698	17.1077	3.53183311424471e-05	0.000604405
PLPP3	5286	0.463075	4.62536	17.1053	3.53627262803879e-05	0.000604453
TRIM21	1929	-0.842155	0.780605	17.0993	3.54755632477326e-05	0.000605669
RBM12	6702	-0.315627	7.06792	17.0898	3.56540227920569e-05	0.000608002
SNHG8	923	-0.513566	6.53437	17.0806	3.58259278577826e-05	0.000610051
STIM2	6909	-0.289513	5.86937	17.0789	3.58581969785822e-05	0.000610051
CLN6	7345	-0.286146	5.61375	17.0588	3.62409628781771e-05	0.000615842
HOXB9	2581	0.479472	4.01461	17.0515	3.63796424016168e-05	0.000617476
GPT2	6354	0.39477	7.88121	17.029	3.68142203769729e-05	0.000624123
SSPN	6821	0.468969	3.01074	17.0222	3.69462088223698e-05	0.000625631
MCCC1	4321	0.270733	6.47176	17.0163	3.70606004566733e-05	0.000626838
ZNF391	4834	0.327561	4.46424	17.0138	3.71091405549254e-05	0.000626929
GLMP	3471	-0.321791	5.05735	16.9571	3.8233358819138e-05	0.00064435
LBH	4697	0.458818	3.67176	16.9567	3.82420166621426e-05	0.00064435
DIAPH2	9550	0.300534	4.94914	16.9544	3.82877025656141e-05	0.00064435
MANEAL	3018	-0.480309	3.29993	16.9529	3.83192229184025e-05	0.00064435
TNS4	4847	0.409834	4.1757	16.9478	3.84214515569165e-05	0.00064435
SELENOW	5261	-0.304907	5.10083	16.9478	3.8422551925515e-05	0.00064435
THADA	14220	-0.288077	5.58402	16.9464	3.84507717930876e-05	0.00064435
PWWP2B	2651	-0.327245	6.37671	16.9391	3.85986579663213e-05	0.000646083
MEX3A	6124	-0.348174	5.80381	16.912	3.91524011110513e-05	0.000654598
HOOK2	5950	-0.273144	6.33377	16.903	3.93398296038376e-05	0.000656975
ARHGAP11A	6428	0.286374	6.72303	16.8835	3.97448319850705e-05	0.00066265
RAB4A	3310	-0.265942	6.60971	16.8823	3.97708428354357e-05	0.00066265
JOSD2	1514	-0.436545	3.33463	16.8719	3.99885707516272e-05	0.000665514
DIRC2	3596	0.323198	5.09227	16.8667	4.00991786584531e-05	0.000666591
PBK	2165	0.314306	6.49334	16.8474	4.0509456626557e-05	0.000672219
AREG	1648	0.875039	0.92536	16.8464	4.05302505961393e-05	0.000672219
STK33	7599	0.39599	3.95156	16.8437	4.05869547083286e-05	0.000672392
FOXJ2	6296	0.273996	6.40957	16.8123	4.12648265994585e-05	0.000682844
CEP63	10385	0.318489	4.59955	16.8024	4.14804072367244e-05	0.00068563
NOA1	3415	-0.321692	6.29167	16.7945	4.16547553306384e-05	0.000687729
RGS3	13793	0.313773	6.23031	16.781	4.19507605981764e-05	0.00069183
GPAM	9808	0.307922	5.71232	16.7756	4.20708895980398e-05	0.000693025
RNF150	11007	0.320408	4.72382	16.7653	4.22989852181996e-05	0.000695993
SRSF2	3017	-0.284554	7.57912	16.734	4.30042001390831e-05	0.000706796
GEMIN4	5751	-0.294078	5.51349	16.7304	4.30840978645167e-05	0.000707309
GATD1	5510	-0.282874	6.15378	16.7231	4.32511996121462e-05	0.000709251
RBM3	3731	-0.293144	7.99551	16.7123	4.34980446043305e-05	0.000712495
SOD2	18206	0.287559	7.88118	16.7001	4.37795191708223e-05	0.000716298
AL137003.2	2538	0.972922	0.0431796	16.6947	4.39026914659369e-05	0.000717505
LPIN3	4568	-0.395962	3.65158	16.6854	4.41185686951956e-05	0.000719542
PPP1R12B	21069	0.317793	4.77251	16.6851	4.41263530509498e-05	0.000719542
LHFPL6	4564	0.633771	3.37891	16.6582	4.47553667961427e-05	0.000728981
MFSD4B	5958	-0.34591	4.11454	16.6561	4.48061831055516e-05	0.000728991
UCHL5	6661	0.26947	6.39421	16.649	4.49746930043633e-05	0.000730914
HNRNPH2	2223	-0.266939	6.57434	16.6286	4.54609403809048e-05	0.000737991
KCNK6	6169	-0.533009	3.62789	16.6167	4.5745778736824e-05	0.000741786
ARHGEF37	5324	0.427723	3.93926	16.5971	4.62216217095772e-05	0.000748667
PHF23	2783	-0.277137	5.82848	16.5909	4.63737038538069e-05	0.000749784
MAPK15	3056	-0.647551	2.86791	16.59	4.63937946145478e-05	0.000749784
ANKS1B	11053	0.817129	0.918534	16.5847	4.65248717237291e-05	0.000751067
SLC52A2	3077	-0.310934	5.84109	16.5516	4.73435814785045e-05	0.00076313
TCF12	9446	0.286473	7.41635	16.5503	4.73772035234669e-05	0.00076313
GFRA1	9678	0.979353	-0.134973	16.5268	4.79676677478584e-05	0.000771189
EMP1	7838	-0.581642	7.1985	16.5262	4.79836562728919e-05	0.000771189
SLC25A3	8896	-0.299089	9.41913	16.5135	4.83039721847037e-05	0.000775479
ZCCHC8	9124	0.263952	6.1718	16.51	4.83930879851071e-05	0.000776052
KIAA1147	7356	-0.319222	6.79165	16.5008	4.86286208329931e-05	0.000778969
PAQR6	2439	-0.431472	3.40818	16.4859	4.90143399311929e-05	0.000784283
CHCHD10	1360	0.308105	6.82265	16.4811	4.91366235657807e-05	0.000785375
HTT	19796	0.291215	6.84438	16.4635	4.95948340410762e-05	0.000791828
KCNC3	6277	-0.488553	3.00268	16.4488	4.99807224877281e-05	0.000796345
LINC01234	4484	-0.799649	0.710573	16.4486	4.9987395014171e-05	0.000796345
QTRT1	3430	-0.337823	5.46776	16.4429	5.01364356507518e-05	0.000797845
P4HA1	3093	-0.362089	6.67378	16.4289	5.0510519643933e-05	0.000802637
NRM	2045	-0.298202	5.11758	16.4274	5.05480551224358e-05	0.000802637
EXO1	4140	0.336604	5.36541	16.4198	5.07519039645749e-05	0.000804994
EIF2S3	3472	-0.288602	8.14735	16.3875	5.16259109836006e-05	0.000817556
EDEM2	1919	-0.360583	4.90491	16.3863	5.16564554817045e-05	0.000817556
OPTN	5138	0.426427	4.9722	16.372	5.20494298241233e-05	0.000822879
ERMP1	6528	0.291155	7.37921	16.3622	5.23175985157668e-05	0.00082622
EPHB2	12516	-0.307565	5.91861	16.3507	5.26356322648397e-05	0.00083034
TMSB4XP8	135	-0.706034	1.45044	16.3379	5.29940568636953e-05	0.000834302
ZC3H8	6600	0.314428	4.5395	16.3376	5.30016059309352e-05	0.000834302
BX322562.1	561	0.806249	1.35313	16.3229	5.34154416582515e-05	0.000839906
PYROXD1	5725	0.305818	5.07327	16.3188	5.35307337585378e-05	0.000840809
NRROS	2910	-0.666021	1.64456	16.309	5.38090730446514e-05	0.000844268
XG	3349	0.717319	2.49766	16.3024	5.39964932834889e-05	0.000846295
DAD1	808	-0.333369	6.40228	16.2803	5.4628467947965e-05	0.000855277
DUS4L	5439	0.378262	3.73953	16.2776	5.4707135225176e-05	0.000855587
MAMLD1	5958	0.746012	1.53516	16.2481	5.55643704749781e-05	0.000868059
CYBC1	7234	-0.311312	5.92871	16.2371	5.58895037380027e-05	0.0008722
VPS37A	6784	0.315092	4.86573	16.2311	5.60649319885088e-05	0.000873999
LRRC41	8606	-0.279117	6.60755	16.2286	5.61394900882395e-05	0.000874061
LDHB	2983	-0.344188	5.69303	16.2269	5.61891925207299e-05	0.000874061
WDR97	8967	-0.693868	1.55599	16.206	5.68133820394307e-05	0.000882825
SLC15A4	5496	-0.288049	5.1425	16.2003	5.69859199072871e-05	0.00088456
SLC7A1	7692	0.30684	9.45901	16.1748	5.7757154275005e-05	0.000895575
KAZN	13841	-0.298604	7.8562	16.1724	5.78318206706832e-05	0.000895777
NPNT	6117	0.344454	4.67123	16.1602	5.82040200006228e-05	0.000900582
NOTCH1	10377	0.372208	7.3738	16.1511	5.8485396429028e-05	0.000903973
EXOSC4	1407	-0.357757	3.98565	16.1321	5.90732081765803e-05	0.000912088
CDKL2	3781	0.495934	2.75133	16.1109	5.97402272530388e-05	0.000921407
TMEM106A	3577	-0.707131	1.5008	16.1065	5.98795469682373e-05	0.000922577
DPY19L3	10781	-0.3015	6.08365	16.067	6.1139917100927e-05	0.000940724
LAMA3	14678	-0.838007	7.70719	16.0656	6.11868817139227e-05	0.000940724
RPL22L1	2326	-0.285462	7.73161	16.048	6.17569365121719e-05	0.000948485
SPRY4-AS1	1811	-1.2208	-0.0880929	16.0429	6.19249532853672e-05	0.000950061
RTKN2	9548	0.324409	5.90575	16.0396	6.20321851247541e-05	0.000950702
ING4	2736	-0.379651	4.79673	16.026	6.24780177039527e-05	0.000956526
CFAP97	7192	0.267638	7.00294	15.9906	6.36563565459091e-05	0.00097354
TNFRSF13C	3944	-0.54055	2.31966	15.9876	6.37585348697964e-05	0.000974078
PRRG4	5530	0.28092	5.42445	15.9548	6.48729505627428e-05	0.000989081
ARPC4	3608	-0.276986	5.94664	15.9547	6.48767458076711e-05	0.000989081
ZNF143	4233	-0.31181	4.62931	15.9032	6.66649185895886e-05	0.00101528
GOLIM4	4647	-0.265979	7.12457	15.8773	6.7583316279862e-05	0.00102819
TRPS1	11072	0.410121	5.38646	15.8706	6.78251517581866e-05	0.00103079
LETMD1	6032	-0.292875	7.27395	15.8614	6.81537215105093e-05	0.0010347
MCM8	7691	0.362385	5.72705	15.8392	6.89598296969978e-05	0.00104584
EIF4E2	7177	-0.307797	6.13283	15.8159	6.98120687200493e-05	0.00105766
TMEM173	3850	-0.553579	3.67736	15.8099	7.00347123742948e-05	0.00105993
APEX1	1886	-0.2801	7.89736	15.8043	7.02432934960672e-05	0.00106198
HCFC2	6773	0.314698	4.59975	15.7954	7.05736045993919e-05	0.00106587
ZNF148	10574	0.268378	6.65059	15.7733	7.14035356321247e-05	0.00107728
TP53INP2	4228	0.320055	5.54367	15.7584	7.1967165316354e-05	0.00108466
ENPP4	4651	-0.279737	6.29227	15.7541	7.21315322152946e-05	0.00108601
RASAL1	4813	-0.50696	3.40767	15.7306	7.30322781101215e-05	0.00109843
DNER	3935	0.772438	0.790595	15.699	7.4262769795265e-05	0.00111578
SLC25A25-AS1	6391	-0.501569	3.57567	15.696	7.43819738994649e-05	0.00111642
ATPAF1	5677	0.259516	6.81712	15.6815	7.49523039710535e-05	0.00112382
SNHG6	1247	-0.279592	5.84701	15.6548	7.60182293383592e-05	0.00113863
CDC42EP3	10406	0.31307	5.19143	15.6514	7.61559976148073e-05	0.00113952
PLIN4	6502	-0.53046	2.4691	15.6449	7.64172598677666e-05	0.00114225
LATS1	8643	0.261917	6.08013	15.6254	7.72101031359296e-05	0.00115291
THRA	6959	0.273121	5.7337	15.6188	7.74800843460515e-05	0.00115474
TTC17	11284	-0.441786	7.35844	15.6178	7.75225649758955e-05	0.00115474
TAF1D	8420	-0.282259	6.63862	15.6166	7.75705797694809e-05	0.00115474
CNTNAP2	16666	0.282198	5.70626	15.577	7.921065254064e-05	0.00117794
TPGS1	3642	-0.499474	3.25103	15.5738	7.93457505234534e-05	0.00117875
TMEM129	3442	0.355699	6.59976	15.5716	7.9438023481704e-05	0.00117891
CHSY1	5555	-0.277163	6.75749	15.564	7.97576580307192e-05	0.00118245
IL1R2	3073	-0.341017	5.10245	15.5427	8.06631171222763e-05	0.00119465
MRPS27	6511	-0.275698	7.47079	15.5398	8.07856664492312e-05	0.00119468
ERBB4	13015	0.330744	5.18294	15.5388	8.08291553828047e-05	0.00119468
FZD9	2338	-0.534977	2.38208	15.5359	8.09544592950215e-05	0.00119531
LINC00472	3443	0.585259	1.85466	15.5302	8.11987179411849e-05	0.0011977
PRR3	4281	0.376224	4.5048	15.5196	8.16549666663467e-05	0.00120321
JAZF1	4206	0.399749	3.78375	15.5084	8.21396101947623e-05	0.00120913
LINC02009	2951	-0.740737	0.903385	15.5046	8.23031614291915e-05	0.00121031
CCDC85A	3982	0.922765	0.208799	15.4706	8.3798969425639e-05	0.00123106
GPD1L	4802	0.308544	5.84493	15.4529	8.45866035011221e-05	0.00124137
KDELR2	3990	-0.401137	8.87771	15.4115	8.6462081978164e-05	0.00126762
METTL4	5724	0.311988	4.70641	15.4074	8.66494491149822e-05	0.00126908
GDI2	4033	-0.294054	8.5099	15.3802	8.79037895792098e-05	0.00128616
FHL2	6626	-0.567367	2.79326	15.3752	8.81392690886426e-05	0.00128831
FAM120C	8799	0.351617	4.79295	15.3434	8.96314591802108e-05	0.0013088
TMEM64	5870	-0.296396	5.49097	15.3131	9.10822142574938e-05	0.00132865
ZNF773	8073	0.375886	3.61441	15.3023	9.16030189474357e-05	0.0013349
ARMC3	6999	-0.767716	1.62133	15.2979	9.18200482053026e-05	0.00133673
DLX3	2715	0.48322	2.73243	15.2936	9.20264175366714e-05	0.00133839
CRISPLD2	7965	0.356101	5.52581	15.2549	9.3930534635473e-05	0.00136472
RNF138	3795	0.29515	6.14234	15.2389	9.47329038298568e-05	0.001375
LIN54	6768	0.258906	6.05037	15.2367	9.48447841673119e-05	0.00137525
SDCCAG8	5322	0.327807	4.21473	15.232	9.50789039772607e-05	0.00137727
KDM4A	5172	0.29794	5.68763	15.2175	9.58104968038922e-05	0.00138648
NCR3LG1	6438	0.347464	4.90075	15.2086	9.62640610594412e-05	0.00139022
SLC35B2	2363	-0.271968	6.44429	15.2074	9.63271661700668e-05	0.00139022
HMGA2	15403	-0.277743	7.13439	15.2068	9.63557486899287e-05	0.00139022
LMBRD1	8791	-0.326257	6.29159	15.1811	9.76764940002989e-05	0.00140788
AVEN	1808	-0.339444	4.02469	15.172	9.81467197037357e-05	0.00141325
PCDH15	15423	0.901599	0.13091	15.1486	9.93744343554666e-05	0.00142952
GDF15	2087	-0.953603	8.45252	15.096	0.000102178	0.00146839
PGR	15404	0.731664	0.795159	15.0635	0.000103952	0.00149241
NCOA6	11131	0.266789	6.62986	15.0499	0.000104708	0.00150178
BAG3	2747	-0.475913	5.04683	15.0313	0.000105743	0.00151513
SLC30A4	8073	0.3493	4.29405	15.0287	0.000105886	0.00151568
STRBP	8097	0.270423	6.67423	15.0072	0.000107104	0.0015316
MSN	5971	-0.273817	6.8316	15.0041	0.000107279	0.0015326
L3HYPDH	3504	-0.420012	3.22392	14.9945	0.000107826	0.00153891
SLC33A1	10040	-0.397528	5.53856	14.9747	0.000108963	0.0015536
SSR3	4627	-0.543786	8.5093	14.9703	0.000109219	0.00155573
CCT8	3341	-0.267424	7.88622	14.9521	0.000110275	0.00156923
XRN2	3437	-0.25741	7.14629	14.943	0.00011081	0.0015753
PSMB5	1765	-0.270125	7.33801	14.931	0.000111516	0.00158379
AEBP1	4955	-0.307233	5.37224	14.927	0.000111752	0.00158559
NOXA1	1678	-0.408583	4.26684	14.9105	0.000112736	0.00159799
HIST1H2BD	871	0.446024	4.38118	14.9053	0.000113043	0.00160079
CDK10	6791	-0.277465	5.75012	14.9011	0.000113296	0.00160281
STIL	7291	0.274861	6.48038	14.8886	0.000114049	0.00161099
TCEA2	4802	0.327721	4.62114	14.8878	0.000114096	0.00161099
DNAH1	13872	-0.560867	2.57097	14.8759	0.000114819	0.00161962
RNF19A	6031	0.273466	5.20384	14.8508	0.000116357	0.00163971
HIST1H1C	642	0.326742	5.39393	14.8377	0.00011717	0.00164958
MAN2C1	9142	-0.293284	4.76277	14.8317	0.000117546	0.00165326
AIP	1640	-0.33134	5.3713	14.8289	0.000117719	0.00165409
IKBIP	4163	-0.357803	5.34016	14.8245	0.000117994	0.00165636
SORBS2	17161	0.410736	3.77709	14.8016	0.000119433	0.00167367
PRELID2	5375	0.399633	3.24448	14.8	0.000119536	0.00167367
FBXW9	2114	-0.371699	3.87078	14.7994	0.000119573	0.00167367
SLC9A2	5984	0.372387	3.88108	14.7881	0.000120292	0.00168213
SIRT5	6507	0.376964	4.47338	14.7742	0.000121184	0.00169296
UBXN1	2532	-0.292914	6.55466	14.7714	0.000121364	0.00169385
CD37	4161	-0.870291	0.774089	14.7556	0.000122384	0.0017063
TCF19	3538	0.292898	6.99858	14.7539	0.000122491	0.0017063
CHST11	6492	-0.394325	4.67027	14.7499	0.000122755	0.00170834
HIPK1	9280	0.260472	7.28556	14.7462	0.000122994	0.00171003
ANO10	5287	-0.285842	5.3374	14.7265	0.000124285	0.00172633
AL049872.1	322	-0.267359	5.62338	14.7123	0.000125227	0.00173755
FJX1	2450	0.361458	4.13503	14.7107	0.000125332	0.00173755
MID2	3097	0.56288	3.03574	14.7053	0.000125692	0.00174088
ALDH2	9720	0.264919	5.84456	14.6804	0.000127365	0.00176237
BIRC2	4532	0.26274	6.21879	14.6764	0.000127637	0.00176445
ANKMY2	2854	0.287848	5.24356	14.666	0.000128343	0.00177252
TMED10	4974	-0.433009	9.423	14.662	0.000128612	0.00177455
SLCO2A1	9834	0.676757	3.03253	14.6273	0.000131005	0.00180585
SUZ12	6547	0.256378	7.30413	14.6191	0.000131573	0.00181197
AL139220.2	7999	0.704021	0.871527	14.5915	0.000133514	0.00183696
MCC	10746	0.498077	2.50698	14.5768	0.000134562	0.00184962
AP001486.2	5113	0.547448	1.8541	14.5514	0.000136384	0.0018729
VAV1	4305	0.315912	4.34493	14.5312	0.000137858	0.00189135
GHDC	4019	-0.36402	4.49835	14.5103	0.000139394	0.00191062
HMX3	1173	0.859652	0.0582055	14.5059	0.000139724	0.00191333
SLTM	8157	0.282279	7.21077	14.4821	0.000141498	0.00193581
CEP120	6057	0.321769	5.19896	14.4792	0.000141716	0.00193696
THAP9-AS1	4397	0.317896	5.16181	14.44	0.000144698	0.00197436
FCHO2	6127	0.27256	5.81522	14.4396	0.000144724	0.00197436
WNT2B	12561	0.556263	1.70518	14.4363	0.00014498	0.001976
CALCOCO1	8898	-0.28294	5.11651	14.4317	0.000145334	0.00197897
RNF144A	6473	0.275895	5.74544	14.4137	0.000146728	0.00199608
SAMHD1	11261	0.383493	6.57168	14.409	0.000147099	0.00199925
SYDE2	6451	0.330458	4.1685	14.4015	0.000147686	0.00200536
GALNT12	3137	0.421693	4.55413	14.3955	0.000148159	0.00200989
KCNN2	6489	0.634659	1.18101	14.3742	0.000149845	0.00203087
LZTFL1	7201	-0.278203	5.80284	14.3419	0.000152436	0.00206406
KIF15	5285	0.245352	6.41654	14.3363	0.000152891	0.0020683
EIF3F	9431	-0.278127	7.92544	14.3267	0.000153668	0.00207522
JMJD6	5969	-0.368877	4.72784	14.3265	0.000153689	0.00207522
VDR	5674	0.414614	3.51082	14.3196	0.000154249	0.00207955
HIVEP2	10682	0.318983	4.45642	14.3191	0.000154295	0.00207955
KLF5	3893	0.265927	6.76274	14.3102	0.000155024	0.00208574
PGBD1	3100	0.43705	3.17989	14.31	0.000155041	0.00208574
CD109	9782	0.274971	5.27245	14.3054	0.000155422	0.00208892
TNS3	11797	0.303293	6.87815	14.3005	0.00015582	0.00209233
FBXL19	4340	-0.297511	5.47553	14.2927	0.000156469	0.00209911
RPS9	4371	-0.284068	9.21132	14.2901	0.000156689	0.00210013
WDR59	9422	-0.271468	5.29635	14.2677	0.000158565	0.0021233
PRKCE	9908	0.403878	3.53404	14.2657	0.000158732	0.00212358
CD24	3097	-0.318781	4.16725	14.2607	0.000159151	0.00212723
OXCT1	4194	0.244929	6.3942	14.2589	0.000159305	0.00212734
IER2	3072	-0.530516	4.86936	14.2453	0.000160463	0.00214083
ADRA2C	2179	0.398142	4.25522	14.2352	0.000161325	0.00215035
TTC3	15883	-0.31334	8.64206	14.2275	0.000161988	0.00215722
CEBPG	4411	0.296878	7.78571	14.2222	0.000162444	0.00216131
UBASH3B	9011	0.36297	6.14242	14.209	0.000163584	0.00217449
MRTFB	16578	0.246475	6.26299	14.1879	0.000165434	0.00219639
LTA4H	7350	-0.256014	6.67566	14.186	0.000165598	0.00219639
PI15	7159	0.597243	2.20703	14.185	0.000165685	0.00219639
RPGRIP1L	12387	-0.282462	4.81029	14.1796	0.000166163	0.00220071
USP33	6918	0.25778	6.77887	14.1728	0.000166768	0.00220672
TMOD2	11636	0.533625	2.21043	14.1642	0.000167524	0.0022147
BAX	2587	-0.24348	6.26936	14.1514	0.000168673	0.00222787
PEX5	5488	-0.248334	6.62598	14.1446	0.000169286	0.00223393
COL4A1	14738	0.244382	6.5687	14.1416	0.00016955	0.00223538
PRKD1	5187	0.541558	2.83595	14.1304	0.000170562	0.00224669
TSPYL1	3326	-0.260529	6.93802	14.1222	0.00017131	0.00225449
POLL	5420	-0.280832	5.19286	14.1199	0.000171521	0.00225523
LINC00632	28876	-0.703888	2.33493	14.1129	0.000172157	0.00226154
RNF215	10624	-0.32271	4.37746	14.1106	0.000172372	0.00226232
NGF	1047	0.897036	-0.1616	14.0926	0.000174031	0.00228035
TSPAN12	3368	0.307832	5.36493	14.0923	0.000174059	0.00228035
DDX54	5064	-0.250135	7.00253	14.0858	0.000174654	0.00228608
FHOD1	5407	-0.357255	4.5563	14.0831	0.000174909	0.00228735
CDC42BPB	8009	0.259565	7.54898	14.0717	0.000175971	0.00229868
MARS	7028	0.29021	8.99999	14.0704	0.000176091	0.00229868
MRPL45	1705	-0.280784	6.06832	14.0654	0.000176562	0.00230276
ELP2	11068	-0.242256	6.17322	14.0616	0.000176922	0.00230538
SYNGR2	4074	-0.291032	7.99613	14.0541	0.000177626	0.00231248
RPN1	3992	-0.4118	9.33796	14.0518	0.000177846	0.00231327
S100A1	3030	-0.947678	0.120482	14.0458	0.00017841	0.00231604
GPC5	3544	0.768651	0.191734	14.0446	0.000178522	0.00231604
FUOM	1284	-0.324549	4.53576	14.0445	0.000178537	0.00231604
EIF3E	6005	-0.307135	8.95369	14.0376	0.000179193	0.00231989
QPRT	3642	-0.411867	5.57633	14.0365	0.000179294	0.00231989
EIF3D	4070	-0.306299	8.30942	14.0363	0.000179313	0.00231989
PITPNM2	9161	-0.389394	3.54473	14.0186	0.000181014	0.00233981
BOC	10330	-0.400194	6.07052	14.0037	0.000182455	0.00235635
AFF2	14006	1.15451	2.80595	13.9952	0.000183281	0.00236491
BYSL	2248	-0.274071	5.00653	13.993	0.000183495	0.00236557
AL365203.2	2057	-0.630902	1.40077	13.9904	0.000183748	0.00236673
CENPK	4312	0.275682	5.11332	13.9864	0.000184141	0.0023697
SPECC1L	7324	0.28744	5.24709	13.9539	0.000187353	0.00240889
PRICKLE1	8247	0.288682	4.69999	13.9454	0.000188195	0.00241758
SIAH2	2617	0.261143	5.50241	13.9152	0.000191241	0.00245454
ETFDH	4493	0.292791	5.78774	13.9134	0.000191427	0.00245476
TMEM125	2127	-0.313048	5.06399	13.9103	0.000191744	0.00245665
LMO4	5833	0.268687	7.31879	13.89	0.000193829	0.00248118
TRAPPC10	11941	0.246862	5.89775	13.8854	0.000194297	0.00248498
MAST2	7877	0.246427	6.18045	13.8696	0.00019594	0.00250379
KLHL17	3395	-0.335655	3.98269	13.858	0.000197157	0.00251713
LINC00963	13171	-0.249328	6.91985	13.8403	0.000199017	0.00253865
ZNF365	5368	0.798308	0.548401	13.8386	0.000199198	0.00253873
NMT2	4700	0.343455	3.9066	13.8324	0.000199864	0.00254498
ETV1	9616	-0.489208	3.58282	13.826	0.000200542	0.00255138
PDIA3P1	3328	-0.437428	3.20674	13.8205	0.000201131	0.00255663
HNRNPLL	5923	0.283089	5.8997	13.812	0.000202041	0.00256536
POMGNT2	2668	-0.266691	5.61606	13.8108	0.000202171	0.00256536
TSPAN31	5385	-0.380661	3.31108	13.8089	0.000202376	0.00256572
BAG6	5310	-0.269969	7.20364	13.7925	0.000204147	0.00258592
KCNK1	3627	-0.287071	5.11916	13.7866	0.00020479	0.00259181
STON1	7709	0.713317	0.806712	13.7724	0.000206345	0.00260921
VLDLR	9339	0.543136	5.44519	13.7707	0.000206529	0.00260927
ACACA	13008	0.276776	7.42925	13.7653	0.000207132	0.00261461
AP4M1	4722	-0.382982	4.26337	13.7627	0.000207415	0.00261592
AHSA2P	9083	-0.42899	5.0596	13.7589	0.000207832	0.0026189
SLC4A3	5091	-0.311512	4.41398	13.7502	0.000208797	0.00262878
PCED1A	2341	-0.273532	5.5409	13.7034	0.000214063	0.00269274
EFR3A	6197	0.25968	6.5416	13.6976	0.000214724	0.00269872
C9orf116	1864	-0.436419	2.86789	13.6951	0.000215014	0.00270003
HS6ST1	4683	-0.273278	8.80843	13.6787	0.000216896	0.00272132
DELE1	6047	-0.252049	6.77412	13.6673	0.000218217	0.00273553
PRRT3	3939	0.339759	3.81996	13.6578	0.000219325	0.00274705
HYAL2	4545	-0.326095	4.87597	13.6545	0.000219712	0.00274953
AGTPBP1	4939	0.276595	5.50628	13.65	0.000220245	0.00275382
CXCL16	2794	-0.325589	4.74364	13.6394	0.000221487	0.00276697
KIF1C	8580	0.264956	8.72544	13.6319	0.000222377	0.0027757
RCOR3	9092	0.264372	5.84878	13.6149	0.000224395	0.00279849
MYLIP	3033	0.294739	4.87947	13.6106	0.00022491	0.0028025
ESAM	2920	0.685704	1.35156	13.6088	0.000225133	0.00280288
MBIP	3468	-0.358881	5.45485	13.6054	0.000225532	0.0028052
AGR3	1160	-0.824571	1.24815	13.6038	0.00022573	0.0028052
TMEM161A	3281	-0.266875	5.70974	13.6024	0.000225899	0.0028052
ABTB1	6149	-0.500874	2.7122	13.5984	0.000226381	0.00280878
KLF7	9262	0.505072	2.26859	13.5937	0.000226942	0.00281222
WDR12	9098	-0.243022	6.14326	13.5929	0.000227045	0.00281222
METTL13	3827	-0.260602	5.32819	13.5891	0.000227507	0.00281555
NYNRIN	7955	-0.388663	4.20651	13.5758	0.000229118	0.00283307
FREM2	16223	0.326782	5.72325	13.5694	0.000229906	0.00283747
FGF9	4539	0.522369	2.07011	13.5693	0.000229912	0.00283747
DACT1	4490	0.652665	1.76649	13.5681	0.00023006	0.00283747
SCRN2	3043	-0.359984	3.87122	13.5657	0.000230352	0.00283866
NPTXR	5784	0.260113	5.54116	13.5584	0.000231254	0.00284737
PLBD1	2841	-0.308094	4.16377	13.5504	0.000232237	0.00285705
FKBP14	5326	-0.521725	5.7379	13.537	0.000233901	0.00287509
PRKG2	5116	0.419305	3.45483	13.5228	0.000235687	0.00289458
GRIA2	8941	-0.797117	1.36491	13.5169	0.000236426	0.00290122
DDX5	7388	-0.310707	9.25261	13.5146	0.000236712	0.00290227
LCP1	5061	-0.275171	8.55095	13.5082	0.000237524	0.00290977
C18orf54	6165	0.313345	4.74384	13.4964	0.000239024	0.00292568
FKBP10	4273	-0.289699	7.79997	13.4854	0.000240432	0.00294043
CACFD1	3520	-0.271943	5.12496	13.4717	0.000242186	0.00295939
C1orf122	2231	-0.295437	5.21689	13.4568	0.000244125	0.00298058
BET1L	3868	-0.356871	6.18118	13.44	0.000246309	0.00299929
LAPTM4A	1946	-0.264555	7.69506	13.4395	0.000246382	0.00299929
HID1	6196	-0.618537	7.2161	13.4391	0.000246431	0.00299929
TMED2	3830	-0.404787	9.4164	13.4387	0.000246483	0.00299929
MACROD2	11428	0.442981	2.73376	13.4331	0.00024722	0.00300574
SSR1	11349	-0.44516	8.75463	13.4229	0.00024857	0.00301963
PMAIP1	2235	0.375816	5.34958	13.4136	0.000249802	0.00303206
TCTN2	5106	-0.302281	4.93654	13.4007	0.000251526	0.00305044
ZNF575	3222	0.795813	0.527062	13.3904	0.000252912	0.00306468
FOLR1	1648	0.335713	5.16743	13.386	0.000253513	0.00306941
NECAB3	4342	-0.289648	6.70238	13.3833	0.000253868	0.00307115
CIT	13230	0.257471	6.25284	13.3679	0.000255966	0.00309395
TMEM167A	4908	-0.250276	7.34595	13.3585	0.00025725	0.00310688
DYNLL1	2957	-0.303496	7.41174	13.3527	0.000258054	0.00311401
AC015849.5	5749	0.66785	1.35253	13.3373	0.000260176	0.00313701
TNRC6C	11111	0.291729	4.6116	13.3229	0.000262178	0.00315853
PCGF3	7425	-0.255235	6.50591	13.3177	0.000262916	0.00316479
FOXM1	4899	0.256716	8.02118	13.314	0.000263426	0.00316831
ZNF808	5008	0.383181	3.21011	13.2898	0.000266851	0.00320685
EBLN3P	6483	-0.328084	6.99385	13.2882	0.000267079	0.00320694
SLC2A4RG	2244	0.251526	7.33273	13.2644	0.000270492	0.00324523
SMARCA2	18595	0.262752	5.7985	13.247	0.000273014	0.00327279
EFCAB12	7789	-0.926455	-0.0378542	13.245	0.000273306	0.00327359
NOP53	5341	-0.266314	7.99551	13.2398	0.000274064	0.00327997
RARS	3421	-0.269764	6.44837	13.2275	0.000275868	0.00329884
MYO5A	12988	0.377336	5.78175	13.2219	0.000276703	0.00330611
CADPS2	6351	-0.781073	4.10136	13.22	0.000276979	0.00330668
LINC01503	1594	-0.396656	3.54581	13.1978	0.000280276	0.00334329
MPP7	6167	0.262691	5.53771	13.1935	0.000280928	0.00334832
PCDHB12	3875	-0.687755	0.937012	13.1892	0.000281572	0.0033507
KCNMA1	35644	0.646101	1.96938	13.1891	0.000281589	0.0033507
FGF19	2447	-0.667765	3.21191	13.1749	0.000283729	0.0033734
CEP57L1	6432	0.32288	4.44942	13.1702	0.000284437	0.00337905
IFT122	9636	-0.272521	4.80744	13.1635	0.000285462	0.00338725
SNHG18	1951	-0.624208	1.21032	13.1602	0.000285961	0.00338725
BDP1	12436	0.242016	6.5013	13.1599	0.000286005	0.00338725
NGRN	7694	-0.253461	6.26219	13.1595	0.000286059	0.00338725
TBC1D9	5603	0.279917	5.56181	13.1499	0.000287532	0.00340191
SELENOF	2201	-0.263833	7.81963	13.1404	0.000288995	0.00341548
ZNF587	7350	-0.271507	4.86549	13.1394	0.000289149	0.00341548
RBBP6	10475	-0.284005	6.61096	13.1268	0.000291109	0.00343584
MCOLN3	6623	-0.286435	4.60174	13.1151	0.000292932	0.00345307
MINDY2	9454	0.268769	7.68102	13.1129	0.000293263	0.00345307
MFSD6	6031	0.242474	5.90681	13.1128	0.000293281	0.00345307
ZNF527	6436	0.337605	3.83332	13.1096	0.000293784	0.00345619
LPAR2	2980	-0.285408	4.58459	13.0928	0.000296429	0.00348448
LINC00511	27605	0.574387	5.44817	13.09	0.000296879	0.00348694
RGS7BP	4379	0.942024	-0.213806	13.071	0.000299907	0.00351967
MYT1	6427	0.681351	1.80719	13.0625	0.00030126	0.0035327
SLC47A1	5719	-0.28779	4.72629	13.044	0.000304253	0.00356453
IPO7	7245	-0.269407	8.24545	13.0427	0.000304466	0.00356453
RPL41	1088	-0.255444	6.83713	13.0343	0.000305845	0.0035778
CALCOCO2	8333	0.245277	6.043	13.0315	0.000306302	0.00358026
DNPH1	1250	-0.263133	5.33087	13.0286	0.000306765	0.00358278
SBF2-AS1	4644	0.445069	2.84789	13.0249	0.000307379	0.00358708
LMBRD2	8421	0.24073	5.96831	13.016	0.000308838	0.00360121
PREP	3762	-0.25609	5.97045	13.0022	0.000311121	0.00362492
LMAN1	6767	-0.355137	8.60025	12.9883	0.000313446	0.00364908
C21orf58	5315	-0.345228	4.85988	12.985	0.000314	0.0036526
CHN1	4971	0.416993	2.93327	12.9833	0.000314285	0.00365299
NOL6	5906	-0.253295	5.95847	12.9749	0.000315695	0.00366645
MRPL10	2764	-0.264499	5.66314	12.9725	0.0003161	0.00366823
PYCR3	3244	-0.330155	4.02166	12.9576	0.00031863	0.00369463
SLCO4C1	5334	0.334807	4.17307	12.9552	0.000319027	0.00369629
SPINT1	3542	-0.253156	8.1993	12.9333	0.000322795	0.00373697
CA11	2075	-0.362733	4.38951	12.926	0.000324053	0.00374854
NDUFS1	12268	0.262951	7.76524	12.9074	0.000327291	0.00378298
PLEKHG4B	13304	0.315264	5.55097	12.9029	0.00032808	0.00378908
EFNA1	2539	-0.388656	3.45481	12.9012	0.00032838	0.00378954
GRPEL2	4419	0.291384	6.7649	12.8996	0.000328656	0.00378972
SLC35C1	4505	-0.305037	4.52016	12.8947	0.000329518	0.00379664
PTCHD1	13714	0.373427	3.63424	12.8909	0.000330183	0.00380002
HSF4	3377	-0.37584	3.74238	12.89	0.000330334	0.00380002
PTRH2	4740	-0.344018	4.15581	12.881	0.000331941	0.00381548
ELN	6542	-0.739856	1.88606	12.8781	0.000332449	0.0038183
PXDN	11257	-0.705421	0.86593	12.8761	0.000332801	0.00381933
SCLT1	8292	0.274087	5.122	12.8638	0.000335	0.00384153
URM1	4410	-0.263406	6.21449	12.8543	0.000336708	0.00385807
RAB26	2488	-0.477316	2.46767	12.8524	0.000337055	0.003859
CUTA	1876	-0.260964	6.39863	12.8417	0.000338978	0.00387796
BOK	2711	-0.276089	5.29144	12.8393	0.000339408	0.00387982
EFNA4	1263	-0.411726	3.19825	12.8267	0.000341705	0.00390301
AP5Z1	8396	-0.277466	4.94878	12.8235	0.000342296	0.00390588
SOX4	5852	-0.38562	6.75102	12.8224	0.000342493	0.00390588
PEG10	6689	0.454191	8.84188	12.8173	0.000343431	0.0039135
EFNB2	5019	0.365043	3.68922	12.8091	0.00034494	0.00392761
TJP1	11265	0.270404	7.42318	12.8049	0.000345712	0.00393332
MKI67	12807	0.271329	8.14494	12.787	0.000349036	0.00396803
SDHAF3	2303	0.301899	4.76968	12.7799	0.000350358	0.00397995
AXL	5154	-0.4529	3.29752	12.7702	0.000352182	0.00399754
BBOF1	4620	-0.404047	3.13561	12.768	0.000352605	0.00399922
CCT4	2830	-0.261377	7.70614	12.7659	0.000353001	0.00400059
TIMM17A	3513	-0.268001	6.49659	12.756	0.000354868	0.00401625
TMEM92	3101	-0.486662	2.34937	12.7556	0.000354936	0.00401625
RPSAP52	2035	-0.737908	0.659187	12.7492	0.000356157	0.00402693
SH3KBP1	5780	0.273088	6.18052	12.7343	0.000359016	0.00405609
ACTRT3	2005	-0.583765	1.59997	12.7287	0.000360096	0.00406514
PCGF5	8306	0.250754	6.84644	12.7267	0.000360471	0.00406621
PPIB	1911	-0.604183	7.79485	12.7233	0.000361136	0.00407055
TMED1	1513	-0.384795	3.52619	12.7153	0.000362685	0.00408485
POT1-AS1	6304	0.741512	0.519082	12.7133	0.000363056	0.00408585
CHST12	16143	-0.282478	5.04505	12.7084	0.000364008	0.0040934
COMMD2	4901	0.249923	6.4161	12.7003	0.000365602	0.00410815
ALPL	3007	-0.614412	1.91091	12.6951	0.000366621	0.00411641
HEXDC	4541	-0.354571	4.84178	12.686	0.000368399	0.00413275
CCDC183-AS1	2386	0.404248	3.17566	12.6848	0.000368645	0.00413275
PCCA	7288	0.298231	4.32569	12.6818	0.000369239	0.00413622
ATP13A1	8376	-0.233682	6.74636	12.6785	0.000369881	0.00414022
JKAMP	4350	-0.249809	5.77486	12.669	0.000371778	0.00415824
GAL	1300	-0.393591	3.19564	12.663	0.000372967	0.00416834
ADM5	1718	-0.719231	0.884432	12.6606	0.000373437	0.00416979
TP53I3	2312	-0.452033	5.16293	12.6582	0.000373927	0.00416979
CTNNAL1	3131	0.250791	6.8849	12.658	0.000373958	0.00416979
ZFYVE9	5809	0.288789	5.98505	12.6508	0.000375415	0.00418282
TMC6	8669	-0.254081	6.83517	12.6469	0.000376194	0.0041883
GPX3	3163	-0.463571	6.46575	12.6426	0.000377053	0.00419464
ZNF692	3929	-0.349845	4.76325	12.6318	0.000379244	0.00421579
TTN	118976	-0.320647	3.92716	12.6236	0.000380907	0.00423104
PTGER3	9653	0.515489	2.98359	12.6207	0.000381497	0.00423435
EXTL3	13220	-0.293798	6.65546	12.6107	0.000383553	0.00425393
MYBBP1A	6203	-0.24943	6.44957	12.5977	0.000386229	0.00428034
ARHGAP24	7908	0.693131	1.45776	12.5953	0.000386727	0.00428259
TRAPPC2B	1843	-0.614165	1.48972	12.5903	0.000387746	0.0042906
DPAGT1	5280	-0.242766	6.28286	12.5714	0.000391705	0.00432882
HPS3	6256	0.333937	4.19281	12.5698	0.000392023	0.00432882
R3HDM2	5903	0.237424	6.48107	12.5695	0.000392094	0.00432882
GADD45G	1322	0.580735	2.1101	12.5678	0.000392459	0.00432957
CCDC150	9683	-0.369042	3.46879	12.5643	0.000393189	0.00433432
CPXM1	2391	-1.07216	1.19717	12.5628	0.000393509	0.00433457
ALG11	10335	-0.296112	4.35966	12.5582	0.000394465	0.0043418
MALAT1	8829	-0.312242	6.26932	12.5506	0.000396072	0.00435619
MT2A	1299	-0.301695	5.26476	12.5475	0.000396735	0.00436018
MZT1	2299	-0.256443	6.91243	12.5359	0.000399216	0.00438413
HNRNPA1P48	1924	-0.412122	2.86739	12.5309	0.000400287	0.00439258
PRKAA2	9354	0.25657	5.58609	12.529	0.000400689	0.00439367
RPL3	4787	-0.303718	11.2686	12.5151	0.000403678	0.0044231
NR2F1	4314	0.75682	2.29276	12.5101	0.000404767	0.0044317
ANKRD27	7855	0.233421	5.92892	12.4985	0.000407268	0.00445572
KCTD1	8882	0.286548	7.99031	12.4895	0.000409243	0.00447396
PAPLN	7699	0.37358	3.33354	12.4759	0.00041224	0.00450334
ALDH18A1	3766	-0.290481	8.29667	12.4684	0.000413904	0.00451812
CTSK	1887	-0.693105	0.716278	12.4638	0.000414917	0.00452577
SULT1A1	8909	-0.307873	4.67143	12.4609	0.00041555	0.00452927
DDAH1	4568	0.278436	8.06721	12.4394	0.000420367	0.00457835
INO80C	5085	-0.350728	3.57294	12.4369	0.000420927	0.00458101
SOS2	6938	0.229551	6.59469	12.4349	0.000421396	0.00458268
CCDC92	8223	0.304174	4.48259	12.4091	0.000427246	0.00464283
ZNF772	6096	0.267725	4.93308	12.3977	0.00042986	0.00466426
EVA1B	1211	-0.367439	3.35802	12.3977	0.000429861	0.00466426
ARHGAP35	11245	0.260816	7.94901	12.395	0.000430476	0.00466745
GREB1L	10572	0.406474	2.96971	12.3902	0.000431602	0.00467507
RPL34	3393	-0.257555	8.24876	12.3892	0.000431822	0.00467507
ZNF568	9437	0.374747	3.79179	12.3814	0.000433623	0.00469107
B4GALT2	3772	-0.251515	6.66341	12.3751	0.000435102	0.00470072
AL391001.1	715	0.852115	-0.308658	12.3748	0.000435162	0.00470072
CDH18	4853	0.490006	2.41906	12.37	0.000436292	0.00470684
ARSK	4314	0.380948	4.91499	12.3696	0.000436377	0.00470684
ROCK1P1	2645	0.484981	2.11249	12.3653	0.000437398	0.00471436
PRIMPOL	2843	0.347453	4.13332	12.3632	0.000437889	0.00471615
MAP3K2	11508	0.238802	6.80926	12.3542	0.000439993	0.0047353
LAMB2	6865	0.25784	8.63379	12.3385	0.000443714	0.00477182
ABCA4	8530	-0.529384	2.84008	12.332	0.000445251	0.0047848
FTX	28487	-0.335657	3.73496	12.3078	0.000451069	0.00484135
ANKRD11	19538	0.249673	8.13112	12.305	0.000451735	0.00484135
THBS3	4623	-0.404836	3.03072	12.3047	0.000451825	0.00484135
SKIV2L	5565	-0.232098	6.00149	12.3046	0.000451846	0.00484135
GLIS3	11826	0.551534	5.95283	12.294	0.000454421	0.00486536
DUSP12	1762	0.32232	5.43648	12.2827	0.000457173	0.00489121
MRPL54	1003	-0.328569	5.31685	12.2739	0.000459335	0.00491073
GPSM2	9130	0.244897	6.54513	12.269	0.00046054	0.00491905
RPL18	4209	-0.260765	9.28511	12.268	0.00046079	0.00491905
PDCD4	4547	-0.235044	5.81461	12.2599	0.000462806	0.00493694
SEPT11	9787	0.244339	8.08334	12.2569	0.000463545	0.00494119
SCX	999	-0.809965	1.63261	12.2463	0.000466176	0.00496395
LTBR	6280	-0.267907	7.70664	12.2456	0.000466363	0.00496395
ALG14	9633	-0.454911	2.91948	12.2312	0.000469964	0.00499861
DAZAP2P1	503	-0.546181	1.97375	12.2147	0.000474155	0.0050395
MACF1	40739	-0.2687	7.75924	12.2108	0.000475147	0.00504635
TMPRSS2	6117	-0.664279	6.90187	12.1865	0.000481353	0.00510853
NSD1	15493	0.242072	7.92353	12.1831	0.000482254	0.00511436
RPS26	2053	-0.249579	6.91202	12.1791	0.000483289	0.00512159
CGN	6616	0.255365	6.30044	12.1731	0.000484833	0.00513421
BOLA3	3156	0.292698	4.8742	12.1714	0.000485272	0.00513465
ASPH	20047	-0.268169	7.88581	12.1702	0.000485581	0.00513465
MMS22L	21793	0.226858	6.44787	12.1658	0.000486732	0.00514307
TBC1D8B	9503	-0.296126	4.91824	12.1615	0.000487854	0.00515119
SPAG7	2831	-0.279956	5.99898	12.1499	0.0004909	0.00517958
CANT1	4421	-0.244983	6.84607	12.1373	0.00049424	0.00521104
TARS	5718	0.256958	8.53976	12.1343	0.000495028	0.00521556
RGS20	3192	0.71796	1.12067	12.1294	0.000496341	0.00522561
OSR2	2930	0.443189	2.63921	12.1227	0.000498122	0.00524056
RINL	4201	-0.469155	2.81252	12.1206	0.000498684	0.00524267
COL18A1	8525	0.301396	7.61733	12.113	0.000500714	0.00526021
SLC43A2	10606	-0.249293	5.31859	12.1046	0.000502977	0.00527684
STAT6	7298	-0.304023	6.08849	12.1044	0.000503023	0.00527684
EEF2	4027	-0.317232	12.6676	12.0922	0.000506332	0.00530772
KIAA0040	4783	0.299192	4.96325	12.0813	0.000509289	0.00533486
WDFY3-AS2	6203	0.443281	2.87204	12.0794	0.000509808	0.00533646
S100A4	1025	-0.585459	4.86079	12.0749	0.000511053	0.00534563
RABGGTB	5913	-0.28355	6.34226	12.0694	0.00051257	0.00535765
LMO7	14367	0.237632	6.77474	12.0538	0.000516867	0.00539867
VARS	6081	-0.234267	6.71911	12.0516	0.000517483	0.00540122
UBB	1621	-0.285513	7.47531	12.0483	0.0005184	0.00540691
LUC7L3	8151	-0.278738	6.9927	12.0403	0.000520638	0.00542444
MFAP1	2373	-0.251527	5.94843	12.0396	0.000520827	0.00542444
KCNC2	6472	-0.901513	0.0898615	12.0363	0.000521756	0.00543022
ETNK2	4472	0.399595	3.53362	12.0343	0.000522307	0.00543206
ZNF212	3182	-0.292675	4.18174	12.0317	0.000523036	0.00543567
HIST2H2BF	3196	0.997189	0.294535	12.0304	0.000523401	0.00543567
C1D	3581	-0.256643	4.88995	12.019	0.000526607	0.00546202
IFNAR1	6301	-0.231379	6.40982	12.0187	0.000526691	0.00546202
MGAT2	2687	-0.529886	1.77091	12.0114	0.000528747	0.00547943
AL121906.2	723	-0.512533	1.88456	12.0097	0.00052924	0.00548063
MAP1B	12630	0.809689	5.8179	11.9987	0.000532366	0.00550907
NDUFB11	1418	-0.232761	6.33559	11.9872	0.000535679	0.0055379
MID1	9295	0.308223	4.5706	11.9864	0.000535913	0.0055379
PIK3C2B	9414	0.283102	4.57874	11.9773	0.000538533	0.00555636
RFFL	8512	0.288436	5.12271	11.9761	0.000538858	0.00555636
TAF3	4872	0.275953	4.81744	11.9756	0.000539017	0.00555636
AP002761.4	3361	-0.399915	3.82144	11.9749	0.000539229	0.00555636
UAP1L1	5283	-0.243292	5.94279	11.9589	0.000543856	0.00559733
ILKAP	4771	-0.257975	5.71049	11.9584	0.000544027	0.00559733
BCL2L1	3314	0.243016	6.47162	11.9572	0.000544361	0.00559733
PLCG1	9648	-0.247564	6.00746	11.9472	0.00054729	0.00562347
NT5E	4533	-0.375948	3.49718	11.9445	0.000548076	0.00562684
ARMCX2	3589	-0.417138	4.71914	11.9435	0.000548393	0.00562684
MYCN	2602	0.355576	3.41278	11.9234	0.000554335	0.00568379
NOTCH3	9394	0.244404	8.12893	11.9205	0.000555188	0.00568852
TCAF1	6310	-0.266937	4.8621	11.9177	0.000556031	0.00569314
SAT1	2498	-0.349922	8.49101	11.9105	0.000558177	0.00571109
SCRN1	6046	0.32669	7.67654	11.9085	0.000558775	0.00571319
TRA2B	11769	0.277345	8.53193	11.9023	0.000560641	0.00572634
SETD2	10099	0.239455	7.32186	11.9016	0.00056085	0.00572634
RTN2	3238	-0.552008	2.28966	11.8951	0.000562829	0.00574251
NT5DC3	8722	-0.256024	4.966	11.8935	0.00056331	0.00574339
TSPAN2	3410	0.42079	3.15069	11.8917	0.000563852	0.00574488
TRABD	3153	-0.239062	6.00867	11.888	0.000564973	0.00575227
TXNDC5	4387	0.516932	2.59625	11.8856	0.000565697	0.00575561
SLC16A14	4946	0.322626	4.44841	11.8726	0.000569653	0.0057918
LYPLA2	2196	-0.253272	5.47377	11.8694	0.000570624	0.00579617
RPN2	2819	-0.300585	9.53953	11.8686	0.00057088	0.00579617
PKN1	4606	0.243974	7.54761	11.8568	0.000574515	0.005829
USO1	4588	-0.38491	7.59167	11.8532	0.000575635	0.00583396
NPM1	3828	-0.310308	9.77328	11.8526	0.000575807	0.00583396
FGF22	2778	-0.814129	0.172249	11.8474	0.000577424	0.00584243
CAMK2N1	2615	0.793988	0.48093	11.8473	0.000577447	0.00584243
UEVLD	5515	0.258113	5.0906	11.8438	0.000578529	0.00584931
USP1	4263	0.259268	7.78314	11.8362	0.000580914	0.00586934
MAGIX	5107	-0.521364	1.59673	11.83	0.000582829	0.00588459
FKTN	8747	0.242096	6.51113	11.82	0.000585963	0.00591213
WASL	4435	0.234026	7.10605	11.8148	0.000587629	0.00592482
STAT2	6109	-0.23014	6.82055	11.8099	0.000589157	0.0059361
RPS28	2119	-0.242883	8.10631	11.8056	0.000590515	0.00594567
YPEL3	3181	-0.330539	4.42098	11.7748	0.000600367	0.00604067
BACH2	9786	0.45164	2.28793	11.7705	0.000601783	0.00604983
EBF4	3717	-0.405016	2.83006	11.7694	0.00060211	0.00604983
KIF23	6576	0.228473	6.94754	11.767	0.000602891	0.00605349
IGFBP3	4571	0.335598	10.607	11.7504	0.000608289	0.00610348
EPB41L2	10320	0.255664	6.9515	11.7454	0.000609948	0.00611329
DOHH	2031	-0.288495	4.242	11.7449	0.000610109	0.00611329
TRIM43	1682	-0.933867	-0.211996	11.7389	0.000612057	0.00612859
BCL9	6420	-0.236855	5.67807	11.7361	0.00061299	0.00613181
PDHA1	4493	0.233382	6.78493	11.7354	0.000613223	0.00613181
DMXL2	13807	0.254717	5.29827	11.7332	0.000613947	0.00613483
CMBL	3324	-0.231391	6.25006	11.7302	0.000614936	0.00614049
STK17B	6580	0.243336	5.80405	11.7275	0.000615837	0.00614526
TCIM	1854	-1.31123	1.35078	11.7241	0.00061695	0.00615214
MAFF	5615	-0.524415	2.0738	11.7176	0.000619134	0.00616968
RNF44	5660	-0.228089	6.06756	11.7014	0.000624534	0.00621923
EIF4EBP1	1073	0.267686	8.54759	11.6913	0.000627915	0.00624861
SIL1	4011	-0.389393	5.62121	11.6871	0.000629344	0.00625855
NT5C3A	3495	0.258612	5.3876	11.6856	0.000629848	0.00625927
EDA	6999	0.34131	3.88907	11.6617	0.000638	0.00633258
FXR1	12054	-0.243107	7.74725	11.6614	0.000638096	0.00633258
DNAJC13	9606	0.223718	6.39448	11.6532	0.000640916	0.00635149
HDAC6	10602	-0.224223	6.38122	11.6526	0.000641119	0.00635149
SPCS2	2982	-0.311376	5.92738	11.6521	0.000641313	0.00635149
ERCC2	6450	-0.242685	5.23443	11.645	0.000643754	0.00636944
AFF1	10733	0.249296	7.43488	11.6443	0.000644002	0.00636944
ZNHIT6	6197	0.228392	5.88409	11.616	0.000653875	0.00646269
NDUFB10	1070	0.224741	6.73051	11.6128	0.000654993	0.00646784
WDR45	5452	-0.439737	5.27356	11.612	0.000655287	0.00646784
EXOSC7	4442	-0.280991	4.3833	11.6052	0.000657676	0.00648701
TMEM104	4983	-0.315837	6.42892	11.6001	0.000659471	0.00650031
C15orf62	2370	-0.678846	0.996756	11.5961	0.000660918	0.00651015
SSPO	21144	-0.369731	3.12927	11.5902	0.000663005	0.00652628
LPAR1	4159	-0.340118	5.20933	11.5857	0.000664593	0.00653749
UBXN6	5275	-0.234383	7.1845	11.5771	0.000667688	0.0065555
MARVELD1	3379	-0.249324	5.86178	11.577	0.000667727	0.0065555
ZNF277	4014	-0.271301	4.99159	11.5763	0.000667986	0.0065555
C9orf152	2947	-1.20819	1.357	11.5756	0.000668229	0.0065555
TNIK	8523	0.464808	3.45475	11.5678	0.000671053	0.00657877
SLC5A6	5606	-0.260895	5.08587	11.562	0.000673141	0.00659478
MAP3K20	13799	0.223964	6.15883	11.5588	0.00067429	0.00659896
ARHGEF16	5563	-0.249813	5.03269	11.5583	0.000674476	0.00659896
SDK1	12062	0.313397	5.07374	11.5474	0.000678452	0.00663339
HERC2	20163	0.232151	6.56038	11.5445	0.000679495	0.00663911
NCKAP1	22520	0.295898	9.1248	11.5433	0.00067995	0.00663911
GNPDA1	3961	-0.219027	6.46736	11.5387	0.000681626	0.00664637
SIPA1L2	7641	0.321129	5.06062	11.5381	0.000681842	0.00664637
TMEM178A	2470	-0.617007	1.44073	11.5375	0.000682066	0.00664637
AC138761.3	2920	0.799229	0.402956	11.5339	0.000683367	0.00665176
TRIM6	3947	0.566663	2.21133	11.5331	0.000683686	0.00665176
MFSD12	5277	-0.237143	6.0192	11.5322	0.000683992	0.00665176
KHK	3060	0.389943	2.99445	11.5252	0.000686606	0.00666856
AHNAK2	18771	-0.476082	3.08624	11.5251	0.000686638	0.00666856
RPS29	9845	-0.241941	7.22515	11.5235	0.000687216	0.00666971
KIAA1671	16439	-0.24555	5.56332	11.5177	0.00068935	0.00668074
PRR5L	6616	0.655701	3.50753	11.5172	0.00068954	0.00668074
ATP1A4	6284	-0.811224	0.941175	11.5167	0.000689731	0.00668074
PSMA5	5724	-0.221028	6.41592	11.5032	0.000694772	0.00672508
TSPYL2	4948	-0.427545	4.89012	11.4963	0.000697365	0.00674568
PSMG3-AS1	6355	0.739935	0.721632	11.493	0.000698604	0.00675318
RBM19	5912	-0.279598	4.60134	11.4875	0.000700662	0.00676856
CNN2	3645	-0.247245	8.00496	11.4834	0.000702193	0.00677719
GOLGA8B	7670	-0.355217	4.19362	11.4827	0.000702488	0.00677719
SLC2A13	10027	-0.286283	5.88732	11.4809	0.000703157	0.00677914
SNRPD1	4909	-0.225449	6.74643	11.4643	0.000709445	0.00683523
ZBTB14	4120	0.277523	4.95077	11.4604	0.000710965	0.00684533
CCDC71L	4232	0.297626	5.10695	11.4428	0.000717713	0.00690185
MEF2A	6925	0.233691	6.91704	11.4426	0.000717785	0.00690185
VGLL1	1541	0.878503	-0.446716	11.4276	0.000723618	0.00695334
GLI3	10950	0.578546	1.26912	11.4214	0.000726015	0.00697176
AMZ2	4214	0.239805	6.1313	11.4143	0.000728807	0.00699395
SAMD4A	12170	0.751296	3.23891	11.4098	0.000730568	0.00700621
AC005083.1	901	0.511949	2.2633	11.4042	0.000732791	0.00702152
THG1L	3220	-0.279122	4.91067	11.4033	0.00073313	0.00702152
KANSL2	3386	0.230262	6.48517	11.3874	0.000739441	0.00707729
SLC38A10	7716	-0.267249	6.91787	11.3803	0.000742267	0.00709967
RBMS3	18339	0.294749	5.0552	11.372	0.000745585	0.00712672
OSBP2	6700	0.349211	5.10515	11.3565	0.000751826	0.00718164
MCRIP1	3726	-0.28798	5.12263	11.3529	0.000753285	0.00719085
TET2	16474	0.235513	6.46667	11.3472	0.000755618	0.00720839
ANXA6	5427	-0.376986	6.6213	11.3436	0.000757076	0.00721285
CHAMP1	5770	0.236328	6.33337	11.3436	0.000757079	0.00721285
LRFN1	3381	-0.408449	3.24213	11.3372	0.000759679	0.00723288
FBXL6	3375	-0.318966	4.45095	11.3301	0.000762588	0.00725139
KLRA1P	2457	-0.665292	1.28175	11.3297	0.000762774	0.00725139
SATL1	7037	0.692971	0.498527	11.3289	0.00076312	0.00725139
RHOB	2372	0.291639	4.64435	11.3269	0.000763932	0.00725217
RAPGEF5	10245	-0.704498	5.22973	11.3262	0.000764201	0.00725217
GATA6	3945	0.657532	0.615576	11.3221	0.000765891	0.0072588
DYNC1I1	4568	0.811861	0.468374	11.3221	0.000765899	0.0072588
AL355001.2	1191	0.602282	2.21875	11.3178	0.000767677	0.00726996
DNALI1	4456	-0.296309	5.03005	11.3168	0.000768077	0.00726996
TMED7	3894	-0.430976	8.00419	11.3134	0.00076951	0.00727878
FAM160B2	8278	-0.230135	5.98003	11.3119	0.000770138	0.00727998
HS6ST3	7806	0.428592	2.77674	11.3057	0.000772678	0.00729859
MYO1D	8188	0.220944	6.01678	11.3047	0.000773111	0.00729859
NNT	8245	0.231209	7.50974	11.2966	0.000776507	0.00732023
CARMIL1	6799	0.265089	4.70675	11.2964	0.000776564	0.00732023
OXTR	4514	0.730644	1.1927	11.2947	0.000777282	0.00732023
TBCA	3058	-0.225039	6.50897	11.2944	0.000777419	0.00732023
CXXC4	5819	0.581855	1.85353	11.2869	0.000780554	0.00734499
RAD51AP1	2558	0.231085	6.66668	11.2677	0.000788656	0.00741643
ZCCHC12	2231	0.98142	0.8305	11.264	0.000790228	0.00742641
LRRC37A3	7641	0.515067	1.94119	11.258	0.000792811	0.00744119
SLC38A1	10015	0.267175	10.1245	11.258	0.000792825	0.00744119
FAM174B	4657	-0.334181	4.67791	11.2434	0.000799046	0.00749473
MFAP3	7795	-0.234411	5.59416	11.2356	0.000802423	0.00752003
CKAP2	4547	0.234403	7.55273	11.234	0.000803139	0.00752003
ERVE-1	2692	0.830275	1.90563	11.2336	0.000803296	0.00752003
STOX2	11316	0.231837	6.82743	11.2202	0.000809112	0.0075696
ALKBH8	4506	0.291325	4.33995	11.1973	0.000819146	0.00765854
EXOC5	12575	0.224142	7.23794	11.194	0.000820604	0.00766724
RBBP8	5091	0.239663	7.81631	11.1843	0.000824922	0.00770263
DUSP9	2776	-0.567556	1.81075	11.178	0.000827736	0.00772395
PACSIN2	4554	0.222609	6.85789	11.1738	0.000829611	0.00773647
TAF1C	5577	-0.246766	5.51566	11.1667	0.000832797	0.00776119
KNL1	10250	0.230084	6.86767	11.1606	0.000835526	0.00778164
RGMB-AS1	2344	0.770302	1.31047	11.1508	0.000839954	0.0078138
NTNG1	9138	0.234344	5.42638	11.1506	0.000840054	0.0078138
FAM3C	3422	-0.361332	5.75647	11.1479	0.000841247	0.00781988
NDST1	9529	0.268821	8.10612	11.1448	0.000842681	0.00782821
MAMDC2	3854	0.884506	0.665631	11.1399	0.00084491	0.0078439
LYPD6B	3771	0.256911	4.59398	11.1354	0.000846934	0.00785767
PLEKHF2	3137	0.243243	5.85926	11.1327	0.000848208	0.00786447
PBX2	4344	-0.222811	5.87948	11.126	0.000851262	0.00788775
HNRNPA1	5093	-0.265717	10.574	11.1202	0.000853921	0.00790734
RMI1	3507	0.234704	5.80933	11.1175	0.00085515	0.00791368
FAM118A	6512	-0.280954	5.07078	11.1127	0.000857387	0.00792905
TRIM24	9223	0.215235	6.37588	11.1116	0.000857903	0.00792905
FUT11	4910	-0.256929	4.64783	11.1061	0.00086044	0.00794725
ARRDC3	4934	0.229331	6.90166	11.105	0.000860966	0.00794725
SNHG5	2806	-0.283278	8.22467	11.0992	0.000863627	0.0079646
TMEM69	2439	-0.262241	5.27802	11.0986	0.000863942	0.0079646
RNF43	7505	-0.647588	0.927799	11.0845	0.000870521	0.00802016
WNT3	4334	-0.27705	4.46035	11.0822	0.000871598	0.00802096
CD59	10358	-0.223943	5.87458	11.0795	0.000872872	0.00802096
CEP135	8640	0.258977	4.82723	11.079	0.000873131	0.00802096
TMEM147-AS1	4859	0.451642	3.22962	11.0788	0.000873192	0.00802096
HMGCLL1	4800	0.621778	1.46659	11.0784	0.000873368	0.00802096
MAK	4226	-0.745772	0.282608	11.0658	0.000879338	0.00806794
PROM1	7434	-0.462252	6.72832	11.0653	0.000879594	0.00806794
SPTBN1	18504	0.258488	8.18543	11.0607	0.000881765	0.00808276
PPP4R3A	5912	0.220765	7.04647	11.0569	0.000883588	0.00809366
PTPDC1	6404	0.28187	4.64956	11.0559	0.00088407	0.00809366
AP4E1	7359	0.234162	5.33644	11.0544	0.000884771	0.00809498
RAB27A	5605	0.250611	5.21973	11.0449	0.000889333	0.0081316
BEND6	5588	0.474207	4.50053	11.0124	0.000905052	0.00827012
SLC9A7P1	3311	-0.408539	2.69242	11.0048	0.000908742	0.00829862
AC120114.3	2194	-0.720915	0.519409	10.9999	0.000911156	0.00831493
PBXIP1	3851	-0.434994	4.94703	10.9989	0.000911672	0.00831493
PHC3	16919	0.221374	6.15189	10.9965	0.000912818	0.00832016
RABGAP1L	16071	0.244944	6.53065	10.9895	0.00091628	0.00834648
SRM	1898	-0.250047	6.55989	10.9841	0.000918962	0.00836566
GAS5	3631	-0.285337	8.65866	10.9695	0.000926226	0.00842651
MTIF2	3374	0.223001	6.38338	10.9632	0.000929409	0.00845018
MTMR10	8817	0.266687	5.05912	10.9601	0.000930954	0.00845893
MTMR9	8804	0.302122	3.98161	10.9498	0.000936119	0.00850054
AP001062.1	4354	-0.793577	0.0353413	10.9479	0.000937075	0.00850391
NOL3	2992	-0.2765	4.2424	10.9451	0.000938498	0.00851151
STARD13	8388	-0.373933	5.06429	10.9324	0.000944987	0.00856138
GAS6-AS1	7169	-0.4962	2.38625	10.932	0.000945175	0.00856138
GBA	3648	-0.233344	5.21509	10.9267	0.000947876	0.00858049
E2F8	4140	0.264516	4.33691	10.925	0.00094875	0.00858306
MAP1LC3A	1762	-0.393399	3.32396	10.923	0.000949798	0.00858719
TSC1	17600	-0.228735	5.6237	10.9084	0.000957269	0.00864936
ZNF668	3935	-0.396952	2.83486	10.9069	0.000958062	0.00865114
ECSIT	2370	-0.248624	5.12947	10.904	0.000959569	0.00865936
FNDC3A	7698	-0.263598	7.21276	10.8963	0.000963586	0.00869021
RPS12	767	-0.250614	9.41176	10.8924	0.000965607	0.00870304
UTP14A	4087	-0.26097	6.39151	10.8845	0.000969712	0.00873462
MOV10	6509	-0.283374	5.45588	10.8807	0.000971728	0.00874736
MAGT1	4862	-0.393031	8.26577	10.8766	0.000973884	0.00876133
ZNF266	5404	-0.256631	5.48785	10.8727	0.000975936	0.00877437
MAPK8IP3	10285	-0.26789	5.58747	10.8712	0.000976722	0.008776
CDS1	4461	0.217615	6.31714	10.8683	0.000978243	0.00878423
CRELD2	5165	-0.785643	7.79805	10.8648	0.000980117	0.00879563
WDR13	7884	-0.226554	5.70099	10.863	0.000981056	0.00879862
ESPNL	5362	-0.411858	2.97335	10.8496	0.000988166	0.00885691
CSNK1A1	7714	0.229124	7.33667	10.8484	0.00098883	0.0088574
MITF	7181	0.239333	5.14536	10.8396	0.00099352	0.00889393
TEAD4	2272	0.271121	5.55543	10.8377	0.000994565	0.0088978
RNF14	4987	0.240125	6.04905	10.8263	0.00100069	0.00894711
GSKIP	4567	0.272993	5.46548	10.8023	0.00101375	0.00905738
SLC50A1	2340	-0.22418	6.2056	10.8013	0.00101427	0.00905738
YIPF5	3701	-0.262939	6.46191	10.7996	0.00101524	0.00906043
RGS5	9913	0.365353	3.3534	10.7976	0.00101632	0.00906449
MAP7D2	4376	0.334747	4.35043	10.7872	0.00102206	0.00910703
ARHGAP21	10937	0.216395	6.2372	10.7867	0.00102234	0.00910703
CFLAR	22529	0.226021	6.06122	10.7835	0.00102406	0.00911681
CDAN1	5448	-0.292277	4.00225	10.7768	0.00102781	0.00914238
SH2D5	4423	-0.410017	2.6237	10.7757	0.00102843	0.00914238
SLC6A15	8781	-0.383558	4.13726	10.775	0.00102882	0.00914238
PCDH11X	11630	0.69956	0.228282	10.7685	0.00103241	0.00916863
UPF3B	3081	0.221507	5.99513	10.7674	0.00103304	0.00916865
GSTP1	1911	-0.228585	7.86738	10.7618	0.00103614	0.00918923
NME4	3670	-0.240124	5.73659	10.7599	0.0010372	0.00918923
AQP4	5995	0.825653	0.5386	10.7598	0.00103726	0.00918923
PIMREG	2823	-0.247281	5.08014	10.7554	0.00103977	0.00920404
AFMID	4048	-0.265701	5.30277	10.7546	0.0010402	0.00920404
CRTAP	6695	-0.270985	7.78122	10.7454	0.00104539	0.00923999
EIF3M	7428	-0.232313	7.22838	10.7451	0.00104553	0.00923999
AARS2	4298	-0.250312	5.13727	10.7422	0.00104717	0.00924884
DNAAF5	7137	-0.216056	6.27589	10.7302	0.00105404	0.00930095
ATP8B1	7028	-0.27204	6.28012	10.7296	0.00105435	0.00930095
EGFL7	2553	-0.27841	5.48335	10.7196	0.00106009	0.00934587
GNL3	3318	-0.276561	6.88719	10.7109	0.00106504	0.00938388
GCC1	4987	0.273719	5.46787	10.6935	0.00107511	0.00946535
IGSF3	7400	0.261989	5.68298	10.6927	0.00107559	0.00946535
WDR55	7675	-0.235479	5.28858	10.6913	0.00107639	0.00946665
PARM1	5034	0.261037	4.84821	10.6797	0.00108318	0.00951783
EDEM1	6758	-0.26439	5.65606	10.6791	0.00108352	0.00951783
CCDC138	5796	0.266436	4.51683	10.6742	0.0010864	0.00953736
ATG2B	14778	0.221628	6.51724	10.6678	0.00109016	0.00956454
NHS	10394	0.41458	3.23079	10.6641	0.00109237	0.00957114
BTBD10	3495	0.226188	5.62058	10.6629	0.00109306	0.00957114
CCDC68	5180	0.462502	1.99062	10.6628	0.00109309	0.00957114
LYRM4	9443	-0.265358	5.18517	10.6621	0.00109354	0.00957114
GOLT1B	3789	-0.292545	7.21167	10.661	0.00109421	0.00957117
NUCB1	3937	-0.272436	8.40856	10.6578	0.00109607	0.00958171
CLDN3	1274	-0.284735	6.28483	10.6565	0.00109686	0.00958288
ZNF341	5457	-0.371469	2.96321	10.6526	0.00109916	0.00959381
KLHL36	9995	-0.216563	6.13342	10.6521	0.00109944	0.00959381
ASPHD1	2312	-0.317771	3.64587	10.6257	0.00111529	0.00972048
PDIA2	2248	-0.751412	0.148738	10.6257	0.00111529	0.00972048
SYTL5	4791	0.9258	1.51513	10.6164	0.00112092	0.00976369
MAP2K6	16655	0.246266	6.73972	10.613	0.00112294	0.00977541
ALG1	4553	-0.264638	4.70447	10.6095	0.00112511	0.00978441
HMCN2	20363	0.514896	1.60627	10.6091	0.00112532	0.00978441
PDS5B	13212	-0.224756	5.60324	10.6068	0.00112675	0.0097854
SP8	3718	0.871833	0.50694	10.6059	0.00112728	0.0097854
ST7-AS1	1889	0.713924	0.108216	10.6056	0.00112745	0.0097854
C14orf119	3676	-0.248259	4.91236	10.6028	0.00112914	0.0097942
SLC26A10	4276	-0.752369	0.499527	10.5995	0.00113116	0.00980582
ZNF609	12112	0.211964	6.60545	10.5832	0.00114121	0.00988711
RAI2	2622	0.442713	2.17973	10.5645	0.00115281	0.00998163
TUBGCP3	7254	0.223631	6.10709	10.5584	0.00115659	0.0100084
SGO1	3828	0.25389	4.68067	10.5554	0.0011585	0.0100144
TRA2A	3516	0.363502	6.20221	10.5551	0.00115867	0.0100144
SEPSECS	6232	0.394787	4.48965	10.548	0.00116311	0.0100469
LEMD3	5562	-0.234474	6.0543	10.5221	0.00117953	0.0101769
MIR17HG	3492	-0.605456	2.10516	10.5221	0.00117957	0.0101769
SRD5A3	4420	-0.237943	5.41227	10.5208	0.00118037	0.0101778
ATF4	2514	-0.305489	9.78427	10.5197	0.00118109	0.0101779
SEC13	5446	-0.339677	7.18529	10.5179	0.00118226	0.010182
PLXNA3	11710	-0.216173	5.90926	10.5135	0.00118505	0.0102
DUXAP8	5545	-0.433925	2.53297	10.5103	0.00118712	0.0102118
SRPRB	4180	-0.381278	7.02046	10.505	0.00119053	0.010235
KCTD14	1917	-0.643441	0.986812	10.4964	0.00119605	0.0102764
PIGK	5513	0.221622	6.41447	10.4888	0.00120102	0.0103131
VAMP4	5159	0.264479	4.78441	10.4744	0.00121038	0.0103873
INO80	7014	0.223969	6.28411	10.4663	0.00121574	0.0104271
LTB4R	4465	-0.32232	3.92845	10.464	0.00121724	0.0104338
PREX1	7393	-0.250595	4.65246	10.4626	0.00121815	0.0104354
DCUN1D4	7625	0.248849	6.34905	10.46	0.0012199	0.0104442
CRIM1	7122	0.518114	5.99237	10.4489	0.0012272	0.0104952
NPR3	9866	0.334248	4.34351	10.4488	0.00122729	0.0104952
NPC2	2749	-0.216427	5.80921	10.4456	0.00122941	0.0105071
AL109615.3	2296	0.636843	2.75609	10.4419	0.00123187	0.0105219
NAGPA	5484	-0.281733	4.44315	10.4364	0.00123557	0.0105395
RCC1	3888	-0.224665	6.92706	10.4358	0.00123594	0.0105395
CLTB	2039	0.236603	5.8919	10.4354	0.00123625	0.0105395
CAB39	5360	0.225965	6.75275	10.4345	0.00123683	0.0105395
CDT1	3336	-0.24217	6.09578	10.4293	0.00124032	0.0105631
NATD1	4931	-0.253361	4.41695	10.4271	0.00124181	0.0105696
PLD1	12859	0.315439	4.0942	10.4236	0.00124413	0.0105831
DUSP5	2615	-0.559329	1.6939	10.42	0.00124658	0.0105977
SLC43A3	4517	-0.708452	0.497924	10.4099	0.00125344	0.0106499
MFAP4	2152	-0.857197	-0.154638	10.4084	0.00125446	0.0106523
SUCLG1	4286	0.214233	6.7296	10.4011	0.0012594	0.010688
DYNC1H1	36852	0.223686	8.02706	10.3939	0.00126431	0.0107234
MPRIP	18153	0.228826	7.75747	10.3925	0.00126527	0.0107253
NRGN	1309	0.421317	2.72869	10.3862	0.00126959	0.0107556
MBTPS1	10238	-0.230415	8.00665	10.383	0.00127182	0.010768
TCHP	9054	0.242121	4.76653	10.3819	0.00127254	0.010768
SEM1	11490	-0.250927	5.89705	10.3792	0.00127443	0.0107777
ZNF467	2734	0.234162	5.41219	10.3728	0.00127885	0.0108088
ID2	2205	0.621788	4.4442	10.3582	0.00128902	0.0108885
STAT1	6053	-0.213986	6.7835	10.3545	0.00129162	0.0109041
CCDC122	5403	0.448784	2.7934	10.3512	0.00129393	0.0109172
RTKN	5190	-0.239343	5.82066	10.3479	0.00129625	0.0109305
IMPAD1	7594	-0.236774	8.27046	10.3451	0.00129821	0.0109375
LRFN3	4044	-0.258027	4.43922	10.3445	0.00129858	0.0109375
ARF1	3281	-0.291381	9.24272	10.3393	0.0013023	0.0109566
FBXW8	5169	-0.250601	5.20627	10.3392	0.00130237	0.0109566
MTMR4	7475	0.239419	6.7954	10.3378	0.00130336	0.0109587
SERPING1	3603	-0.446423	2.10992	10.3246	0.00131272	0.0110309
MRC2	6860	-0.685314	5.51036	10.3199	0.00131605	0.0110525
NOL4L	9448	0.284942	4.06468	10.3135	0.00132063	0.0110846
HLA-C	2507	-0.367212	2.91763	10.31	0.00132309	0.0110988
SLC25A23	4859	0.233547	8.06185	10.297	0.00133246	0.011171
TET3	12271	0.234682	7.26258	10.2909	0.00133687	0.0112015
BRD4	12093	0.267583	7.61541	10.2852	0.00134099	0.0112296
SH2D3A	5716	0.299258	3.8996	10.2793	0.00134534	0.0112531
RPL29	2058	-0.232756	8.71854	10.2792	0.00134536	0.0112531
UVSSA	15773	-0.253776	5.39823	10.2727	0.00135014	0.0112824
ARAP3	6186	-0.410691	3.61535	10.2723	0.00135041	0.0112824
GBX2	2315	-0.653277	0.722654	10.2697	0.00135235	0.011291
ORC6	4309	0.217947	5.70687	10.2688	0.001353	0.011291
CELSR3	13873	-0.303133	3.89089	10.2611	0.00135864	0.0113316
POLR2K	1711	-0.257979	6.03846	10.258	0.00136094	0.0113443
MYBL1	7239	0.415246	3.65121	10.2367	0.00137673	0.0114693
C4orf19	2770	0.355391	3.20778	10.2323	0.00138003	0.0114777
NUBP2	4983	-0.211476	6.18406	10.2322	0.0013801	0.0114777
ST3GAL2	9744	-0.328317	4.4126	10.2322	0.00138011	0.0114777
IL20RA	4730	-0.527557	1.55812	10.2278	0.00138337	0.0114983
NCOA2	10026	0.209221	6.39101	10.225	0.00138548	0.0115092
TMEM51	2240	-0.321353	3.65622	10.2239	0.00138634	0.0115098
PLD2	4888	-0.235199	5.04764	10.2123	0.00139508	0.0115757
MKX	4106	0.216123	5.85543	10.2105	0.00139646	0.0115806
RPL23	5979	-0.248917	9.38526	10.2088	0.0013977	0.0115842
NUDT9	3184	-0.237169	5.68674	10.2048	0.00140075	0.0115934
GKAP1	3381	0.353753	3.18573	10.2047	0.00140085	0.0115934
POLR3D	5611	-0.25011	6.63127	10.2042	0.0014012	0.0115934
TINAGL1	5281	-0.660641	4.18472	10.1837	0.00141689	0.0117166
AC005288.1	860	0.268406	4.14113	10.1779	0.00142134	0.0117467
NFYA	3811	-0.229166	6.16561	10.1747	0.00142382	0.0117546
CNN3	2838	-0.218882	6.61685	10.1746	0.00142391	0.0117546
SLC30A5	5784	-0.248234	7.25226	10.1714	0.00142638	0.0117682
WASHC3	2593	0.359597	3.79252	10.1605	0.00143483	0.0118305
TRAPPC6B	4533	0.358339	3.80463	10.1596	0.00143556	0.0118305
PROCR	1696	-0.671602	0.474474	10.1512	0.00144204	0.0118772
C3orf58	5487	-0.230824	5.51083	10.1487	0.00144402	0.0118867
CEP55	3271	0.25463	6.92092	10.1453	0.00144671	0.0119022
DGCR6L	1154	0.230533	5.27538	10.1204	0.00146638	0.0120353
MUC1	4717	-0.371308	3.68325	10.1203	0.00146647	0.0120353
ANKIB1	7130	0.209445	6.59515	10.1199	0.00146674	0.0120353
ADGRF1	12401	0.514135	3.62884	10.119	0.00146748	0.0120353
SUSD2	5279	0.315631	3.64321	10.1188	0.00146762	0.0120353
DEGS1	2515	-0.234109	5.89724	10.1185	0.00146787	0.0120353
SMG1	25988	0.219673	6.80235	10.1118	0.00147326	0.0120727
MFSD2A	4007	-0.294013	4.05618	10.1103	0.00147442	0.0120754
UNC79	12513	0.543078	2.60662	10.106	0.00147784	0.0120967
TBC1D17	4745	-0.246793	4.98101	10.104	0.00147948	0.0121032
STX16	5099	0.226767	5.7853	10.0977	0.00148452	0.0121297
TRMT10C	1888	-0.224532	5.36437	10.0974	0.00148476	0.0121297
MORF4L2	2648	-0.271516	8.44602	10.0969	0.00148522	0.0121297
PABPC4	6782	-0.209357	6.84231	10.0875	0.00149278	0.0121842
RACK1	5990	-0.260278	10.4658	10.0865	0.00149357	0.0121842
METTL3	5894	-0.277779	5.3329	10.0823	0.00149702	0.0122055
DCXR	1902	0.221794	6.41226	10.0798	0.00149903	0.012215
TRAM1	3878	-0.466782	8.6559	10.0782	0.00150033	0.0122188
DNAJC10	21835	-0.369957	8.62685	10.0648	0.0015113	0.0123012
CYB561	5320	-0.268506	7.42634	10.056	0.00151851	0.012353
EIF3L	4296	-0.259793	8.19722	10.0483	0.00152491	0.0123981
BMP2K	9938	0.276539	4.86508	10.0459	0.00152687	0.0124071
TMEM8A	4447	-0.229309	7.47762	10.0391	0.00153251	0.0124459
ACTA2	2976	0.760204	-0.0869065	10.0352	0.00153576	0.012461
PRKCZ	7636	0.246255	5.15181	10.0348	0.00153607	0.012461
PLK2	4768	-0.284692	8.13183	10.0329	0.0015377	0.0124672
CPSF6	8082	-0.262936	7.20572	10.0283	0.0015415	0.012491
CLTA	2515	-0.229413	7.58284	10.0235	0.00154558	0.0125172
CHAF1A	4299	0.209461	6.38252	10.0194	0.00154898	0.0125377
FAF1	7545	0.221021	6.38936	10.0183	0.00154995	0.0125386
KCNS3	3131	0.385617	2.7598	10.017	0.00155102	0.0125392
PINK1-AS	4443	-0.266293	4.69056	10.0161	0.00155175	0.0125392
PREPL	8153	0.276555	7.44045	10.0082	0.00155841	0.012586
PMPCA	6590	-0.2134	6.08259	10.0065	0.00155986	0.0125904
C3orf67	9455	0.478811	2.21802	10.0051	0.00156106	0.0125904
MINPP1	3016	-0.280459	5.40605	10.0036	0.00156234	0.0125904
SCAMP5	4873	-0.239717	4.97749	10.0035	0.00156243	0.0125904
SULT1C2	8399	-0.358815	3.97005	9.99673	0.00156818	0.0126285
AC098864.1	5551	-0.414	3.66991	9.9959	0.00156889	0.0126285
ANKRD31	6273	0.668075	0.693442	9.99427	0.00157028	0.0126326
TP53AIP1	3445	-0.805734	0.126129	9.9812	0.00158147	0.0127156
BZW2	3662	-0.239892	5.99039	9.97936	0.00158305	0.0127213
EGF	6127	-0.596531	1.00036	9.97474	0.00158702	0.0127462
PDIA6	4101	-0.478837	8.93844	9.97209	0.00158931	0.0127575
MYH9	9012	0.234503	9.3987	9.96996	0.00159115	0.0127652
POLR1C	5550	-0.343384	3.71543	9.96763	0.00159316	0.0127743
VMA21	5109	-0.213238	6.63623	9.96327	0.00159694	0.0127976
FBN2	13196	0.291398	9.03739	9.95815	0.00160138	0.0128261
SUPT20H	10933	0.207884	6.40262	9.95559	0.00160361	0.0128369
COPZ1	3901	-0.269396	8.07732	9.95015	0.00160836	0.0128678
MB21D2	3368	0.52369	1.53707	9.93462	0.00162199	0.0129697
ZNF682	4968	0.381607	2.84482	9.93233	0.00162401	0.0129772
NKTR	17356	-0.215836	6.33952	9.93092	0.00162526	0.0129772
AC015813.1	5812	-0.464461	3.79081	9.92885	0.00162708	0.0129772
DNAJC14	4192	-0.229288	5.65294	9.92855	0.00162735	0.0129772
AC004918.3	925	-0.553765	1.81103	9.92849	0.0016274	0.0129772
SNORD104	70	-0.662535	0.868638	9.92668	0.001629	0.0129829
CLNS1A	4592	-0.213128	6.87638	9.92533	0.0016302	0.0129853
TAF4B	5395	0.251967	5.01885	9.91714	0.00163747	0.0130309
TMEM181	5390	-0.208035	6.87557	9.91686	0.00163772	0.0130309
MSC	2113	0.549436	1.41901	9.91437	0.00163993	0.0130414
USP37	9290	0.267463	5.65942	9.9122	0.00164187	0.0130496
MORN4	2512	0.239835	5.18766	9.91111	0.00164284	0.0130502
RBM17	6419	0.209558	7.06146	9.90626	0.00164717	0.0130775
RTN3	5792	-0.340416	8.64579	9.90179	0.00165118	0.0131021
SNTA1	2342	0.281592	4.69889	9.89737	0.00165515	0.0131265
TOMM7	1751	-0.2301	6.36102	9.89245	0.00165958	0.0131544
C17orf75	5740	0.225713	5.36358	9.89042	0.00166141	0.0131618
SYNE2	31374	0.253826	6.31937	9.88897	0.00166272	0.013165
WARS2	3847	-0.264521	5.07807	9.88649	0.00166497	0.0131756
PLCB1	17412	0.25393	5.55246	9.88503	0.00166628	0.0131788
NFE2	2469	-0.692126	0.507705	9.88204	0.001669	0.0131893
ZNF117	10691	-0.268673	4.58316	9.88157	0.00166943	0.0131893
CCDC112	3289	0.251854	5.13169	9.88057	0.00167033	0.0131893
SMIM19	4056	0.221974	5.60522	9.87715	0.00167344	0.0132066
LINC01814	12173	0.568183	1.68846	9.87237	0.00167779	0.0132338
IPO5	9671	-0.224823	8.88401	9.87088	0.00167915	0.0132373
PGGHG	5260	-0.369985	5.05573	9.86697	0.00168272	0.0132583
AL645608.7	2086	0.70869	0.903563	9.86165	0.0016876	0.0132845
SMTN	10242	-0.237786	5.15103	9.86134	0.00168788	0.0132845
GEMIN5	5637	-0.227188	5.32167	9.85152	0.00169691	0.0133484
C19orf53	1174	-0.213761	5.94357	9.85029	0.00169805	0.0133501
AC068672.2	336	-0.578932	0.831262	9.84522	0.00170274	0.0133797
KIF3B	6103	0.234426	7.53962	9.84296	0.00170483	0.0133889
FAM98A	4921	-0.249453	6.28509	9.83652	0.00171081	0.0134286
SDHAP1	3353	-0.304721	3.55026	9.83008	0.00171681	0.0134684
CLDN4	4702	-0.260968	7.85288	9.82165	0.00172469	0.013523
AK3	4483	0.208087	6.58858	9.81916	0.00172703	0.013534
PNMA3	3748	-0.421561	2.47102	9.81232	0.00173346	0.0135771
RBL1	5954	0.210625	5.84536	9.80962	0.00173601	0.0135897
LINC00894	6323	-0.677388	0.329404	9.80384	0.00174148	0.0136252
MARK1	5417	0.359773	4.31366	9.80032	0.00174482	0.0136395
FAM131A	8925	0.263299	4.30584	9.7994	0.00174569	0.0136395
FAM161B	5056	0.319364	3.30955	9.79818	0.00174685	0.0136395
ARVCF	5621	-0.229317	5.26384	9.79795	0.00174706	0.0136395
SGSM3	4770	-0.664181	0.421047	9.79263	0.00175212	0.0136716
ATP4B	1488	-0.818447	0.700508	9.7912	0.00175349	0.013675
BARD1	6067	0.251151	6.0746	9.79006	0.00175457	0.0136761
VPS13C	19703	0.206174	6.35702	9.78146	0.0017628	0.0137328
RBP4	1449	0.531994	1.5018	9.77958	0.0017646	0.0137395
TNFRSF10D	3538	-0.395873	6.06744	9.77421	0.00176977	0.0137723
ZFP36L1	5160	-0.239911	7.61153	9.7693	0.0017745	0.0138018
HDHD3	2105	-0.288077	3.83716	9.76522	0.00177844	0.013825
IL18R1	4353	0.324391	3.50547	9.76274	0.00178085	0.0138363
RNF182	4090	0.375097	2.99695	9.75947	0.00178402	0.0138535
RPS6KB1	7687	0.211725	5.97781	9.75762	0.00178581	0.01386
REEP1	5846	0.317299	5.13332	9.74956	0.00179366	0.0139129
ERVK13-1	8966	-0.324605	3.51912	9.74866	0.00179454	0.0139129
CAST	12448	0.321161	6.7608	9.7466	0.00179655	0.0139171
SEC61A1	4697	-0.439076	9.43519	9.74615	0.00179699	0.0139171
LTBP4	8108	-0.276197	6.10205	9.74005	0.00180296	0.0139559
NAF1	4808	-0.227097	5.05193	9.72715	0.00181566	0.0140467
MTMR6	5779	0.213025	5.77381	9.71991	0.00182283	0.0140947
ORMDL3	3752	-0.233977	5.93854	9.70436	0.00183831	0.0142068
CDC42BPG	6112	0.217455	5.68274	9.6894	0.00185334	0.0143153
PRRG1	6180	-0.297661	3.97174	9.68813	0.00185462	0.0143158
AMH	2587	-0.460121	2.72978	9.68668	0.00185608	0.0143158
BAZ1B	7053	0.217559	8.18158	9.68642	0.00185635	0.0143158
MLLT10	6945	0.234524	5.24116	9.67886	0.001864	0.0143671
SLITRK2	11881	0.387556	5.08221	9.67416	0.00186878	0.0143963
QKI	17368	0.218639	7.4777	9.67232	0.00187065	0.0144031
INTS7	5311	0.253504	5.25243	9.66795	0.0018751	0.0144298
MT3	1837	0.626084	1.58204	9.66223	0.00188095	0.0144671
LEF1	5361	0.531432	1.36405	9.65847	0.00188481	0.0144891
TMPO	8593	-0.249024	9.41461	9.64687	0.00189675	0.0145732
KLF12	10923	0.237318	5.66661	9.63819	0.00190573	0.0146344
RNF41	6537	0.212101	7.0873	9.63298	0.00191114	0.0146651
CD276	5542	-0.236746	6.8767	9.63181	0.00191236	0.0146651
TNNT1	2171	-0.259466	4.48151	9.63144	0.00191275	0.0146651
UBAP1L	8536	-0.644577	1.31398	9.62524	0.00191921	0.0147069
NDRG2	7550	0.3007	4.89661	9.61501	0.00192993	0.0147812
PTPRF	10712	0.239643	9.50668	9.60265	0.00194296	0.0148732
PDGFRL	2409	-0.700389	4.26126	9.60046	0.00194529	0.0148814
SQSTM1	7654	-0.274415	7.90218	9.59971	0.00194608	0.0148814
PTGR1	3760	0.209923	5.78684	9.59681	0.00194916	0.0148971
GPR155	7769	0.360307	3.0297	9.59329	0.00195289	0.0149178
GUF1	4454	0.232618	6.38431	9.58783	0.00195871	0.0149471
FAM210B	3577	0.222276	5.35988	9.58775	0.00195879	0.0149471
SCD	5362	0.339045	9.55427	9.57801	0.00196922	0.0150188
TACO1	2315	0.254322	4.82339	9.56867	0.00197927	0.0150875
CCT3	4018	-0.231546	8.56287	9.56582	0.00198234	0.015103
AC016355.1	1533	0.505744	1.59529	9.55662	0.0019923	0.0151709
MAGEE1	3630	-0.366059	3.54897	9.5517	0.00199764	0.0152036
FAM20B	6039	-0.219589	7.09807	9.54964	0.00199988	0.0152127
WNK2	13198	-0.569492	6.198	9.54384	0.00200622	0.0152529
RASAL2	16044	0.22131	5.51449	9.53947	0.002011	0.0152813
KCNJ8	2484	0.705936	0.0295177	9.52928	0.00202219	0.0153536
INPP1	3676	0.259797	4.15326	9.52888	0.00202263	0.0153536
SLC1A4	6939	0.214822	7.71588	9.52679	0.00202494	0.0153631
RCAN3	7077	0.211225	5.93187	9.5206	0.00203178	0.0154029
NOL4	5687	0.428971	2.98576	9.52013	0.0020323	0.0154029
ATP6V0E1	1623	-0.253372	5.49977	9.51517	0.00203781	0.0154335
DEDD2	2631	-0.274807	4.29125	9.51457	0.00203846	0.0154335
SLC41A2	5151	-0.28835	4.84086	9.51061	0.00204287	0.0154588
ZNF430	6845	0.257845	4.47019	9.50918	0.00204446	0.0154628
ANKRD13A	7350	0.215599	6.10941	9.50662	0.00204732	0.0154707
SERP1	5747	-0.537083	8.62035	9.50634	0.00204763	0.0154707
MAST3	6772	-0.286557	3.89384	9.50009	0.00205462	0.0155153
KTN1	17575	0.23326	8.94195	9.49665	0.00205848	0.0155364
F8	10986	0.328672	3.26053	9.49543	0.00205984	0.0155387
CDK7	2416	-0.226667	5.00672	9.49237	0.00206328	0.0155565
FOXP4	6170	-0.222002	6.17661	9.48116	0.00207592	0.0156437
GLT8D1	3783	-0.211657	5.97878	9.47766	0.0020799	0.0156655
FKRP	5081	-0.251637	5.25189	9.47473	0.00208321	0.0156824
ARHGAP5	10888	0.233451	5.61466	9.47215	0.00208615	0.0156964
SRPRA	4167	-0.346512	8.28631	9.46737	0.00209159	0.0157212
SLC4A4	9622	0.541212	1.16327	9.46721	0.00209177	0.0157212
SLC35A5	4853	-0.220631	5.79872	9.46547	0.00209376	0.0157212
FAM131C	1701	0.773858	0.202143	9.46545	0.00209378	0.0157212
COL4A5	11865	0.201519	6.64547	9.4619	0.00209784	0.0157363
POLR3C	2793	0.229688	4.86792	9.46179	0.00209796	0.0157363
TBKBP1	4280	-0.397236	2.83433	9.46068	0.00209923	0.0157377
HNRNPA1L2	1372	0.475142	1.73309	9.45626	0.0021043	0.0157676
LZIC	2794	0.210845	5.808	9.44312	0.00211942	0.0158727
FAM160A1	4932	0.246678	4.80338	9.44026	0.00212273	0.0158893
ING5	10259	-0.21608	5.47438	9.43455	0.00212935	0.0159307
ZNF358	2069	-0.267955	5.36046	9.43332	0.00213078	0.0159332
CBLC	1613	-0.536968	1.18485	9.43001	0.00213463	0.0159537
ARMCX3	4239	-0.344587	5.93503	9.42876	0.00213608	0.0159564
FHDC1	6593	0.333222	4.17975	9.42464	0.00214089	0.0159814
RRP12	8529	-0.218554	5.41893	9.424	0.00214164	0.0159814
LITAF	5060	-0.28796	8.19493	9.42295	0.00214286	0.0159824
GTPBP10	10436	0.227386	5.22841	9.41925	0.0021472	0.0160009
CCP110	10142	0.207969	6.10634	9.41894	0.00214756	0.0160009
AL591485.1	48393	0.651594	0.442887	9.41173	0.00215602	0.0160516
MTX3	7919	0.202615	6.96426	9.41127	0.00215656	0.0160516
GNG12-AS1	3465	0.675333	-0.0469476	9.40427	0.0021648	0.0161047
C6orf48	1801	-0.281983	6.03569	9.39763	0.00217267	0.0161549
RP9	1898	0.366907	3.60135	9.39485	0.00217596	0.0161711
FTH1P23	550	-0.674299	0.378665	9.39181	0.00217957	0.0161855
RPS15A	6679	-0.201976	6.51087	9.39135	0.00218012	0.0161855
RPS20	3002	-0.228357	9.08864	9.38691	0.0021854	0.0162164
SGMS1	6429	0.215881	5.78152	9.37571	0.00219879	0.0163074
BMI1	4283	0.209412	5.66997	9.3714	0.00220397	0.0163375
PPFIA4	9707	-0.616702	0.800585	9.3678	0.0022083	0.0163613
ITGA2	7910	0.259986	4.77538	9.3664	0.00221	0.0163655
PRMT1	4796	-0.211242	7.69092	9.35987	0.00221788	0.0164155
LETM2	6114	0.687939	0.137	9.34897	0.00223111	0.016505
SMIM20	1612	-0.226975	5.05653	9.34131	0.00224045	0.0165657
SCD5	4292	0.250893	6.31313	9.33778	0.00224477	0.0165892
KNDC1	7985	1.07251	-0.226793	9.33598	0.00224697	0.016597
OLMALINC	7763	0.301938	4.75871	9.33328	0.00225029	0.016613
RASGRP2	6084	0.779477	-0.0336529	9.32815	0.00225661	0.016646
VEGFB	1545	-0.276978	6.79892	9.32779	0.00225704	0.016646
TTBK2	12917	0.234652	5.03255	9.32563	0.00225971	0.0166572
FAM107B	7019	0.284136	5.23886	9.32303	0.00226292	0.0166723
RSRP1	6804	-0.213706	5.47582	9.32211	0.00226405	0.0166723
ZNF641	8474	0.259608	5.80176	9.31864	0.00226834	0.0166954
RPP25L	1092	-0.252597	4.2473	9.31659	0.00227088	0.0167056
PGBD2	3651	-0.321873	3.34864	9.30862	0.00228078	0.01677
PRKCSH	5166	-0.242604	8.9966	9.30511	0.00228515	0.0167936
GOLGA8A	6750	-0.371641	3.3079	9.29559	0.00229706	0.0168651
DBNDD2	2764	-0.756681	-0.00906515	9.29548	0.0022972	0.0168651
KLF16	2955	-0.244163	5.69611	9.29331	0.00229993	0.0168766
ABHD18	6707	0.288396	4.41755	9.29177	0.00230185	0.0168822
D2HGDH	5279	-0.348457	3.88993	9.28573	0.00230946	0.0169294
FOCAD	10036	-0.22076	5.20587	9.2751	0.0023229	0.0170194
INPP5B	8930	0.242638	5.54749	9.27395	0.00232436	0.0170215
STAMBP	7698	0.201907	5.95015	9.27045	0.0023288	0.0170454
TOX2	3223	0.314496	4.04636	9.26896	0.0023307	0.0170507
MELK	3087	0.221773	6.32371	9.26546	0.00233515	0.0170691
MROH1	10903	-0.247099	5.37242	9.26514	0.00233556	0.0170691
CDKN1C	2478	-0.675199	4.81105	9.2632	0.00233805	0.0170787
ZNF260	5952	0.207964	6.21992	9.25822	0.00234441	0.0171108
POFUT1	6426	0.281	7.6348	9.25791	0.00234481	0.0171108
SSX2IP	8639	0.211547	6.58338	9.25401	0.00234981	0.0171387
FRRS1	3958	0.257577	4.98601	9.24908	0.00235614	0.0171763
ANKRD13C	4595	0.208134	5.68253	9.23266	0.00237736	0.0173223
TMEM170B	8362	-0.261716	5.85101	9.22709	0.0023846	0.0173663
JUND	1863	-0.223622	7.8147	9.21963	0.00239434	0.0174285
DANCR	2285	-0.213199	6.91236	9.21838	0.00239598	0.0174317
DENR	3576	0.210464	7.70622	9.20698	0.00241094	0.0175318
LINC00467	4448	0.247996	4.84308	9.2052	0.00241329	0.0175401
[truncated: 12,530 more rows]

## Sheet: ARK1_CtrlvsGZD01
GeneID	Length	logFC	logCPM	LR	PValue	FDR
CLGN	3127	-2.01212	5.89473	412.301	1.15662317500536e-91	1.57104125860978e-87
LAMP3	3816	-3.49491	3.98966	310.878	1.40608044763719e-69	9.549395360128e-66
NUPR1	5674	-1.19869	5.23875	151.88	6.73153049550195e-35	3.04781262401343e-31
BEX2	1176	-2.22307	2.94646	145.255	1.88922308830169e-33	6.41532930210046e-30
PRPH	4353	-2.94576	0.693743	118.153	1.60494271806732e-27	4.35998738790167e-24
LIPG	13112	1.06711	4.9534	111.958	3.6496530784632e-26	8.2622062941276e-23
SPP1	2321	-1.19343	4.72831	110.371	8.12817582968451e-26	1.5772144613515e-22
RHOU	4372	-0.996216	5.66771	101.709	6.43110537520294e-24	1.09192130389227e-20
HIST1H1C	642	-0.961558	6.20041	96.23	1.02281660955375e-22	1.54365755639651e-19
CCPG1	8790	-0.92719	5.52946	94.7616	2.14747403021536e-22	2.91691397524153e-19
LOXL4	3653	1.70025	1.67454	89.9602	2.42999355379753e-21	3.00060022193017e-18
LCN2	1598	-2.31987	0.568409	84.3471	4.15115841966447e-20	4.69876540119187e-17
TUBB2A	1727	1.20674	3.485	82.8336	8.92580864923406e-20	9.32609683711894e-17
KANK4	5980	-2.0579	0.436735	79.5597	4.67874640775873e-19	4.53938660404191e-16
LGI2	6428	1.49095	3.44181	76.193	2.57249389941527e-18	2.32947897571718e-15
ITGA9	8277	-1.42729	2.34939	73.7161	9.01998566078335e-18	7.65740407690127e-15
FGFR3	4848	0.826352	5.56267	73.198	1.17275380634366e-17	9.37030291268582e-15
VEPH1	6554	1.44152	2.8628	72.3396	1.8117349724356e-17	1.30131046847872e-14
CHGA	3102	-1.62844	2.43115	72.3303	1.82028262542116e-17	1.30131046847872e-14
TGFBI	7810	-1.14766	5.11512	69.8984	6.24385272728561e-17	4.24051257973602e-14
TUBB	3359	0.798038	10.0711	67.7965	1.81267373664151e-16	1.17245463641913e-13
TUBA1B	3574	0.687326	8.18849	65.6707	5.32916743025516e-16	3.29027641841618e-13
C6orf48	1801	-1.01182	4.46636	65.4991	5.81418600494711e-16	3.43365602196507e-13
AIF1L	5299	0.731429	6.88086	64.8425	8.11310763600817e-16	4.59168087582913e-13
CXCL14	1975	3.84716	0.918496	64.476	9.77132024916741e-16	5.30895371777764e-13
HIST1H2AC	1668	-0.704697	7.61607	63.7393	1.42024496249742e-15	7.41968743292402e-13
HNRNPM	5614	0.735391	8.4728	63.4009	1.68639697422785e-15	8.48382596330995e-13
ZNF488	3496	2.21537	0.1668	62.158	3.16968922990824e-15	1.53763888606584e-12
BEST1	8930	-1.90133	0.269502	62.0461	3.35511471910322e-15	1.57146631826135e-12
PAPLN	7699	0.966603	4.37898	61.743	3.91332173103009e-15	1.77182163575272e-12
TUBB6	4117	0.800532	6.78982	61.584	4.242558966656e-15	1.85892511109963e-12
GAS5	3631	-0.727331	8.30158	59.6696	1.12196582733082e-14	4.76239432269829e-12
DHCR24	6290	0.710254	9.20884	58.4491	2.08618172415882e-14	8.58685041189372e-12
CGN	6616	0.863985	5.08945	58.0184	2.59682299663822e-14	1.03743078715697e-11
FOXB1	3615	-1.04891	3.39528	57.8944	2.76572645391343e-14	1.07333892638589e-11
S100A10	1543	0.690651	6.20338	57.7812	2.92952531140095e-14	1.1053261751322e-11
TEX15	11864	1.05919	3.34528	57.6661	3.10618002300345e-14	1.140303871688e-11
TCEA1	4415	-0.70391	7.25223	57.4293	3.50350812663486e-14	1.2523197601074e-11
IL1R2	3073	1.62217	1.04326	56.7148	5.03831023901845e-14	1.75475302504071e-11
ADORA1	4191	0.88934	5.38851	55.7464	8.24497551994825e-14	2.79978756218643e-11
ANKRD34B	4024	1.02931	4.03633	55.2613	1.05524455979487e-13	3.49594801358383e-11
LBH	4697	1.26296	4.99139	54.0078	1.99690475623008e-13	6.45808507235076e-11
SEL1L	9559	-0.669588	6.84045	53.9485	2.058121384726e-13	6.50127041133332e-11
MAMDC2	3854	2.66315	1.11147	53.8829	2.12797291735223e-13	6.56233728016361e-11
ADAMTS8	4523	1.6791	1.27116	53.8408	2.17407919905295e-13	6.56233728016361e-11
ARMC4	4773	-0.861319	3.81839	52.69	3.90565125587896e-13	1.15327089149139e-10
PSMB9	3072	1.36917	1.35041	51.9565	5.67436342061541e-13	1.63989102855785e-10
HERPUD1	5155	-0.663606	6.78795	51.1439	8.5835169766217e-13	2.42895648111359e-10
ACTL8	1864	1.25659	3.38554	51.0828	8.85519382598607e-13	2.45469587221161e-10
CILP	5695	1.06733	4.68322	50.7114	1.06995079472194e-12	2.90662832894161e-10
BMP7	5418	0.653033	6.34548	49.5038	1.97983577739e-12	5.17180172430963e-10
GUCY1B1	3724	0.809764	4.58708	49.5038	1.97992851111022e-12	5.17180172430963e-10
IKBKE	3791	0.809133	4.11441	49.3754	2.11384929604375e-12	5.41743679021929e-10
RGS16	2427	-0.895513	3.8568	48.8289	2.79300242107678e-12	7.02543553434924e-10
FTH1	2030	-0.717849	9.75335	47.9225	4.43398437515534e-12	1.09503290486791e-09
HYOU1	7694	-0.598575	8.91783	47.8136	4.68721131802403e-12	1.13689984522715e-09
EHD1	7101	0.655918	6.59083	47.5479	5.36754725555812e-12	1.27907709424993e-09
DMGDH	5254	-1.68214	0.219997	46.4487	9.40499735862464e-12	2.20255308831377e-09
TRIP13	3560	0.667513	6.65645	46.352	9.88066423034631e-12	2.27472986848803e-09
RAP1GAP	5755	0.758803	4.16569	46.0074	1.17809800675932e-11	2.66701753763532e-09
PLEKHG1	10294	-0.69775	5.47916	45.2684	1.71802613909877e-11	3.82556541760305e-09
GINS1	4068	0.61184	5.89936	44.9301	2.04194717986105e-11	4.47351105549236e-09
EMILIN2	6435	-0.793506	6.56904	44.1533	3.036371923535e-11	6.49477572537827e-09
MCTP1	12089	0.750182	4.43583	44.138	3.0601902850932e-11	6.49477572537827e-09
B4GALNT2	8961	-1.93116	-0.384943	43.7015	3.82486274576063e-11	7.99278625779487e-09
MKX	4106	-0.753426	6.32003	43.6662	3.89433603137307e-11	8.01466156274855e-09
UAP1L1	5283	-0.712486	4.50683	43.4516	4.34579740604705e-11	8.81029345766226e-09
PHEX	6384	1.53223	0.456829	43.3648	4.54285991418592e-11	9.07436267858639e-09
IDNK	1814	-0.889399	3.20328	42.4913	7.09974721021578e-11	1.39762125154146e-08
FLRT1	3949	-1.30968	1.20368	42.1269	8.55376818417775e-11	1.65979761779552e-08
ARID5B	9144	-0.614247	5.88356	41.9531	9.34887490269918e-11	1.78853194089244e-08
DDX46	9222	0.583892	7.63527	41.5986	1.12074852408497e-10	2.11432322258975e-08
TUBA4A	4079	1.01987	7.5503	41.5331	1.15892099939387e-10	2.15638684037903e-08
CCDC146	4457	1.17328	3.7625	41.3581	1.2674837339471e-10	2.32542090306526e-08
HSPH1	8390	0.689046	8.16326	41.3327	1.28400624110944e-10	2.32542090306526e-08
C2orf88	5997	-0.619907	7.05435	41.2475	1.34120779496306e-10	2.39705598407674e-08
COL6A2	5386	-0.589132	8.00012	41.1445	1.41381419038367e-10	2.4940049542833e-08
WT1	4113	0.660032	4.77483	40.6124	1.8562163014904e-10	3.21099473843735e-08
ZFP36L1	5160	-0.564558	6.4991	40.6005	1.86754460970736e-10	3.21099473843735e-08
SAT1	2498	-0.65794	8.39458	40.3872	2.08300207248265e-10	3.50436872134738e-08
HAGLR	5110	-0.768077	3.86077	40.3809	2.08977299881571e-10	3.50436872134738e-08
CCND3	5802	0.620387	5.23021	40.3538	2.11896605709185e-10	3.50998975042422e-08
UGCG	4615	0.580856	6.11629	40.0609	2.46170167853262e-10	4.02858962644681e-08
POLR2L	1142	0.596406	6.82923	39.5845	3.14164345917104e-10	5.08011227451432e-08
IGFBP5	6442	-1.09578	2.89337	39.3767	3.49450494329192e-10	5.58421889938049e-08
CAVIN2	3229	1.0629	3.54728	38.9311	4.39026585606635e-10	6.93406757243595e-08
MKNK2	5221	-0.813471	7.59544	38.6114	5.17169869919245e-10	8.07438890013e-08
RASAL1	4813	0.666717	4.27149	38.4999	5.47561888927595e-10	8.45174220148127e-08
CCNB1IP1	3680	-0.917134	5.90659	38.4084	5.73845788326399e-10	8.75791836273873e-08
DDIT3	1307	-1.54965	5.73413	38.3199	6.00473668880802e-10	9.06248204934215e-08
TUBB4A	3466	0.87343	4.22391	37.7007	8.24766784861492e-10	1.23107771854655e-07
SLFN5	10709	-0.756682	6.87498	37.5033	9.125809832388e-10	1.34734646688398e-07
LONP1	5085	-0.514669	8.56731	37.4265	9.49238524972554e-10	1.38639858975292e-07
FAM222A	3722	0.93218	2.58228	37.2895	1.01831855361076e-09	1.47147030996754e-07
PIK3AP1	5691	0.895789	4.16907	36.6998	1.3779480802484e-09	1.97017566042253e-07
SOX17	2342	-0.594893	7.22906	36.6625	1.40452751023588e-09	1.98726012203478e-07
LHX1	4882	0.641717	5.36925	36.3401	1.65717660981297e-09	2.32055978258655e-07
TMEM97	3034	0.530483	6.38741	36.0696	1.90397936806439e-09	2.63895426085905e-07
NEAT1	22767	-0.92288	8.27053	36.0151	1.9579321343536e-09	2.68632244251768e-07
C9orf3	10742	0.666976	5.86191	35.7414	2.2531913223214e-09	3.06050977310915e-07
PSMB8	2997	0.742394	4.19215	35.7083	2.29189225391325e-09	3.08225470147561e-07
AL451069.3	1013	-0.978011	2.30401	35.5201	2.5243577428692e-09	3.33621540395882e-07
TSPAN12	3368	0.78862	5.25401	35.5158	2.52985486717042e-09	3.33621540395882e-07
CAVIN1	3828	0.505681	8.18832	35.0134	3.27447718795748e-09	4.27665611961792e-07
RCC2P6	1557	-0.830938	2.8986	34.9392	3.40171104716933e-09	4.40051820511438e-07
WNT7B	5051	0.951939	4.58552	34.7369	3.77413856994562e-09	4.83623813165768e-07
C12orf75	2693	0.51411	6.89598	34.6479	3.95066744010171e-09	5.01513232139267e-07
SUSD4	4710	0.744243	4.4064	34.5585	4.13631457317511e-09	5.20218155994792e-07
MCM4	6973	0.518817	8.57428	34.2534	4.83833612762168e-09	6.02927702949407e-07
SLC1A3	6265	0.708163	4.00586	33.9981	5.51668744551978e-09	6.81210596113592e-07
RASL11B	2472	0.884312	2.80442	33.4617	7.26813984728055e-09	8.89397689600105e-07
SMAD6	8563	0.595179	5.51192	33.3747	7.60068303850988e-09	9.21786408143569e-07
SQSTM1	7654	-0.536795	9.28942	33.0862	8.81644785862110e-09	1.05976824127124e-06
ST6GAL2	7708	1.07289	2.18316	32.9497	9.4574240661406e-09	1.12684378149463e-06
TUBA1C	4631	0.53425	7.54058	32.9175	9.61556795558649e-09	1.13572399600636e-06
RGS5	9913	0.615837	5.0794	32.8896	9.75418188606625e-09	1.14216424619343e-06
ARRDC3	4934	0.508144	5.87175	32.8703	9.85187994236667e-09	1.14374431843732e-06
ERVMER34-1	4077	0.82541	3.4135	32.8267	1.00750170591797e-08	1.15973692131218e-06
SFXN2	8034	0.702667	3.77033	32.6006	1.13177918920093e-08	1.29184510310221e-06
TMX3	7637	-0.50057	6.55256	32.4219	1.24077504987783e-08	1.40445395854088e-06
CLDN7	2492	-1.49825	1.02769	32.3206	1.30717943984163e-08	1.46738994474123e-06
RIMS3	7235	-1.02694	3.27511	32.2678	1.34320955908333e-08	1.49547667549417e-06
TRIB3	3434	-1.50282	7.26809	32.1816	1.40414763569294e-08	1.5506127915136e-06
CDH6	12379	0.527752	8.9828	31.9747	1.56193306018653e-08	1.71094651262206e-06
SYT13	5424	1.28685	0.392003	31.8969	1.62579836915679e-08	1.76665753986053e-06
REPS2	11311	-0.592574	4.87531	31.7183	1.78237858899804e-08	1.92143241066352e-06
ZFP2	2641	-1.35775	0.0564903	31.6953	1.80358011665006e-08	1.92897863972108e-06
PCNA	1471	0.528095	7.6933	31.6642	1.83274337686967e-08	1.94485572562662e-06
MAP2K6	16655	-0.527229	7.58619	31.5522	1.94153536754956e-08	2.04433138739733e-06
HSP90AA1	5248	0.892029	11.0885	31.4961	1.99841977017109e-08	2.08804121063337e-06
DCAF12L1	3382	0.635206	4.91179	31.0538	2.50971436804946e-08	2.6022481115432e-06
MEGF6	7039	0.693675	4.12407	31.0038	2.57528052298254e-08	2.6500026775509e-06
DDC	3136	1.44181	4.33354	30.9794	2.60775406316204e-08	2.66324236390451e-06
CD83	2515	0.779828	2.76115	30.907	2.70691167101919e-08	2.74387919607863e-06
KCNJ11	3204	-0.938675	1.5184	30.6439	3.09995037739484e-08	3.10169326311199e-06
ATP6AP1L	7229	-0.735748	2.94456	30.6404	3.10557523215218e-08	3.10169326311199e-06
THBS1	9158	1.31777	5.79588	30.4655	3.39860166278377e-08	3.36957710843736e-06
HNRNPL	6821	0.521283	7.95196	30.2377	3.82201777190489e-08	3.76191792723073e-06
CYB5B	6903	0.475582	7.45172	30.177	3.94355547189736e-08	3.85361971041596e-06
CDKL2	3781	1.39182	0.1623	30.1405	4.01846319668952e-08	3.89877040004527e-06
SARS	3836	-0.48163	8.49984	30.0603	4.1882297373643e-08	4.03466131366094e-06
UNC5B	6841	-4.13999	2.64594	30.0274	4.25978421335952e-08	4.07469358944101e-06
IGFBP4	2200	-1.70117	3.46776	29.9924	4.33742025549714e-08	4.11994261051872e-06
GALNT18	3627	0.725487	4.48249	29.8475	4.67395364312297e-08	4.40877168989857e-06
EPB41L4A-AS1	3344	-1.02933	5.02155	29.7886	4.81821736696379e-08	4.51350665485994e-06
MARC1	9258	0.536176	4.96976	29.6754	5.10779056272541e-08	4.75199446667803e-06
DOCK10	11265	0.617158	4.13949	29.6549	5.16220844241513e-08	4.76995083492004e-06
OSBPL3	8100	-0.493543	6.87036	29.3955	5.9015465017716e-08	5.38343307433805e-06
GBP5	8143	-1.10557	1.42133	29.3942	5.90540770136472e-08	5.38343307433805e-06
MTMR10	8817	0.491354	5.67586	29.3623	6.00329623880384e-08	5.43429231102764e-06
HRK	6853	-1.05883	1.95809	29.3501	6.04121430438912e-08	5.43429231102764e-06
AC007906.2	1983	1.30365	3.50587	29.1033	6.86195400625464e-08	6.13196850440505e-06
TMSB10	496	0.519348	9.176	28.9576	7.39789177899822e-08	6.56768392379953e-06
GINS2	3264	0.608519	5.01288	28.8784	7.70675885624333e-08	6.79746139898397e-06
RNF144B	5175	0.676211	4.79422	28.8086	7.98957737578352e-08	7.00144706421081e-06
TLL2	8151	0.92843	1.60087	28.7084	8.41397997560211e-08	7.30579089259003e-06
CD74	3184	0.618288	4.04032	28.7014	8.44444651503081e-08	7.30579089259003e-06
PDE6B	5086	1.08659	1.4883	28.681	8.53367635460697e-08	7.33626113447003e-06
UHRF1	5145	0.529796	5.08156	28.6023	8.88780666819237e-08	7.5926464134627e-06
LIG1	6576	0.49849	5.91961	28.4747	9.49295700159957e-08	8.05892718454544e-06
KCNK2	3910	0.968841	1.86356	28.4105	9.81301382918347e-08	8.2788923504223e-06
ORC1	3157	0.621176	5.03326	28.3817	9.96048847344346e-08	8.3514391935051e-06
DDIT4	2058	-0.726025	6.57941	28.3203	1.02813261283912e-07	8.56756152159123e-06
LARS2	6829	0.597258	6.02488	28.2181	1.08387010045365e-07	8.97695583808655e-06
FHDC1	6593	0.617241	4.03299	28.158	1.11804970127763e-07	9.2039206620934e-06
GPRIN3	15205	-0.74628	3.1002	28.1075	1.14759431037943e-07	9.39022501077338e-06
CYB5A	9313	0.685319	5.23095	28.0436	1.18614025294297e-07	9.64751081181096e-06
ISM2	4131	1.25447	0.537094	27.9898	1.21958837919773e-07	9.86051723490642e-06
MYCBP	3039	0.586409	4.36721	27.9506	1.24451470860022e-07	1.00025108206608e-05
SMTNL2	2470	1.15772	4.1428	27.9186	1.26525555207984e-07	1.00713776089759e-05
INAVA	5413	0.674534	4.12182	27.9146	1.26791251648007e-07	1.00713776089759e-05
AMBP	2041	1.17326	2.4169	27.7684	1.36738583238409e-07	1.07983731170192e-05
EPS8L2	5693	0.596486	6.98893	27.559	1.52372695927791e-07	1.19634585479028e-05
CDKN1A	3050	-0.511543	5.37748	27.5146	1.55909761279372e-07	1.21708177440098e-05
ANXA1	4561	-0.549816	7.49621	27.4903	1.57880973564119e-07	1.2254270079551e-05
ACOT7	4124	0.496763	6.07795	27.445	1.61627520215163e-07	1.24737875402419e-05
DHCR7	4160	0.474319	7.37266	27.3338	1.711959670769e-07	1.31375978576583e-05
AP003469.4	2825	-1.03384	0.796137	27.1586	1.87433915024537e-07	1.43028925156083e-05
TRIM2	9425	-0.522411	7.019	27.0928	1.93923774801584e-07	1.47154560510051e-05
PTDSS1	6295	0.442167	8.02927	27.0722	1.95992842270335e-07	1.47898376475442e-05
GTPBP2	4624	-1.03628	5.54456	27.0563	1.97614031220531e-07	1.48297866633617e-05
LINC01003	1764	-0.647419	3.4243	26.8772	2.16802517280271e-07	1.60567974199457e-05
BCAR3	6866	-0.502003	5.08813	26.8672	2.17929558528939e-07	1.60567974199457e-05
MRC2	6860	-0.544084	7.97752	26.8647	2.18207451855552e-07	1.60567974199457e-05
MCM10	5454	0.485398	5.91253	26.8604	2.18693037082379e-07	1.60567974199457e-05
HMOX1	2405	-0.7721	4.14813	26.8073	2.24784461525609e-07	1.64153082844212e-05
NPR3	9866	0.897756	5.26081	26.7293	2.34046573608475e-07	1.70002920284702e-05
EBP	2409	0.481377	6.0108	26.7053	2.36972636626752e-07	1.71212729962828e-05
ZNF521	6223	-0.889831	1.94464	26.6814	2.39914904734214e-07	1.72421383651049e-05
ANLN	6012	0.446342	7.14511	26.5536	2.56328785069414e-07	1.82777899374876e-05
CADPS2	6351	1.00778	3.82009	26.5451	2.57454164721165e-07	1.82777899374876e-05
S100A4	1025	0.560786	7.098	26.5383	2.58362340278113e-07	1.82777899374876e-05
DOK5	2604	-0.747602	2.55932	26.483	2.65871118755051e-07	1.87115409639889e-05
LDHA	6210	0.454286	9.99406	26.389	2.79132603345779e-07	1.95435987177615e-05
ATF6	7890	-0.472665	7.0148	26.3211	2.89106825369584e-07	2.01381436358721e-05
DANCR	2285	0.456679	6.64698	26.3094	2.90867599636826e-07	2.01574214585052e-05
PCK2	4189	-0.73215	6.04812	26.2662	2.9744472803747e-07	2.05085875174262e-05
PTGER2	2473	0.884393	1.87614	26.1604	3.14200671989636e-07	2.15544834729052e-05
ZFAS1	2243	-1.1455	5.95988	26.105	3.23351771463892e-07	2.20707895065027e-05
PCSK9	4981	1.01777	2.58932	26.0912	3.25666789857006e-07	2.21176600331386e-05
GCAT	2104	0.965362	2.46753	26.0667	3.29825143671814e-07	2.22886314750957e-05
NPTX1	6703	1.06786	1.05131	25.9991	3.41574755904046e-07	2.29683658883399e-05
WWC1	10076	0.620957	6.69766	25.9775	3.45428183979777e-07	2.31130592265877e-05
ITGA6	6533	-0.621627	7.52435	25.9077	3.58138631680817e-07	2.38460638927477e-05
MFSD14C	12153	-0.50605	5.18727	25.8724	3.64744633827999e-07	2.41674456648084e-05
SIRT2	6224	-0.45344	5.94237	25.814	3.75948997389408e-07	2.47889088909725e-05
C1orf116	5502	1.50118	0.745146	25.7213	3.94454639317048e-07	2.58834655354756e-05
PGM2	3704	0.485459	6.24297	25.6822	4.02515286629768e-07	2.62854093187122e-05
ERAP2	7422	0.795523	5.61161	25.6714	4.04775898288161e-07	2.63065599351583e-05
TNXB	15909	-1.136	0.570959	25.6163	4.16497475041291e-07	2.69394533499327e-05
AHSA1	2948	0.468085	6.88364	25.539	4.33529117578813e-07	2.79081801140902e-05
HSP90AB1	2980	0.438097	10.6762	25.4988	4.42655838879101e-07	2.83612936768624e-05
HSP90AA2P	2196	1.1329	0.916531	25.4255	4.59808926607313e-07	2.9255966446768e-05
PRDX1	1522	0.805758	8.33109	25.4208	4.60927395980885e-07	2.9255966446768e-05
AARS	4498	-0.499519	9.39098	25.3717	4.72798387691646e-07	2.98698627907704e-05
FKBP4	5180	0.433532	7.84309	25.328	4.83629270624517e-07	3.04126684393186e-05
CLSPN	5411	0.523918	5.0779	25.2672	4.9912123095305e-07	3.12422289402547e-05
PPARGC1A	10870	-0.783984	5.49654	25.2259	5.09930117209676e-07	3.17723889085277e-05
SLC38A4	4145	1.29797	0.794949	25.0435	5.60521387867547e-07	3.47651233397484e-05
SDC2	4536	0.42955	7.7058	25.0216	5.66903229831008e-07	3.5001120776339e-05
RRM2	5323	0.60552	6.78867	24.8135	6.31535036528506e-07	3.86471464537104e-05
SQLE	4305	0.428218	7.25805	24.8132	6.31647391056741e-07	3.86471464537104e-05
SLC43A2	10606	0.562357	4.6078	24.7633	6.48201262956635e-07	3.94821423979371e-05
KIFC3	9600	0.684322	6.22616	24.7478	6.53437448394162e-07	3.96233967032942e-05
CDC25A	4117	0.568773	5.4521	24.732	6.58817779679588e-07	3.97720973395015e-05
SLC22A3	3348	-0.883997	3.31694	24.681	6.76482783142563e-07	4.06578125815284e-05
SORD2P	2925	0.592454	4.00783	24.6216	6.97638662234623e-07	4.16531294856477e-05
DBI	2509	0.612451	7.08969	24.6174	6.99176435450761e-07	4.16531294856477e-05
FAM228B	4916	-0.753072	2.20038	24.5858	7.10749239677264e-07	4.21576721508134e-05
FAS	4253	0.65127	3.36552	24.4621	7.57853499563328e-07	4.47561916720378e-05
THEM6	3055	0.438703	5.74471	24.4161	7.76160964510525e-07	4.56389367140539e-05
TGFB2	5151	0.96227	2.24198	24.2698	8.37435867783179e-07	4.90297042762884e-05
SHANK2	18775	0.961124	2.80121	24.2299	8.54966060061673e-07	4.98412188575867e-05
FBLL1	1519	-1.49537	0.322678	24.1683	8.82724638898194e-07	5.12395246587785e-05
NFKBIE	2581	0.658024	3.08695	24.0933	9.17778861989649e-07	5.30476182230017e-05
UPK3B	2660	0.865018	3.50294	24.0545	9.36460699708723e-07	5.38980749328118e-05
FGFR4	4829	0.570473	6.5427	23.9086	1.01021041578992e-06	5.78974180492596e-05
HSPE1	1977	0.845042	6.57845	23.8968	1.01639320545791e-06	5.80070122257767e-05
TPM1	12876	0.721677	8.21989	23.8713	1.02997764229866e-06	5.82977688088872e-05
CRB2	6349	1.58678	0.805991	23.8711	1.03007174513237e-06	5.82977688088872e-05
WDR77	2805	0.454409	5.48544	23.7817	1.07901119625103e-06	6.08141455546796e-05
MAPRE2	6180	0.486049	5.13482	23.6961	1.12809987592441e-06	6.33181017135589e-05
MAP1B	12630	-1.2755	4.8441	23.6029	1.18405924055243e-06	6.61855006766404e-05
AL365181.3	3222	-1.04388	2.26116	23.4966	1.25134205616583e-06	6.9659750610248e-05
TUBB4B	2111	0.551452	8.57186	23.442	1.28736107952208e-06	7.13723491557077e-05
SCARA3	4031	0.690269	4.86475	23.3393	1.35798462564668e-06	7.49817283339792e-05
AMOT	8502	0.532411	4.7893	23.3305	1.36419902886994e-06	7.50199004418637e-05
ACAT2	4299	0.530336	4.53688	23.266	1.410736627915e-06	7.72662726490702e-05
TMEM130	4663	1.74252	-0.0952024	23.255	1.41878370411459e-06	7.73949359557773e-05
LINC00909	3742	-0.616384	3.3926	23.2429	1.42774186909839e-06	7.75720712318536e-05
SLC5A3	11576	0.465605	6.75679	23.2186	1.44592656539797e-06	7.82470937760979e-05
POC1B	8746	-0.503064	4.69564	23.1561	1.49367259706101e-06	8.05101384360307e-05
FHOD1	5407	0.700058	3.72125	23.1311	1.51323071239986e-06	8.10858910971913e-05
ECH1	2467	-0.444966	5.77758	23.1272	1.51629362723158e-06	8.10858910971913e-05
ADAM17	10750	-0.500784	6.25445	23.1072	1.53216314694848e-06	8.16132236274558e-05
BIRC3	7518	1.22887	2.30964	23.0253	1.59886387038145e-06	8.48334685601221e-05
HSD17B7	4778	0.657964	3.93468	23.0017	1.61862141333561e-06	8.55476056705742e-05
SNHG5	2806	-0.457819	6.35123	22.9384	1.672791574716e-06	8.80679378270057e-05
ERCC6L	4364	0.496102	5.1867	22.9168	1.69167521203349e-06	8.87182409461426e-05
SLC4A4	9622	0.912276	2.46551	22.8847	1.72015304709545e-06	8.98647647642212e-05
PRR5L	6616	-0.593478	4.33813	22.7328	1.86167037052502e-06	9.68853204706567e-05
CENPX	1531	0.568961	4.80364	22.6432	1.95047665599596e-06	0.00010112
RAPGEFL1	5711	-1.03382	1.777	22.6317	1.9621942908075e-06	0.00010134
CHDH	7758	0.586968	3.9258	22.5111	2.08936414204345e-06	0.000107499
CLDN2	3410	2.04297	-0.545697	22.502	2.09925895696618e-06	0.000107601
FDX1	3206	0.428524	5.58704	22.4348	2.17403991647111e-06	0.000111015
IL20RB	2473	-1.56035	0.963704	22.3455	2.27744159160339e-06	0.00011586
MAP2	11559	-1.63436	2.65553	22.1086	2.5765074085737e-06	0.000130585
SYDE1	3965	0.622957	4.74043	21.8967	2.8772103224006e-06	0.000145283
ESPN	6952	0.520239	4.93189	21.8628	2.92861574182808e-06	0.000147331
HEY1	3232	-0.667211	3.5535	21.8053	3.01767893161414e-06	0.000151251
PKD2	5498	-0.434672	5.79122	21.7788	3.05957174039204e-06	0.000152787
SORD	6159	0.459762	4.98798	21.7435	3.11638789939123e-06	0.00015487
GNE	5921	0.658576	3.20878	21.7388	3.12407155803435e-06	0.00015487
DNAJB9	2837	-0.534096	4.23062	21.7258	3.14528356440603e-06	0.000155354
F2RL1	2958	0.434871	6.19157	21.6144	3.33338802222102e-06	0.000164049
S100A2	1567	0.542683	4.25591	21.5881	3.37948709953319e-06	0.000165717
SLCO5A1	9992	0.915224	1.91386	21.5648	3.42074674169487e-06	0.000167137
ZNF354C	5411	-0.587909	3.72038	21.5224	3.49710642562036e-06	0.000170255
SPRED3	5864	-0.806621	2.20401	21.5003	3.53779089352218e-06	0.000171621
NPR1	5003	0.434102	6.85393	21.4904	3.55613015428737e-06	0.000171896
WDR17	7808	-0.610318	3.22939	21.4021	3.72371346725446e-06	0.000179359
LINC00488	3613	1.63492	0.333515	21.3201	3.88640733164107e-06	0.000186534
LYPD6B	3771	0.418438	5.97861	21.2662	3.99725937297493e-06	0.000191179
CCDC198	4107	1.24943	1.93545	21.1969	4.14441545376937e-06	0.000197521
EPOP	3719	0.527233	5.30773	21.135	4.2803891383312e-06	0.000202245
MACROD2	11428	0.67239	5.184	21.134	4.2827047127037e-06	0.000202245
FAM50A	2567	-0.434713	5.97257	21.1315	4.28819109982483e-06	0.000202245
OAS3	8251	0.779251	4.04975	21.101	4.35705988528387e-06	0.000204782
TPRN	5281	0.47231	5.46742	21.0859	4.39156586646172e-06	0.000205101
NBR2	2096	-0.623196	3.34109	21.0848	4.3940540769775e-06	0.000205101
CREG1	3286	0.511767	6.61844	21.0236	4.53667157310164e-06	0.000211033
NRGN	1309	0.570635	3.68319	21.003	4.58573676403106e-06	0.000212587
LYPD6	5033	0.614281	3.94019	20.9902	4.61637873900939e-06	0.000212974
DDR2	10730	-0.791572	1.74185	20.9864	4.62544129535094e-06	0.000212974
CCNA2	2798	0.419537	6.26249	20.9675	4.67137250710647e-06	0.000214362
RIPOR3	6009	0.951098	1.42388	20.9133	4.80559030415445e-06	0.000219779
GLYCTK	3013	0.722283	2.33925	20.8874	4.87098125540578e-06	0.000222022
LBR	5257	0.388211	8.19679	20.8687	4.91871057924386e-06	0.000223448
GSTM4	5745	0.632218	3.37393	20.859	4.94375855967433e-06	0.000223574
LOXL1	3637	0.443483	6.17192	20.8548	4.95440989439416e-06	0.000223574
ID1	1233	0.431722	6.85449	20.8429	4.98542176772045e-06	0.000224228
FZD4	7383	0.763004	5.60005	20.8097	5.07255517439289e-06	0.000227394
ODF2L	10898	-0.435811	5.24484	20.7613	5.20237845599303e-06	0.000232447
CLU	6616	0.64955	8.21122	20.6193	5.60270651414125e-06	0.000249513
RRM1	4177	0.41581	7.57056	20.5831	5.70979499895935e-06	0.000253451
GLS	9827	0.405295	7.12037	20.5738	5.73747698913433e-06	0.000253851
MCM6	4118	0.397209	7.13742	20.5495	5.81087891610146e-06	0.000256264
ATP5MC1	2615	0.488358	6.79491	20.5291	5.87307500788204e-06	0.000258015
BDNF-AS	3726	-0.667079	2.32046	20.5241	5.88858105906919e-06	0.000258015
TMEM200A	6137	0.842618	1.83346	20.5131	5.92237393642994e-06	0.000258661
CPA4	3958	1.05113	2.25548	20.5064	5.94312614979613e-06	0.000258736
CDK19	7492	-0.407344	5.69391	20.4818	6.02001585473138e-06	0.000261246
WHAMMP2	6657	-0.996752	0.373325	20.4685	6.06204600656658e-06	0.000262232
ZBED2	2311	3.1094	-0.610221	20.3255	6.53250100545555e-06	0.000281686
RAB31	5586	-0.393766	6.00772	20.2671	6.73498195780692e-06	0.000289498
ERICH2	601	-1.1449	-0.138348	20.2237	6.88946216523833e-06	0.000295204
CDH3	6236	0.491961	6.25543	20.2143	6.92338933597624e-06	0.000295725
TGFBR2	4704	0.451931	6.25965	20.1654	7.10272368865281e-06	0.000302434
IQGAP2	7904	0.42347	6.41338	20.1544	7.14355628568137e-06	0.000303222
ESRP2	5563	0.46017	5.10389	20.0548	7.52532755529226e-06	0.000318432
MAP3K1	7716	0.403815	6.11136	20.0479	7.55253288689241e-06	0.00031859
ZNF774	8511	-0.669679	2.5002	20.0359	7.60023378653904e-06	0.000318796
ANGPT1	7128	1.91287	-0.517889	20.0348	7.60436321235309e-06	0.000318796
RPS10P7	3018	-0.924718	0.567111	19.9879	7.79354701124691e-06	0.000325722
KCNMB4	4874	0.844571	1.73701	19.957	7.92018908401415e-06	0.00033
CDH18	4853	0.475725	4.66457	19.9337	8.01749290326905e-06	0.000332497
HHIPL2	3289	-1.31591	0.697463	19.9309	8.02907139811923e-06	0.000332497
PAQR9	4169	1.47138	0.236173	19.9165	8.08979860599015e-06	0.000333993
ARG2	2418	-0.991415	0.425555	19.9091	8.12112104320458e-06	0.00033427
PAICS	7517	0.440284	8.41469	19.7915	8.63637177344317e-06	0.000353926
GLIS2	4469	-0.548003	5.27265	19.7884	8.65077416753383e-06	0.000353926
ZNF528	8530	-0.549514	3.84125	19.7587	8.78596981804033e-06	0.000358378
KCNN4	3408	-0.958309	0.614056	19.7477	8.83690324476457e-06	0.000359358
PARP1	7169	0.4138	9.05855	19.7421	8.86291794767378e-06	0.000359358
NME1	3438	0.395372	6.67146	19.715	8.98907961826185e-06	0.000363389
H6PD	9321	-0.43429	6.0741	19.6444	9.32782984020854e-06	0.000375964
GNB4	7035	0.458616	6.72113	19.5857	9.618491228485e-06	0.000386532
TMEM63C	6363	-0.551138	3.84438	19.5578	9.76020932287297e-06	0.000391071
ARHGEF2	9135	-1.12091	6.5231	19.5426	9.83811516234684e-06	0.000393033
VEGFA	14431	-0.856603	6.14252	19.5112	1.00009382719645e-05	0.000398366
FAM110C	3968	-0.654366	6.35967	19.4832	1.0148996330447e-05	0.000403081
TPK1	8442	-0.446083	5.76492	19.4681	1.02293462950489e-05	0.000405088
OGT	9812	-0.430528	8.39498	19.3792	1.0716686639264e-05	0.000421999
PIM2	2761	0.508228	4.49072	19.3789	1.07185235123936e-05	0.000421999
ZSCAN30	8271	-0.455809	4.64376	19.3598	1.08261793097716e-05	0.000425006
LRRC45	3606	0.547258	4.87811	19.3054	1.1138950997827e-05	0.000436024
TTLL12	4622	0.415907	6.67174	19.2904	1.12268648024705e-05	0.000438203
TM4SF1	3668	0.444211	5.93357	19.2435	1.15061867910446e-05	0.000447818
ARAP3	6186	-0.873703	3.34445	19.1736	1.19352072331857e-05	0.000463188
FOXO1	6232	-0.400293	5.39562	19.1229	1.22567922920357e-05	0.000473789
PALLD	10114	-0.392145	6.49176	19.1146	1.2310126762124e-05	0.000473789
SLC7A11	9645	-0.535235	6.43559	19.1141	1.23130064644833e-05	0.000473789
KLHL24	8650	-0.54626	6.87436	19.1056	1.23683536687145e-05	0.000474574
H2AFJ	3356	-0.430748	5.28027	19.0885	1.24794476082201e-05	0.000477488
VWDE	6712	-0.626368	2.63442	19.0287	1.28764714070806e-05	0.000491295
BLMH	5127	0.417472	6.30889	19.0052	1.30360614107356e-05	0.000494542
BRI3BP	6648	0.392178	6.45543	19.002	1.30583669626598e-05	0.000494542
PDXK	11912	0.41064	7.48574	18.9987	1.30804437602932e-05	0.000494542
CXXC5	3852	0.422765	6.67932	18.9948	1.31071889798108e-05	0.000494542
FTL	878	-0.397886	10.0008	18.9696	1.32820665315484e-05	0.000499752
CDC25B	4314	-0.590707	8.01428	18.9459	1.34478193914944e-05	0.00050459
DLGAP1-AS1	2105	-0.780467	1.74104	18.9294	1.35644149901412e-05	0.000507563
POLI	9471	-0.444495	4.61036	18.912	1.36891815983538e-05	0.000510825
SOWAHA	3211	1.09277	1.45149	18.8888	1.38562701349654e-05	0.000515643
HIST1H2BO	381	-1.75062	1.01544	18.8759	1.39506471153859e-05	0.000517737
LMO7	14367	0.49157	4.81731	18.8447	1.41808116219907e-05	0.000524845
TBCD	13546	0.385127	7.21304	18.784	1.46391247615611e-05	0.000540335
PLPP3	5286	0.497716	5.29646	18.7194	1.51436520464143e-05	0.000557442
C5	6533	-0.847147	2.10153	18.711	1.5210268541588e-05	0.000558381
PFAS	6471	0.394099	6.80049	18.68	1.5459874465583e-05	0.000566015
KDELR3	1929	0.540573	3.65796	18.6084	1.60508430632523e-05	0.000586072
OLFML1	3436	1.73954	0.536056	18.5932	1.61796248873376e-05	0.00058919
TLR3	6724	0.91602	2.32369	18.5849	1.62499292879337e-05	0.000590168
GCNT1	9251	0.565496	4.23215	18.5555	1.65032568979777e-05	0.00059777
ARNT2	7741	0.408872	6.58364	18.5271	1.67503798374833e-05	0.000605107
UBXN1	2532	-0.392707	6.83364	18.4547	1.73986946894468e-05	0.000626861
RRAGC	5167	-0.472548	4.95848	18.4437	1.74994783576721e-05	0.000628824
NRP1	11522	-0.445175	8.07574	18.4323	1.76050060609679e-05	0.000630947
ODC1	2968	0.372456	8.60283	18.3917	1.79838379198242e-05	0.000642828
SLC26A7	6273	1.09448	1.2193	18.3841	1.8055671655251e-05	0.000643701
MMP10	1758	0.839642	0.77578	18.3661	1.82272614307656e-05	0.000648118
RRP9	1578	0.43527	5.2475	18.3519	1.83632212628877e-05	0.000649824
IL27RA	2962	0.575769	3.93628	18.3511	1.83709421444585e-05	0.000649824
RGS7BP	4379	1.11937	0.301763	18.3384	1.8494587985544e-05	0.000652499
OSR2	2930	0.581835	3.75583	18.3203	1.8671158370777e-05	0.000657022
TPM2	3248	0.408047	9.19254	18.2227	1.96519114298052e-05	0.000689747
PRSS23	11725	0.418557	5.35171	18.1999	1.98889380182157e-05	0.000695707
ACACB	14505	0.501553	5.94668	18.1965	1.9924161178376e-05	0.000695707
MT1F	1889	0.727545	2.52246	18.17	2.02039454381601e-05	0.000703667
ZSCAN12	5495	-0.674627	2.97001	18.1285	2.06486583626476e-05	0.000717316
AKNA	10601	-1.36519	5.78201	18.0886	2.10859491190854e-05	0.000730639
EMG1	6268	0.414231	5.68743	18.0706	2.12858426271877e-05	0.000735689
ACLY	5217	0.373143	8.7556	18.0194	2.18663608349693e-05	0.000753834
TLCD2	5971	-0.526926	3.99163	17.9981	2.2112700239136e-05	0.000760397
LGALS3	2397	-0.518578	4.64629	17.9848	2.2267839196848e-05	0.000762785
HPCAL1	6237	0.41572	5.16441	17.9825	2.22944616288557e-05	0.000762785
LGALS1	1099	-0.774717	3.49576	17.9689	2.2454512011441e-05	0.000766331
KCNJ3	5067	0.831406	1.54859	17.941	2.27855315799257e-05	0.000775679
MMP24	4414	0.869378	3.9512	17.9075	2.31905737186155e-05	0.000787494
PPP1R32	2400	-1.13997	-0.003988	17.8985	2.33006890897041e-05	0.00078926
SYBU	7024	-0.544614	4.50368	17.8823	2.34995021618231e-05	0.000794014
ZBTB12	1875	-0.549184	3.4503	17.8477	2.39304290269011e-05	0.000806568
HKDC1	4259	-0.42527	8.19689	17.795	2.46028352649335e-05	0.000827179
BTN3A3	5658	0.626535	3.15021	17.7899	2.46692868490201e-05	0.000827365
TSEN34	3542	0.39815	6.34502	17.721	2.55791363782695e-05	0.000855767
BVES	5808	-0.454614	4.28693	17.7136	2.56783405943488e-05	0.000856975
GPR35	5089	-0.883784	0.768917	17.6978	2.58927111662039e-05	0.000862012
ACY3	1300	1.56062	-0.144894	17.6763	2.6186708109833e-05	0.000869668
WARS	6358	-0.486897	7.83661	17.6343	2.6772227524907e-05	0.000886944
PPFIBP2	9800	0.799488	3.20565	17.6254	2.68965606842141e-05	0.000888895
BCL6	5938	-0.600781	2.54305	17.5921	2.73718425379875e-05	0.000902407
CCDC136	6188	-0.988287	0.114663	17.5598	2.78409684207725e-05	0.000915651
ECI1	3234	-0.37623	7.014	17.5092	2.85919009376093e-05	0.000936235
SHMT1	7281	0.409494	5.58081	17.5069	2.86262713535422e-05	0.000936235
TUBB2B	2194	0.435418	4.99195	17.4963	2.87866101358441e-05	0.000936235
TMEFF2	6632	1.62127	-0.379953	17.4961	2.87898623938176e-05	0.000936235
PROC	2495	0.970831	0.376957	17.4947	2.88114695259744e-05	0.000936235
PRKN	5686	-0.868449	0.559913	17.4699	2.91889592672896e-05	0.000946238
SERPINF2	2348	1.20468	1.22454	17.462	2.93102515073721e-05	0.000947468
CTH	2414	-0.926623	4.76593	17.4584	2.93664226826741e-05	0.000947468
FCGBP	12961	-0.671416	2.09438	17.4502	2.94940235281045e-05	0.00094933
TNNT1	2171	-0.559869	3.34688	17.3842	3.05349443517924e-05	0.000980511
ACSS1	8691	0.655515	2.26506	17.3758	3.06709708588722e-05	0.000982556
NCEH1	4808	0.401953	5.19038	17.3441	3.11866727927595e-05	0.000996726
CHST4	2669	0.884477	0.926938	17.2663	3.24893048978625e-05	0.00103569
PEBP1	1780	0.370419	8.3108	17.2623	3.25581688471604e-05	0.00103569
HLCS	7889	-0.378789	5.73196	17.235	3.30302454037049e-05	0.00104825
GPD2	7155	0.39234	6.89757	17.1811	3.39808662989144e-05	0.0010759
ZNF333	11611	-0.674739	3.08672	17.1759	3.40737915017915e-05	0.00107614
ZEB1-AS1	3831	-0.533272	3.19066	17.1718	3.41466758482247e-05	0.00107614
NUAK2	3441	0.653572	5.56122	17.1662	3.4247986407565e-05	0.00107683
NEDD4	9122	-0.473719	5.75346	17.1494	3.45523249109342e-05	0.00108389
OCA2	3299	1.27922	-0.117449	17.0948	3.55603854728878e-05	0.00111294
HSPA4L	11621	0.5213	6.07078	17.0887	3.56739476478696e-05	0.00111393
KIF20B	6851	0.452995	6.54464	17.0789	3.58587303936878e-05	0.00111713
THOC3	3453	0.535419	4.61548	17.0374	3.66504333173424e-05	0.00113918
PNKD	5184	0.366648	6.09161	16.9756	3.78636457654854e-05	0.00117192
ICA1L	10598	-0.553672	3.18129	16.975	3.78762313574937e-05	0.00117192
CDC20	2038	0.354699	7.70001	16.9489	3.83999430467236e-05	0.00118214
ATP2B4	9721	-0.426449	6.72477	16.9483	3.84110810409744e-05	0.00118214
LPCAT1	6494	0.601736	7.27775	16.9455	3.84675425476116e-05	0.00118214
RHOB	2372	0.372015	5.79829	16.9364	3.86540700715384e-05	0.00118318
GPR179	8182	-1.25494	-0.468119	16.9353	3.86755850499723e-05	0.00118318
BORCS5	4980	-0.484913	4.7091	16.9217	3.89540732152652e-05	0.00118902
ENC1	5858	0.518642	5.24725	16.8946	3.95141138759384e-05	0.00120341
EHF	4386	1.25743	2.92316	16.8837	3.97419742977527e-05	0.0012068
PRXL2B	3371	0.469913	4.16503	16.8808	3.98030204273115e-05	0.0012068
TNC	9636	0.419212	7.68005	16.8728	3.99703641286264e-05	0.00120917
AC062029.1	4283	-0.992957	0.884719	16.8018	4.14934216757676e-05	0.00125246
FTH1P23	550	-0.7864	1.10789	16.7591	4.24387125549217e-05	0.00127815
HDAC5	7618	-0.375619	5.70197	16.7548	4.25347613600488e-05	0.00127821
PCDH19	9756	1.08542	2.13443	16.7484	4.26786686645839e-05	0.0012797
SLC27A2	2802	0.746127	1.50684	16.7336	4.30133923932478e-05	0.00128152
DUSP9	2776	1.22661	0.244993	16.7331	4.30247161926286e-05	0.00128152
MCAM	7422	0.363946	6.56853	16.7315	4.3059882235275e-05	0.00128152
UBA7	4545	1.3059	0.496729	16.7267	4.31688346522694e-05	0.00128152
DNAH3	14960	1.50869	0.28938	16.7249	4.32109620877348e-05	0.00128152
TP53I3	2312	0.554565	3.92246	16.7092	4.35694847530184e-05	0.00128933
HNRNPA2B1	9267	0.346209	10.3009	16.6963	4.38663230705992e-05	0.0012953
RFTN1	4776	0.91619	1.62169	16.6445	4.50797385866551e-05	0.00132548
GADD45GIP1	1782	0.470437	6.43504	16.6432	4.51124943521027e-05	0.00132548
ERG	7588	-0.468511	4.28035	16.6403	4.51814349365139e-05	0.00132548
COL7A1	11071	-0.511077	3.66735	16.6321	4.53777075038673e-05	0.00132662
BICDL1	5484	0.794694	1.32605	16.6305	4.5415335144444e-05	0.00132662
LAMB2	6865	-0.525278	6.83453	16.6009	4.61288377070013e-05	0.00134434
LINC01836	870	1.23209	-0.0108741	16.5958	4.62521921129751e-05	0.00134434
CHORDC1	10655	0.382925	6.45165	16.5931	4.63190626927515e-05	0.00134434
RASSF10	2530	0.514082	4.42074	16.547	4.7458718799326e-05	0.00137245
POLR3K	1889	0.454689	4.49935	16.5458	4.74897276761898e-05	0.00137245
STYK1	3424	0.926509	0.460988	16.5306	4.78703262283313e-05	0.00138052
COL9A1	7240	1.4364	1.5634	16.5113	4.83602552150975e-05	0.00139169
RHOBTB2	6580	0.454657	4.11472	16.4971	4.87243257937148e-05	0.0013992
APOBEC3B	1896	0.794609	2.05511	16.4861	4.90080673004567e-05	0.00140438
SNTA1	2342	0.472679	4.67351	16.4566	4.97757799597672e-05	0.00142072
HPRT1	1624	0.402311	6.52577	16.4562	4.97874767835788e-05	0.00142072
UCN	795	-1.12824	0.363819	16.4495	4.9963165176051e-05	0.00142275
PDZK1	2480	1.36938	0.594972	16.4214	5.07104606507739e-05	0.001441
RBCK1	4024	-0.516301	7.11199	16.393	5.1474833272046e-05	0.00145967
SCNN1A	5876	0.459089	5.55282	16.322	5.34401920731608e-05	0.00151225
RGS2	2096	0.810132	1.7445	16.2777	5.47053875847868e-05	0.00154483
HMGN5	2416	0.373829	5.96033	16.2617	5.51672716166544e-05	0.00155464
WASL	4435	-0.372745	7.02891	16.2181	5.64513501309687e-05	0.00158753
ARHGAP23	8133	0.525585	5.90188	16.195	5.71438895007438e-05	0.00160369
ELOVL1	2507	0.404349	6.11942	16.1789	5.76324711717135e-05	0.00160792
LURAP1L	2132	-0.941323	3.79544	16.1766	5.77035756987704e-05	0.00160792
IGFBP3	4571	0.941687	3.929	16.1746	5.77629537590184e-05	0.00160792
UBLCP1	2676	-0.354217	6.11648	16.1744	5.77681167492312e-05	0.00160792
TGM2	8036	0.506049	4.75251	16.166	5.80261041487486e-05	0.0016118
HCN2	3408	-0.809192	3.0872	16.1337	5.90252339185427e-05	0.00163298
MAP3K14	5784	0.749658	5.20816	16.1335	5.90291822216254e-05	0.00163298
CUTALP	7224	-0.444347	5.40034	16.1244	5.93158108113489e-05	0.00163757
RPS26	2053	0.349387	7.05767	16.1089	5.98031793405566e-05	0.00164768
CCDC18-AS1	4786	-0.554291	3.03598	16.0993	6.01051192566709e-05	0.00165256
HSPD1	4245	0.345469	10.6088	16.0956	6.02235620304203e-05	0.00165256
SLC9A8	6946	-0.428928	4.79577	16.0854	6.05485204557989e-05	0.00165813
TMEM158	1813	1.02778	0.840775	16.0563	6.14852347804246e-05	0.00168039
PARD6B	4726	0.364867	5.7353	16.0417	6.19624119031214e-05	0.00168933
CA2	2123	0.465478	4.68292	16.0387	6.2061164434679e-05	0.00168933
NELL2	6424	0.623864	2.62335	15.9928	6.35839419366831e-05	0.00172732
SOCS1	1796	0.867321	1.64906	15.9487	6.5082789277786e-05	0.00176451
LRRC75A-AS1	3759	-0.357862	8.39695	15.908	6.64962609280625e-05	0.00179924
SEMA3C	6268	-0.642516	4.31975	15.8816	6.74295038228369e-05	0.00182086
FABP5	2077	0.586144	4.39877	15.8542	6.84158566372433e-05	0.00184088
GLDC	8939	0.376759	5.71864	15.8535	6.8441589534899e-05	0.00184088
RIMKLB	8619	-0.445494	5.85933	15.8288	6.93379943697954e-05	0.0018613
NIPAL1	5983	0.625054	2.29611	15.7938	7.06325202498026e-05	0.00189231
PDE4DIP	27623	0.535612	4.44257	15.7822	7.10687747569551e-05	0.00190025
DNAJC22	5109	0.390615	5.13554	15.6965	7.43607795993681e-05	0.00198437
HMGCS1	4702	0.514025	6.80308	15.6562	7.59645594262701e-05	0.00202319
NIPBL-DT	6939	-0.444801	4.45506	15.6516	7.61475082137536e-05	0.00202409
ISOC1	1940	0.350668	5.83561	15.6396	7.66333295515332e-05	0.00203303
CDC6	5557	0.411209	5.68013	15.6337	7.68717279339975e-05	0.00203538
ALPK1	12325	-0.492743	3.8161	15.6171	7.7549037469925e-05	0.00204932
DNAJC17	5634	-0.497962	3.31233	15.5935	7.8524978965174e-05	0.00207108
TMEM67	8281	-0.416016	5.32328	15.5493	8.03826577488138e-05	0.00211596
TTC7A	6949	0.451229	4.10632	15.5205	8.16135181937599e-05	0.00214421
MCM3	3650	0.370409	7.02755	15.5109	8.20298898022562e-05	0.00215099
GDF15	2087	-1.90881	5.38512	15.4869	8.3080063252166e-05	0.00217433
TAX1BP3	1383	0.570248	2.86555	15.4702	8.38176644903736e-05	0.00218941
PRPS2	2758	0.348019	6.53785	15.4351	8.53861465670054e-05	0.0022261
IFT74	4073	-0.408994	4.73952	15.4143	8.63312025037564e-05	0.00224643
TMEM109	2421	0.351257	6.79925	15.4024	8.68768873329933e-05	0.00225631
AL365181.2	3222	-0.90648	0.133651	15.3746	8.81669275630234e-05	0.00228544
FSCN1	3692	0.494394	5.46334	15.3695	8.84034648590537e-05	0.00228721
R3HDM2	5903	-0.36596	5.34588	15.2922	9.20962148472018e-05	0.00237822
GGACT	3477	-0.530079	3.46778	15.2788	9.27524510689334e-05	0.00239062
AC008969.1	8787	-0.529579	2.93657	15.2554	9.3909113646487e-05	0.00241585
LIMK2	6170	0.433124	4.77439	15.2211	9.56295726784875e-05	0.00245546
FAM13B	6808	-0.363438	5.90313	15.2117	9.61036167394709e-05	0.00246297
C19orf24	2193	0.371125	5.3703	15.2	9.67058317519904e-05	0.00247374
UNG	2567	0.353212	6.68386	15.1909	9.71687013664717e-05	0.00248091
FJX1	2450	0.443133	6.02897	15.1812	9.76694114264984e-05	0.00248901
AKR1B1	3660	0.380013	8.18809	15.1737	9.80622178415933e-05	0.00249434
PLIN4	6502	-1.04885	-0.448565	15.1634	9.85944451278442e-05	0.00250319
LARP6	5554	-0.722275	5.17621	15.1468	9.9465049995351e-05	0.00252059
SHQ1	5841	0.423105	4.99761	15.106	0.000101637	0.00257062
ZNF302	5032	-0.419724	4.21003	15.1018	0.000101868	0.00257062
MBD6	5646	-0.389818	6.73661	15.0992	0.000102007	0.00257062
CCDC183-AS1	2386	0.608643	3.62587	15.0741	0.000103373	0.00260021
AC060780.1	8450	-0.485979	3.50364	15.0524	0.000104569	0.00262545
AK4	7578	0.358938	6.1342	15.0263	0.000106023	0.00265305
CYP1A1	3435	-1.15155	0.736026	15.0257	0.00010606	0.00265305
BTG1	4854	-0.394252	5.86179	15.0182	0.000106478	0.00265862
VOPP1	5364	0.373659	5.32845	15.0003	0.000107493	0.00267904
SNRPD3	2544	0.470599	6.686	14.9407	0.000110941	0.00275992
ARHGEF6	6434	-0.553968	2.82745	14.9249	0.000111879	0.00277815
JUND	1863	-0.438161	7.85388	14.9091	0.000112815	0.00279328
ENO1	5276	0.391558	11.7145	14.9077	0.000112899	0.00279328
ADAMTS15	5673	0.858449	4.29333	14.8862	0.000114194	0.00282018
CHAC1	2058	-0.503335	5.45237	14.8704	0.000115153	0.00283691
CEP126	8191	-0.814147	1.94172	14.8682	0.000115289	0.00283691
SNRNP25	3060	0.384767	5.1296	14.8566	0.000115999	0.00284922
KCNJ5	6109	0.643584	2.56753	14.8446	0.000116742	0.00286228
SCIN	11623	0.953202	2.96252	14.8236	0.000118052	0.00288918
PGK1	5512	0.332645	9.29565	14.8196	0.000118299	0.00289004
PMPCA	6590	0.354271	7.20068	14.7838	0.00012057	0.00294022
CLIP1	18559	-0.337856	6.54567	14.7625	0.000121939	0.00296828
RTN4R	3339	0.858001	1.07812	14.7499	0.000122757	0.00298285
MCM2	4902	0.351657	7.39056	14.7276	0.000124214	0.00301286
CRYZL2P	5499	0.673914	3.41481	14.7106	0.000125337	0.00303467
NLE1	5463	0.341658	5.62584	14.6997	0.000126065	0.00304688
CACYBP	4511	0.557056	7.41067	14.6896	0.000126747	0.00305791
MAD2L1	5748	0.341096	6.1938	14.6753	0.00012771	0.00307162
KITLG	6205	0.745313	2.16548	14.6744	0.000127767	0.00307162
CTSL	2366	-0.455031	5.49395	14.6639	0.000128483	0.00308337
DNAH1	13872	-0.515162	3.56631	14.6378	0.000130275	0.00312086
SLC10A5	2568	-0.823882	0.642898	14.6337	0.00013056	0.00312218
PCBD1	1614	0.366598	7.31764	14.6235	0.000131267	0.00313357
EFNB1	3314	0.43191	5.26974	14.6196	0.000131541	0.00313461
AL590666.2	758	-1.14876	-0.528073	14.6112	0.000132129	0.00314309
MVK	6480	0.574867	4.2791	14.5911	0.000133541	0.00317112
STK31	6183	1.27744	-0.304905	14.586	0.000133908	0.00317429
GMNC	3804	-1.73579	0.595279	14.5736	0.000134792	0.00318969
DHRS2	7556	1.12407	2.1146	14.5647	0.000135427	0.00319339
AC019080.1	7171	-0.742476	1.62844	14.5617	0.000135643	0.00319339
AC106795.1	3852	0.527976	3.8605	14.5616	0.000135654	0.00319339
NBEA	11949	-0.487524	3.31001	14.5538	0.000136216	0.00320109
LRRC23	3054	-0.549578	2.56163	14.5297	0.000137964	0.00323655
PHLDB1	21722	0.454727	6.33711	14.5044	0.000139833	0.00327345
ZWINT	2378	0.342525	7.15154	14.5019	0.000140019	0.00327345
IKBIP	4163	0.345	6.11419	14.4967	0.000140403	0.00327679
GALNT14	4567	0.509893	5.41101	14.4811	0.000141573	0.00329844
HNF1B	5962	0.399608	5.93678	14.4536	0.000143657	0.00334124
FLJ45513	2100	1.16048	-0.211525	14.432	0.000145314	0.00337403
PDK4	4519	-0.727887	2.68143	14.4254	0.000145825	0.00337612
MPP2	6114	0.411325	4.79367	14.4244	0.000145902	0.00337612
JMY	9042	-0.776017	7.18664	14.404	0.000147489	0.00340532
FTH1P8	514	-0.833063	1.16837	14.4017	0.000147665	0.00340532
DEXI	6684	0.740386	1.33236	14.3789	0.000149469	0.00344108
SEMA3A	9371	-0.474432	4.80258	14.3546	0.000151407	0.0034798
TMEM41B	4422	-0.330487	6.66139	14.3391	0.000152663	0.00350274
LINC01671	1775	3.05814	-0.6116	14.302	0.000155699	0.00356637
ZBTB7B	4303	-0.373348	5.93203	14.2927	0.000156469	0.00357797
OR2B6	942	-1.03185	0.729955	14.2786	0.000157644	0.00359878
RAB38	1465	0.766933	1.8505	14.2473	0.000160293	0.00365313
WDR31	4933	-0.469117	3.64345	14.2382	0.000161071	0.00366471
CRACR2B	3913	0.762893	1.48411	14.2127	0.000163265	0.00370603
TMEM14B	4815	0.36369	6.28446	14.2108	0.000163433	0.00370603
ASB9	2363	0.871879	3.34586	14.2022	0.000164182	0.0037168
AC084033.3	1312	-0.488682	3.59983	14.198	0.000164545	0.00371883
RCC1	3888	0.339847	7.28161	14.1817	0.000165979	0.00374501
SF3B3	12419	0.429367	8.62336	14.1785	0.000166257	0.00374506
PRSS27	5921	-0.777878	0.787842	14.1715	0.000166875	0.00374699
TTYH2	5375	0.451741	4.8145	14.1713	0.000166894	0.00374699
PGAM1	2568	0.349514	6.26837	14.1501	0.000168789	0.003781
PYCR3	3244	0.365398	5.73142	14.1472	0.000169048	0.003781
RPUSD1	2769	0.358387	5.42381	14.145	0.000169244	0.003781
NTN4	4166	0.493916	4.08129	14.1401	0.000169685	0.00378462
HHIP	12074	-1.17135	0.830625	14.1235	0.000171189	0.0038119
ABCB1	5806	0.399929	4.61316	14.114	0.000172061	0.00382505
NQO1	3254	-0.323113	7.23409	14.0859	0.000174649	0.00387625
DRC3	7332	-0.694388	2.10149	14.0828	0.000174937	0.00387629
ERFE	3572	-1.48355	6.09688	14.0624	0.000176847	0.00391223
SOCS7	8621	-0.378219	5.2217	14.0337	0.000179568	0.00396596
SPEF2	16140	-0.606861	2.85179	14.0067	0.000182157	0.00401662
ERRFI1	4186	-0.669181	6.70418	13.9915	0.000183643	0.00404281
ZNF391	4834	-0.590655	2.19563	13.9619	0.000186556	0.0041003
IDH2	2814	0.370882	6.21592	13.9307	0.000189674	0.00416211
MARF1	10919	-0.341619	5.92491	13.9262	0.000190127	0.00416531
MIA2	10539	-0.411652	6.08359	13.9231	0.000190444	0.00416554
ACADVL	4865	-0.317177	8.39204	13.9174	0.000191023	0.00417148
PEG10	6689	0.334563	8.05353	13.8971	0.000193096	0.00420999
PALD1	4555	0.371936	4.71121	13.8937	0.000193447	0.00421088
JMJD1C	11066	-0.360446	7.1464	13.8819	0.000194663	0.00423057
SPTLC2	9143	0.384905	7.44713	13.8776	0.000195107	0.00423344
ZFP62	4197	-0.357148	5.53612	13.8576	0.000197202	0.00427208
MTHFD1	9377	0.36319	6.78446	13.8398	0.000199075	0.00430578
PRMT5	3467	0.327278	6.05063	13.8215	0.000201027	0.0043411
ITGA5	7577	-0.608287	1.50349	13.811	0.000202152	0.00435846
AP1M2	2214	0.546259	2.90137	13.8044	0.000202864	0.00436412
RAB20	1518	0.474301	3.30377	13.8026	0.000203057	0.00436412
ANXA3	5123	0.54116	5.62169	13.7996	0.000203378	0.00436412
TNKS	14186	-0.332049	5.80586	13.7841	0.000205067	0.00439341
S100A14	1277	-0.815938	0.366999	13.7554	0.000208221	0.00445397
HSPA13	4194	-0.351826	6.71476	13.7504	0.000208772	0.00445873
SLC25A36	10305	-0.384377	7.16932	13.7377	0.000210193	0.00448202
MARS2	3019	0.407189	4.39109	13.7198	0.000212201	0.00451775
EPDR1	2864	0.428292	5.30522	13.7139	0.000212869	0.00452489
SLC6A12	5280	0.50116	2.92114	13.7082	0.000213524	0.00452646
TRAM1	3878	0.395185	9.23245	13.7074	0.00021361	0.00452646
GATA2-AS1	2283	-0.6593	1.8336	13.6714	0.000217743	0.00460687
VANGL2	5340	-0.606166	2.06294	13.6547	0.000219686	0.00464074
SAPCD2	3848	0.404356	5.79313	13.6428	0.000221091	0.00466317
BBC3	3180	-0.703042	3.40488	13.6364	0.000221839	0.00467169
NOL6	5906	0.352	6.52325	13.629	0.000222722	0.00468302
BMS1P10	1596	-0.600111	1.66262	13.6235	0.000223376	0.00468951
STEAP2	8715	-0.753165	0.648815	13.5648	0.000230464	0.00482438
DCXR	1902	0.347966	5.25755	13.5644	0.000230511	0.00482438
PIP4K2A	5088	-0.344007	6.97628	13.5327	0.000234438	0.00489904
ITGB6	4687	1.07594	0.362197	13.5064	0.000237753	0.00496068
HNRNPA1P48	1924	0.560773	2.66218	13.4975	0.000238883	0.00497661
CEBPG	4411	-0.484039	6.87863	13.4866	0.000240272	0.00499789
VASN	2806	0.325135	6.57721	13.4834	0.000240684	0.0049988
TUBA1A	3421	0.461759	6.84939	13.4512	0.000244851	0.00507757
AKIP1	2300	-0.467376	5.04278	13.4401	0.000246303	0.00509989
LSM7	1698	0.351878	5.25156	13.4251	0.000248274	0.00513288
BAIAP2	10288	0.349861	5.68615	13.4213	0.000248778	0.0051355
PKM	8571	0.315479	11.1512	13.412	0.000250016	0.00515322
SGK1	9992	0.976912	0.427426	13.4046	0.00025101	0.00516587
MLKL	5692	0.463533	3.86799	13.3979	0.000251911	0.00517657
B4GALT4	7145	-0.357651	5.49869	13.3627	0.000256674	0.00526646
ECI2	4579	0.322125	6.50648	13.3539	0.000257892	0.00527558
IRF3	3794	0.37635	5.96879	13.3538	0.000257895	0.00527558
THBS3	4623	-0.436103	3.89802	13.3375	0.000260147	0.00531365
MYLK	22167	0.503163	4.37825	13.3342	0.000260612	0.00531516
ITGB8	15156	0.331751	5.88005	13.3258	0.000261778	0.00533093
ISG20L2	5262	0.32736	6.24413	13.3184	0.000262808	0.00534387
NOX4	6096	0.583203	1.82404	13.3156	0.0002632	0.00534387
PODXL	6874	0.338761	7.53386	13.256	0.000271713	0.00550847
IQCN	9154	-0.75262	1.37608	13.2498	0.000272603	0.00551828
PPP1CB	5760	-0.316984	8.14635	13.2387	0.000274234	0.00554304
AC092171.3	2651	-0.589979	1.67306	13.2276	0.000275857	0.00556637
HK2	6064	0.431015	6.16172	13.2252	0.000276208	0.00556637
URB2	6001	0.355078	5.73533	13.2115	0.000278238	0.00559898
SNRPG	1795	0.373855	5.28089	13.2069	0.000278919	0.00560437
SEH1L	10481	0.324201	6.81111	13.2034	0.00027944	0.00560564
EBF1	6178	-0.500261	2.75141	13.2009	0.000279807	0.00560564
EMP2	8718	0.493069	3.41132	13.1135	0.00029317	0.0058647
PADI2	5984	0.699973	2.24871	13.0716	0.000299805	0.0059886
CGNL1	8663	0.59835	4.38707	13.06	0.000301671	0.00601704
PDSS1	1955	0.387475	4.37951	13.0506	0.00030318	0.00603801
PPIH	1444	0.378045	4.53037	13.048	0.000303612	0.00603801
KDELC2	4993	0.323074	6.64382	13.044	0.000304254	0.00604193
C2orf16	16402	-0.554714	1.96447	13.041	0.000304738	0.0060423
TLCD1	1311	0.370901	4.99748	13.0384	0.000305162	0.0060423
HNRNPAB	2144	0.356988	8.80636	13.0296	0.000306604	0.00606201
SKP2	3837	0.515265	6.43645	13.0215	0.000307934	0.00607945
KIF20A	3958	0.310204	7.29401	13.0128	0.000309366	0.00608547
SOSTDC1	2473	0.997618	3.72921	13.0121	0.000309482	0.00608547
STPG1	8511	-0.472233	3.09597	13.0115	0.000309583	0.00608547
KALRN	24490	0.65696	1.67718	12.9865	0.00031374	0.00615827
TRIM66	11752	-0.420585	4.7187	12.9705	0.000316436	0.00620224
SALRNA1	2086	-0.750192	0.476938	12.9525	0.000319496	0.00625319
POLR2F	7042	0.401405	5.31758	12.9356	0.000322398	0.00630091
LZTFL1	7201	-0.360558	5.08484	12.9266	0.00032395	0.00631416
PSTPIP2	4120	0.554339	2.78058	12.9263	0.000324006	0.00631416
KLRG2	2197	0.693889	1.53113	12.922	0.000324737	0.00631935
SEMA7A	3800	0.654195	1.41458	12.9053	0.000327659	0.00636709
AL161891.1	4636	0.608223	1.7043	12.885	0.000331224	0.00641811
PSMB2	4843	0.310806	7.66368	12.8803	0.000332054	0.00641811
PLEKHM3	11671	-0.377326	4.49124	12.8797	0.000332158	0.00641811
NCLN	4175	0.324839	6.71795	12.8796	0.000332175	0.00641811
QPRT	3642	0.460396	8.82386	12.8636	0.00033503	0.00645229
LRRC49	9991	-0.688337	3.7591	12.863	0.000335141	0.00645229
MRPS12	2144	0.327709	5.99295	12.8607	0.000335555	0.00645229
AC016394.1	960	0.949501	0.123014	12.8585	0.000335959	0.00645229
SNRPA1	3669	0.38898	5.33245	12.8564	0.000336319	0.00645229
HOXD8	2629	-0.552344	2.51808	12.8485	0.000337757	0.00646583
MYEOV	3760	1.12361	0.189381	12.8472	0.000337977	0.00646583
PHC1	6090	-0.4323	3.8821	12.8405	0.000339202	0.00648015
PGD	2966	0.358566	8.55281	12.8339	0.000340401	0.00649391
ZSCAN9	3705	-0.388138	4.27045	12.8283	0.000341411	0.00650404
AL158212.3	4237	-0.469682	3.12715	12.8069	0.000345339	0.00656966
AC016727.1	1963	-0.733921	0.665414	12.7638	0.000353393	0.00671348
EPS8L1	5341	0.513616	2.5373	12.7299	0.000359849	0.00682658
PTMA	3378	0.307958	10.0553	12.7153	0.000362674	0.00687056
CENPW	795	0.431002	3.79746	12.7039	0.000364895	0.00690302
PLCB4	6900	-0.335384	5.69384	12.6989	0.000365876	0.00691196
BCCIP	4498	0.322375	7.10412	12.6912	0.000367381	0.00693075
SERPINE2	8891	-0.353827	5.07155	12.6874	0.000368129	0.00693522
AL136164.4	2135	0.707947	1.55085	12.6847	0.000368659	0.00693559
MCM5	7338	0.334497	6.26847	12.6534	0.000374878	0.00704283
AC008537.3	1881	-0.965781	0.0860269	12.6377	0.000378044	0.0070925
CDH16	3656	0.761639	5.20212	12.5919	0.000387425	0.00725221
KIF5C	9215	-0.750558	1.56997	12.5909	0.000387625	0.00725221
RPS6KA4	3807	0.315318	5.87603	12.558	0.00039451	0.00737087
PGBD5	11304	0.991135	0.458501	12.5518	0.000395833	0.00738543
AC015813.1	5812	-0.510714	2.96415	12.5467	0.000396906	0.00738812
QRICH2	5775	-0.577754	2.03748	12.546	0.000397065	0.00738812
STK32B	5324	0.827935	1.04079	12.525	0.000401544	0.00746124
NFS1	6024	0.339889	5.56639	12.5034	0.000406202	0.00752872
KIF26B	14403	0.373915	5.02545	12.5031	0.000406284	0.00752872
HNRNPA1	5093	0.33708	9.85989	12.4736	0.000412736	0.00763786
FERMT1	5359	0.432566	5.18892	12.4425	0.000419666	0.00775555
ARMC6	4052	0.322938	6.14334	12.4232	0.000424039	0.00782255
ATP5MD	924	0.32186	6.75188	12.4214	0.000424444	0.00782255
AKAP12	8741	-0.701166	5.506	12.4047	0.000428247	0.00788195
IFT43	4172	-0.404723	4.26673	12.3949	0.000430507	0.00791026
HNRNPA1L2	1372	-0.775801	1.11111	12.3926	0.000431036	0.00791026
PC	5927	0.329166	5.39447	12.3905	0.000431532	0.00791026
RECQL4	4236	0.342783	5.87107	12.3587	0.000438929	0.00801676
AC063952.1	4265	1.24278	0.0335674	12.3585	0.000438989	0.00801676
PFKFB3	6114	0.313653	5.95328	12.3557	0.000439645	0.00801676
SLC2A4RG	2244	0.384884	6.72794	12.3554	0.000439703	0.00801676
LINC00963	13171	-0.389832	5.90807	12.331	0.000445506	0.00811167
MAFG	5220	-0.392237	6.30822	12.31	0.000450541	0.00819237
PCDH17	8326	1.25595	1.01312	12.2947	0.000454239	0.00824856
DUSP8	4616	-0.739726	1.65069	12.2889	0.000455649	0.00826312
HMCN1	18579	-0.770894	0.947042	12.2577	0.000463347	0.00839152
GRWD1	5763	0.411167	6.61968	12.2537	0.000464336	0.00839824
NECTIN1	7701	0.401008	4.00255	12.2464	0.000466166	0.00842013
ZNF497	3897	-0.692123	1.14222	12.2424	0.00046716	0.00842687
FAIM	4072	0.374988	4.29641	12.2303	0.000470195	0.00847037
C1orf112	5967	0.445602	4.02858	12.2137	0.000474397	0.00853474
CXCL1	1296	0.495237	4.18834	12.2086	0.000475685	0.0085466
AC020910.5	1865	-0.863039	0.0866183	12.1795	0.000483175	0.0086697
RCBTB1	4534	-0.321636	5.4239	12.1764	0.000483988	0.00867283
EIF3B	8998	0.318572	8.26214	12.1679	0.000486203	0.00870104
FARSA	2435	0.313181	6.90196	12.1564	0.000489186	0.0087322
TEX19	1936	0.925868	0.722374	12.1563	0.000489229	0.0087322
AC118344.1	1462	-0.75744	0.421607	12.1528	0.000490146	0.00873707
SAT2	1643	-0.345356	4.84784	12.1461	0.000491907	0.00875697
GXYLT2	3667	0.470207	4.57843	12.1434	0.000492625	0.00875827
DNM3	11329	0.853944	1.21345	12.0979	0.000504775	0.00896256
AC008537.2	482	-0.812477	0.498091	12.0858	0.000508076	0.0090094
CENPI	4321	0.398219	4.61456	12.0811	0.000509364	0.00902046
AFAP1L2	5789	0.720234	3.173	12.0764	0.000510654	0.00903153
MICA	2386	0.443895	3.67539	12.0735	0.000511429	0.00903348
RPS6KA6	8502	-0.4545	3.77477	12.0658	0.000513547	0.00905911
GAS7	10100	-0.709053	1.2036	12.0032	0.000531096	0.00935652
ZNF674	6203	-0.58809	2.55695	11.9947	0.000533511	0.00938689
HID1	6196	-0.408201	3.84761	11.9866	0.000535842	0.00941571
SS18L2	1298	0.385702	4.52851	11.9831	0.000536854	0.00941702
PRKAR1B	4491	0.34865	4.98977	11.9815	0.000537304	0.00941702
LPCAT4	4799	0.326624	5.49261	11.976	0.000538904	0.00943291
EGLN3	7359	-0.679284	2.29415	11.9669	0.000541544	0.00946692
YWHAH	2453	0.309869	6.40623	11.9605	0.000543395	0.00948464
RPAP3	5381	0.304382	6.69019	11.9586	0.000543955	0.00948464
TAP1	4805	0.44069	4.03673	11.9421	0.000548791	0.00955669
CPT2	10452	0.381911	4.84717	11.9305	0.000552236	0.00959746
IGSF9	6628	0.620706	1.41198	11.9294	0.000552544	0.00959746
POLA1	6336	0.307641	5.8366	11.9262	0.000553508	0.00960191
KLHL21	6901	0.310157	5.8294	11.9157	0.000556619	0.00964357
TONSL	7111	0.335985	5.60232	11.891	0.000564057	0.00975998
PRMT1	4796	0.354363	8.05177	11.879	0.000567714	0.00981076
EDN1	2033	1.19413	1.33401	11.8728	0.000569592	0.00983071
BICC1	6569	0.435275	6.23861	11.8611	0.000573192	0.0098654
FLCN	9786	-0.36043	4.72416	11.8609	0.000573263	0.0098654
PRPF4	3613	0.351768	6.41687	11.8587	0.000573931	0.0098654
SNRPA	2361	0.342538	6.43998	11.8568	0.000574507	0.0098654
PODXL2	2186	0.316299	6.29838	11.8507	0.0005764	0.0098854
TMEM64	5870	0.320147	6.57846	11.8352	0.000581211	0.00995535
B3GNT3	2301	0.798762	0.569242	11.8152	0.000587482	0.0100501
SIRT1	4551	-0.350399	6.4631	11.8118	0.000588551	0.0100557
AP000759.1	397	-0.716688	0.642099	11.809	0.000589446	0.0100584
ZDHHC16	3078	0.318434	5.79749	11.8024	0.000591547	0.0100815
RASSF7	2492	0.555925	5.11827	11.7904	0.000595364	0.0101339
HINT3	3314	-0.402451	4.40798	11.7796	0.000598847	0.0101651
PAQR4	2972	0.461295	3.35614	11.7777	0.000599433	0.0101651
MYOM1	6574	0.985455	6.47435	11.7777	0.000599445	0.0101651
NHS	10394	0.406109	4.15295	11.7432	0.000610668	0.0103425
NMNAT3	12983	-0.650001	1.37104	11.7406	0.000611528	0.0103442
TSHZ2	12581	-0.585469	2.22433	11.7333	0.00061391	0.0103716
AC007405.3	967	-1.11055	1.68554	11.7255	0.000616501	0.0104024
FRMD3	6486	0.904577	0.647273	11.7158	0.000619704	0.0104435
AC009237.3	4978	-0.572138	1.57534	11.7056	0.000623133	0.0104882
ABCB10	4256	0.349177	5.05045	11.6967	0.000626104	0.0105252
LMNB1	3633	0.291846	8.16126	11.6936	0.000627163	0.01053
POR	6112	0.295671	7.55681	11.6729	0.000634168	0.0106344
MAP1LC3B2	1767	-0.86169	0.125808	11.6594	0.000638786	0.0106987
RMI2	3632	0.333127	5.19873	11.6567	0.000639717	0.0107011
LTBP4	8108	-0.395294	5.0187	11.653	0.000641008	0.0107095
FABP3	1026	0.575357	2.01151	11.6474	0.000642919	0.0107216
CREB5	11674	-0.482965	4.50271	11.6463	0.000643309	0.0107216
H1F0	2344	-0.913294	8.49003	11.6417	0.000644902	0.0107349
GFPT1	8866	-0.604346	6.89596	11.6202	0.00065238	0.0108461
AL359915.2	5462	-0.44901	3.65016	11.5915	0.000662528	0.0110014
TOMM22	2191	0.352649	6.75698	11.5836	0.000665354	0.0110321
TFDP1	3741	0.298655	6.85168	11.5818	0.000666004	0.0110321
HIST1H3H	1237	-0.414777	4.35601	11.5421	0.000680391	0.0112567
SH3GLB2	6814	-0.295483	6.75178	11.5394	0.000681354	0.0112589
CDCA3	5653	0.324936	5.54881	11.5192	0.000688824	0.0113685
MOB3B	7087	0.43101	4.44926	11.5032	0.000694755	0.0114525
BID	4446	0.388887	4.83822	11.4929	0.00069862	0.0115023
PCYT2	6897	0.493509	4.65641	11.4878	0.000700554	0.0115201
MYLK3	9522	-0.925471	-0.20607	11.4774	0.000704492	0.0115604
ERMP1	6528	0.301093	6.68092	11.4768	0.000704706	0.0115604
NCS1	5289	0.292876	7.28012	11.4738	0.00070586	0.0115654
HHLA3	1222	-0.438259	3.4204	11.4686	0.000707833	0.0115754
SEPHS2	2551	-0.294916	7.10625	11.4677	0.000708179	0.0115754
GSTO2	9921	-0.475715	2.64059	11.4653	0.000709061	0.0115759
TMEM139	2564	0.514252	2.94786	11.4629	0.00070999	0.0115772
AL391845.2	1954	-0.619219	2.88432	11.404	0.000732865	0.0119359
APOLD1	7243	-0.450699	2.90638	11.3879	0.000739248	0.0120254
SNHG8	923	-0.978974	5.66361	11.373	0.000745213	0.0121079
DHX37	6618	0.330247	6.53951	11.3682	0.000747126	0.0121245
CXCL5	2538	0.732612	0.98969	11.3558	0.000752113	0.0121909
ABCA2	11514	0.307281	6.87226	11.3447	0.000756654	0.0122499
ARL10	11459	-0.519562	3.10892	11.3278	0.00076354	0.0123466
KCNIP3	7870	0.656331	1.12429	11.3244	0.000764947	0.0123547
ZNF528-AS1	4160	-0.731751	0.935328	11.3211	0.000766318	0.0123621
DNAJC6	6954	0.43996	4.21753	11.3028	0.000773889	0.0124694
FANCA	9736	0.317754	5.24323	11.289	0.000779663	0.0125194
OTUD7B	12177	-0.322648	5.55134	11.2889	0.000779737	0.0125194
EFHD2	2531	0.295427	6.67797	11.2888	0.000779752	0.0125194
AC127502.2	2351	-0.611232	1.56749	11.279	0.000783896	0.012571
ADPRM	1620	-0.559014	2.76852	11.2766	0.000784883	0.012572
TM7SF3	3888	0.424148	6.56983	11.2737	0.000786139	0.0125773
BCLAF3	8630	-0.441322	3.9372	11.266	0.000789408	0.0126147
CCND1	4830	0.325618	8.78698	11.2575	0.000793019	0.0126575
CHRNA5	3623	0.414554	4.10249	11.2409	0.000800129	0.012756
THAP9-AS1	4397	-0.790738	4.01606	11.2254	0.000806858	0.0128482
AGMAT	2500	0.441259	4.16751	11.2064	0.000815141	0.0129649
NUDT8	1475	0.872418	1.29558	11.1875	0.000823511	0.0130827
SDC4	2613	0.289282	8.43491	11.1759	0.000828675	0.0131494
MBOAT2	8798	0.424351	5.66521	11.1704	0.000831143	0.0131732
GRAMD1C	7814	-0.469995	3.01602	11.1646	0.000833728	0.0131982
ACSL1	6284	0.294232	6.40038	11.1625	0.000834664	0.0131982
GNPTAB	9755	0.359779	6.00128	11.1551	0.00083802	0.0132358
FNDC10	2085	0.555677	2.93216	11.1433	0.000843356	0.0132905
EFNA2	949	0.585947	1.39667	11.1431	0.000843435	0.0132905
EFHC2	3319	0.519297	2.19126	11.1389	0.000845357	0.0133016
HAS3	5289	0.362325	4.78038	11.1373	0.000846103	0.0133016
LHPP	4064	-0.446074	4.99606	11.1228	0.000852708	0.01339
PCDH9	30944	0.694336	2.56809	11.1179	0.000854975	0.0134101
CCDC113	5927	-0.501037	2.70864	11.1037	0.000861577	0.013498
PITPNM3	10609	-0.4996	3.31726	11.0942	0.000865983	0.0135368
NEIL2	3367	0.437249	3.57353	11.0941	0.000866047	0.0135368
SMIM24	1498	1.04334	1.91562	11.0681	0.000878255	0.0137119
AHNAK2	18771	-0.844873	4.7057	11.0564	0.000883838	0.0137792
KIAA1217	10807	0.448374	6.40955	11.0548	0.000884599	0.0137792
HMGN2	2509	0.282869	8.33166	11.0521	0.000885865	0.0137832
APOL6	10121	0.786548	2.33762	11.0382	0.000892542	0.0138712
TYRO3	10945	0.366589	4.55856	11.0307	0.000896167	0.0139116
BHLHE40	3837	-0.347978	4.93166	11.0273	0.000897802	0.0139211
DNAJC27-AS1	5651	-0.786568	0.642465	11.005	0.000908644	0.0140731
LYN	6185	0.299684	6.13573	10.9999	0.000911168	0.0140961
MARCH5	4632	-0.303688	6.40654	10.9847	0.000918651	0.0141957
RAB3IL1	3006	-0.915284	2.63686	10.9736	0.000924205	0.0142653
KDM1B	5596	0.397226	6.19666	10.9526	0.000934711	0.0144007
MAGI2-AS3	11625	-0.578838	1.49161	10.9516	0.000935214	0.0144007
MPV17L2	2135	0.34886	4.61268	10.9498	0.000936156	0.0144007
FANCB	3593	0.515725	3.00419	10.9397	0.000941252	0.0144603
NETO2	7481	0.3436	6.94365	10.9379	0.00094216	0.0144603
GALNT6	7347	0.407097	5.16092	10.9336	0.000944375	0.0144779
NRM	2045	0.340294	4.64446	10.9119	0.00095546	0.0146314
ZNF326	10984	0.314543	5.81442	10.9083	0.000957319	0.0146349
CNTNAP1	6045	-0.418908	4.52558	10.9068	0.000958117	0.0146349
ALDH1B1	3155	0.345411	5.88216	10.9053	0.000958921	0.0146349
AC092803.2	1899	-0.789871	0.194724	10.888	0.000967868	0.0147548
ZNF66	3009	0.707081	0.965732	10.8689	0.000977928	0.0148915
ST14	4350	0.501383	3.85367	10.8199	0.00100415	0.0152639
PRPS1	2623	0.288166	6.83696	10.819	0.00100463	0.0152639
ZNF84	9520	-0.321809	4.96788	10.8142	0.00100725	0.0152741
POP1	4852	0.350306	6.13251	10.8119	0.00100852	0.0152741
P3H2	5605	0.623716	5.77121	10.8116	0.00100868	0.0152741
YY2	2741	-0.652894	1.5375	10.7908	0.00102005	0.0154292
AC092687.3	393	-0.834792	-0.260263	10.7825	0.00102465	0.0154814
FXYD5	2993	-0.591465	2.89849	10.7717	0.00103062	0.0155544
TEX10	7261	0.313425	6.54012	10.7668	0.00103336	0.0155785
SCART1	8015	-0.554584	1.64452	10.7644	0.00103471	0.0155815
SHPK	3838	0.525491	2.58854	10.7281	0.00105523	0.0158729
ICOSLG	9341	0.756312	0.230046	10.7109	0.00106507	0.0160031
VPS28	3769	-0.294549	6.6469	10.7006	0.001071	0.0160744
AC022916.1	2814	-0.700411	0.582888	10.69	0.00107716	0.0161491
EXOC6B	10197	-0.386628	4.67191	10.6866	0.00107916	0.0161612
CBX3	4641	0.277821	8.04101	10.6758	0.00108549	0.0162278
SLBP	2026	0.337629	6.94458	10.6749	0.00108599	0.0162278
GAMT	2403	0.451262	4.93631	10.6614	0.00109396	0.0163002
ACTB	3519	0.282716	11.5308	10.6598	0.00109487	0.0163002
CLDN4	4702	-0.712753	3.78731	10.6595	0.00109509	0.0163002
TRPS1	11072	-0.381439	4.25167	10.6585	0.00109564	0.0163002
SMIM10	1536	0.63313	1.11948	10.6463	0.00110294	0.0163908
CTPS1	11517	0.332817	6.7203	10.6408	0.00110621	0.0164215
ELFN2	10752	0.452968	3.51837	10.634	0.00111024	0.0164634
EML1	8935	0.379235	4.43117	10.6139	0.00112242	0.0166257
RCOR3	9092	-0.292463	5.91832	10.6067	0.00112679	0.0166723
IFIT3	2640	0.526143	3.5388	10.6019	0.0011297	0.0166973
NUP188	8041	0.312004	7.2778	10.5716	0.0011484	0.0169551
PTTG1	2013	0.321348	6.74114	10.5684	0.00115039	0.0169617
HNF1A	5028	0.488782	3.52609	10.5668	0.00115134	0.0169617
PWWP2B	2651	-0.333456	4.73466	10.5538	0.00115952	0.0170636
SLC34A2	5045	0.283385	9.08989	10.5484	0.00116288	0.0170946
CLK2	3670	-0.307926	5.36576	10.5443	0.00116546	0.0171045
ELK3	4648	0.316976	5.47248	10.5433	0.00116607	0.0171045
GABARAPL1	4086	-0.305409	5.39349	10.5387	0.00116902	0.0171292
BCL2L1	3314	0.316525	5.80986	10.5347	0.00117151	0.0171415
JDP2	6235	0.319064	4.97613	10.5334	0.00117238	0.0171415
ISOC2	4408	0.288161	5.95696	10.5155	0.00118376	0.0172752
CBSL	4004	0.493501	2.31079	10.515	0.00118407	0.0172752
ONECUT2	16234	0.296299	5.73565	10.512	0.00118599	0.0172847
DUSP16	5724	-0.303012	6.3367	10.4726	0.0012116	0.017639
CPNE1	3608	-0.348324	7.47878	10.4626	0.00121814	0.0177153
AMMECR1	6516	-0.320511	6.16297	10.4585	0.00122085	0.0177356
SLCO3A1	9435	0.451577	3.99223	10.447	0.00122851	0.0178278
CHST9	11521	0.82909	1.43595	10.4309	0.00123921	0.017964
SMO	4311	0.32963	6.11524	10.4242	0.00124376	0.0180107
MYCL	5063	-0.759558	2.19004	10.4195	0.00124689	0.0180367
FDPS	3718	0.285809	6.7706	10.4139	0.0012507	0.0180726
APLP1	3656	-0.584102	2.70853	10.3927	0.00126517	0.0182622
CHODL	3093	0.725091	0.415597	10.372	0.00127938	0.0184479
DNHD1	19629	-0.638874	4.25153	10.3674	0.00128261	0.0184748
AIMP2	1838	0.311924	5.35429	10.3577	0.00128934	0.018552
ALG3	3464	0.285338	6.51223	10.3548	0.00129136	0.0185614
RNF19A	6031	-0.323207	5.89965	10.3479	0.00129625	0.018612
SLC25A53	6845	0.511674	3.37077	10.3428	0.00129983	0.0186437
MACROD1	2089	-0.350519	5.13782	10.336	0.00130457	0.018692
MYNN	5730	-0.346484	4.92555	10.3325	0.00130709	0.0187084
DRAM2	3138	-0.307138	5.25957	10.324	0.0013131	0.0187745
NUCB2	9025	-0.487127	5.68658	10.3136	0.00132052	0.0188421
MAP1A	10629	0.796215	1.58232	10.3135	0.0013206	0.0188421
ARMCX3	4239	-0.41705	6.19185	10.3103	0.0013229	0.0188552
BLVRB	1689	-0.321758	4.74823	10.3017	0.00132908	0.0189145
GPX8	3868	0.449327	6.56632	10.3006	0.00132985	0.0189145
ZNF33B	8307	-0.401928	5.69157	10.2792	0.00134536	0.0191151
SPNS2	4111	0.518896	2.65039	10.2742	0.00134905	0.0191153
MED19	1877	-0.324904	4.73852	10.2728	0.00135007	0.0191153
DHFR	4409	0.283051	6.27745	10.2701	0.00135205	0.0191153
LAP3	3785	0.284052	6.85113	10.2698	0.00135226	0.0191153
FGFR2	7578	0.560949	5.97344	10.2696	0.00135241	0.0191153
CHKA	3877	0.385872	4.92771	10.2614	0.00135841	0.0191801
ANKRD1	1979	1.62062	3.99898	10.2433	0.00137183	0.0193496
PRUNE2	14656	0.807416	0.858908	10.2381	0.00137566	0.0193834
LRG1	3133	0.573505	1.29846	10.2336	0.00137908	0.0194115
MSRB2	2052	-0.379194	4.48711	10.22	0.00138929	0.0195229
C21orf58	5315	-0.369867	3.98805	10.2192	0.00138987	0.0195229
MSRB3	7405	-0.343131	4.52499	10.2099	0.00139688	0.0196011
GOLGA1	6019	-0.31167	4.97501	10.2076	0.00139864	0.0196056
EPHB2	12516	0.353488	6.37541	10.1947	0.00140843	0.0197224
C11orf54	6269	-0.381288	4.79732	10.1749	0.00142367	0.0199153
SKIL	7782	-0.316261	6.35257	10.1619	0.00143375	0.0200235
GPER1	3149	0.836873	1.15831	10.1611	0.00143436	0.0200235
RDH10	5321	-0.459219	6.9171	10.1588	0.00143612	0.0200275
NOL10	3824	0.289991	5.65864	10.154	0.00143989	0.0200293
ALCAM	7179	-0.344978	5.5304	10.1501	0.00144295	0.0200293
TCP1	4929	0.324451	7.99028	10.1496	0.00144329	0.0200293
ABCG1	6121	-0.622389	4.28818	10.149	0.00144382	0.0200293
MIS12	3157	-0.354207	4.63709	10.147	0.00144537	0.0200293
PIP5KL1	3341	-0.805222	0.166636	10.1456	0.00144648	0.0200293
IVD	6533	0.282925	7.1046	10.1449	0.001447	0.0200293
SPR	1480	0.426428	4.99498	10.1436	0.00144804	0.0200293
CGGBP1	6490	-0.312272	6.61836	10.139	0.00145162	0.0200534
DCTPP1	1581	0.45471	5.78274	10.1366	0.00145355	0.0200534
LDHAP4	998	0.407513	3.83282	10.1357	0.00145421	0.0200534
LINC01006	3964	-0.45446	2.62902	10.1319	0.00145725	0.0200749
RING1	1818	-0.343458	5.3048	10.1274	0.00146084	0.0201039
PKN1	4606	-0.337478	6.98433	10.123	0.00146434	0.0201318
KIF1C	8580	0.294702	7.89358	10.1148	0.00147082	0.0201815
LMNB2	5432	0.269796	8.1238	10.1147	0.00147094	0.0201815
ST6GALNAC1	3448	0.31528	5.12287	10.1128	0.00147246	0.0201821
DNAJC15	8042	-0.323698	4.71006	10.1074	0.00147677	0.0202208
UNKL	7494	0.391569	4.73684	10.1044	0.00147915	0.0202235
PSME2	3582	0.302138	6.571	10.1034	0.00147995	0.0202235
RCBTB2	3545	0.547386	4.0334	10.0997	0.00148297	0.0202444
ISCU	4439	-0.280728	6.40487	10.0787	0.0014999	0.0204549
EZR	3342	0.322869	8.61909	10.0761	0.00150208	0.0204642
HOXB2	2336	-0.383755	3.8773	10.0627	0.001513	0.0205923
FBXL20	11079	-0.321093	4.74245	10.0558	0.00151871	0.0206333
FAM227B	6020	-0.522665	1.5893	10.0554	0.00151905	0.0206333
RANBP1	4622	0.292944	6.89463	10.041	0.00153098	0.0207745
FMNL3	13424	-0.459412	5.99895	10.0348	0.00153613	0.0208236
MT1X	1773	0.530626	2.56651	10.0253	0.00154407	0.0209104
INHBB	3204	0.85366	3.10549	10.0224	0.00154644	0.0209217
IGF2R	17843	-0.447207	8.12234	10.0112	0.00155593	0.0210192
RANBP17	10965	0.404875	3.34302	10.0102	0.00155675	0.0210192
AC006333.2	2099	-0.464312	2.3012	10.0082	0.00155846	0.0210213
NOP16	2862	0.312671	5.59786	9.9995	0.00156582	0.0210998
FSTL4	6734	1.21085	0.161759	9.99139	0.00157274	0.021172
FAM49A	5448	-0.640095	0.664401	9.98262	0.00158025	0.021252
HMGCR	6215	0.350834	7.92063	9.95957	0.00160015	0.0214815
ALG8	3448	0.302539	6.51686	9.9592	0.00160048	0.0214815
MCC	10746	-0.381603	4.19519	9.95631	0.00160299	0.021494
ZNF189	3433	-0.383938	4.18147	9.95308	0.0016058	0.0215105
KIAA0100	9235	0.294745	8.08747	9.94303	0.0016146	0.0215968
CNN2	3645	0.280916	7.96859	9.94208	0.00161543	0.0215968
DCAF13	9199	0.291221	7.62635	9.93328	0.00162317	0.0216605
MAP1LC3B	5313	-0.308831	6.97712	9.93304	0.00162338	0.0216605
ANKRA2	2659	-0.42931	3.66698	9.91076	0.00164315	0.0219028
ARHGAP4	5580	-0.540377	1.95704	9.90061	0.00165224	0.0220023
PGP	2727	0.342558	5.16263	9.88941	0.00166233	0.022115
RNF146	3508	-0.357032	4.39187	9.88674	0.00166474	0.0221255
FAM129A	8372	-0.421797	8.43904	9.88327	0.00166788	0.0221341
EDN2	1639	1.65832	0.588604	9.88242	0.00166865	0.0221341
COLGALT2	7806	-0.457514	3.13129	9.87919	0.00167158	0.0221513
IMPDH1	3662	0.406472	5.90755	9.87457	0.00167579	0.0221854
METTL7B	1506	0.923761	6.45818	9.8448	0.00170312	0.0225253
NUDT15	2098	0.369349	5.14389	9.8411	0.00170655	0.0225487
IL18	2628	-0.453487	4.1433	9.83824	0.00170921	0.0225619
FAM122B	4404	0.337103	6.57287	9.8306	0.00171632	0.0226212
SLC35F6	3902	-0.513444	6.19936	9.82984	0.00171704	0.0226212
TRIM62	3646	0.497441	4.0707	9.824	0.0017225	0.0226712
RNF152	10632	0.667005	1.07688	9.81783	0.00172828	0.0227252
ARHGAP18	4640	0.486746	5.22143	9.81229	0.0017335	0.0227627
SOD1	2019	0.284915	7.76237	9.81125	0.00173448	0.0227627
OPTN	5138	-0.41131	6.36012	9.8029	0.00174237	0.0228442
PECR	3182	-0.372382	4.70075	9.79169	0.00175302	0.0229617
HIST3H2A	895	-0.400769	5.70129	9.77025	0.00177358	0.0231912
CCDC86	3384	0.36899	5.82138	9.76987	0.00177395	0.0231912
HTT	19796	0.279651	6.77628	9.76396	0.00177966	0.0232434
PGAM5	3952	0.331719	7.23794	9.74944	0.00179377	0.0234052
LRRC37A16P	3815	-0.540198	2.79854	9.7268	0.00181601	0.0236726
CCDC191	5303	-0.417132	3.52549	9.72041	0.00182233	0.023713
TNFRSF10B	5158	-0.525761	6.647	9.72014	0.0018226	0.023713
MPPED2	8197	-0.510232	2.12504	9.70905	0.00183363	0.0238337
YTHDC2	10816	-0.279849	6.11582	9.6906	0.00185213	0.0240438
C20orf27	2415	0.37264	6.29291	9.68941	0.00185333	0.0240438
ADAMTS1	7063	0.40359	3.77843	9.67225	0.00187072	0.0242462
PLTP	2541	-0.273003	6.9815	9.66589	0.00187721	0.0243071
KLF3-AS1	4830	-0.810835	-0.198877	9.66208	0.00188111	0.0243344
PPP2R1B	6720	0.273077	6.32679	9.64424	0.00189946	0.0245484
PABPC1L	4984	-0.697724	5.01684	9.63748	0.00190646	0.0245903
LSM3	3815	0.395168	6.34166	9.63694	0.00190703	0.0245903
EPHX1	2508	-0.285383	7.62998	9.63587	0.00190814	0.0245903
GALM	2790	0.492479	5.08784	9.63342	0.00191069	0.0245999
S1PR2	3643	0.42565	3.11233	9.61302	0.00193203	0.0248399
LIMK1	6902	0.274514	6.25148	9.6121	0.00193299	0.0248399
ITPKB	7036	-0.367524	5.08831	9.60644	0.00193896	0.0248813
ASIC3	2748	-0.52316	1.61529	9.60557	0.00193988	0.0248813
PARD6G-AS1	4589	0.736756	1.33429	9.59307	0.00195313	0.0250277
DSC2	12495	-0.427228	3.56192	9.5854	0.00196131	0.0251088
CTGF	2339	0.942778	5.2495	9.58026	0.0019668	0.0251555
LETM1	8184	0.27281	7.0559	9.57648	0.00197086	0.0251837
TELO2	4239	0.391295	5.56985	9.56265	0.00198576	0.0253227
FAM76B	6042	-0.353616	4.89579	9.56206	0.00198641	0.0253227
PRSS35	2440	1.4666	1.21409	9.56119	0.00198734	0.0253227
MIF4GD	2766	-0.332613	4.49657	9.55663	0.00199228	0.0253619
MYH10	9011	0.296104	8.54124	9.54766	0.00200205	0.0254624
GBP3	4297	0.937772	1.41774	9.53583	0.00201499	0.025603
KLC2	5479	-0.376755	5.68487	9.50627	0.00204771	0.0259945
HIST3H2BB	2364	-0.648324	2.40228	9.50201	0.00205247	0.0260082
SGTB	5748	-0.556311	4.79663	9.50187	0.00205263	0.0260082
AMIGO2	3956	0.347942	5.79074	9.49039	0.00206551	0.026147
TPTEP2	3851	-0.681512	0.315073	9.48278	0.0020741	0.0262314
FEN1	2478	0.343088	6.59075	9.47937	0.00207795	0.0262556
ALYREF	1574	0.293346	6.68744	9.47492	0.002083	0.026295
MLLT10	6945	-0.273267	5.92734	9.46758	0.00209136	0.0263759
FUBP1	5666	0.265449	7.54617	9.46134	0.00209847	0.0264178
TRPC1	4768	-0.486511	2.83588	9.46033	0.00209963	0.0264178
PLCL2	5146	0.377936	4.56536	9.45957	0.00210051	0.0264178
XPO1	11708	0.261121	8.73698	9.44474	0.00211756	0.026587
LINC01111	1663	0.805115	0.59248	9.44346	0.00211903	0.026587
GCDH	4136	0.376277	4.96831	9.44277	0.00211983	0.026587
PDCD2L	1431	0.403432	3.08503	9.43517	0.00212864	0.0266728
CLUAP1	7798	-0.327378	4.4924	9.43201	0.0021323	0.0266941
COX14	1073	0.333158	4.87323	9.42967	0.00213503	0.0267036
WFS1	4513	0.33583	5.94364	9.42663	0.00213857	0.026717
PCLAF	3734	0.345844	4.96941	9.42537	0.00214004	0.026717
PTPDC1	6404	-0.914155	3.90547	9.42196	0.00214402	0.0267422
CBX1	3087	0.401413	7.69774	9.41337	0.00215408	0.0267997
PUS10	7651	-0.395722	3.30753	9.41321	0.00215428	0.0267997
TM2D2	4459	0.308607	4.85785	9.41298	0.00215455	0.0267997
TOR4A	4148	-0.492669	1.70051	9.40301	0.0021663	0.0269212
PDZD2	15642	0.402835	3.45882	9.39545	0.00217524	0.0270076
EEF1A2	4910	-0.623186	1.57984	9.38732	0.00218491	0.0271029
CD55	5908	-0.457301	5.01344	9.38114	0.00219229	0.027123
RIT1	3919	-0.400996	3.58889	9.38071	0.00219281	0.027123
ASF1B	2304	0.280314	6.29519	9.37955	0.00219419	0.027123
GPR89A	5557	0.528493	1.71082	9.37927	0.00219452	0.027123
SORBS1	10951	0.435289	4.80101	9.37132	0.00220406	0.0272009
SSPO	21144	-0.444038	3.62783	9.37069	0.00220483	0.0272009
GPCPD1	7527	-0.284442	5.77233	9.36386	0.00221306	0.0272776
ZNF768	2395	-0.436821	6.0038	9.35611	0.00222244	0.0273649
ENDOV	7253	-0.303997	4.88059	9.35468	0.00222417	0.0273649
CREBRF	12333	-0.438807	4.39526	9.34009	0.00224194	0.0275586
ZNF419	8008	-0.511431	3.09167	9.31026	0.00227874	0.0279806
HSPB1	1634	0.315148	10.7011	9.30893	0.00228039	0.0279806
GBP1	4992	0.64479	1.74308	9.30429	0.00228618	0.0280178
IDI1	4345	0.564389	6.88845	9.30295	0.00228786	0.0280178
BORCS7	2708	-0.402664	4.68014	9.30154	0.00228961	0.0280178
NMRAL2P	2628	-0.714915	0.299077	9.2937	0.00229943	0.0281077
VASH2	9086	0.566285	2.14891	9.29237	0.0023011	0.0281077
DUSP2	1932	0.579117	2.52062	9.28918	0.00230511	0.0281314
KCTD12	6225	0.429263	3.74141	9.28068	0.00231584	0.0282156
ADAMTS3	7172	0.398533	3.23174	9.28043	0.00231616	0.0282156
RPH3AL	6066	0.461294	2.40381	9.27696	0.00232054	0.0282437
IPO11	7540	0.279376	6.34936	9.27401	0.00232429	0.0282639
EFTUD2	10375	0.301964	9.05577	9.26327	0.00233796	0.0284047
EIF4G3	9596	-0.263683	7.73047	9.2566	0.00234648	0.0284828
NFE2L3	4249	0.439384	4.23901	9.254	0.00234982	0.0284978
ATXN1	17812	-0.286195	5.41007	9.24618	0.00235987	0.0285942
IL1R1	7083	0.439253	6.06997	9.24315	0.00236377	0.028616
TRAF2	3663	0.302698	5.11914	9.23869	0.00236954	0.0286603
SLC25A22	4647	0.274404	5.80131	9.2099	0.0024071	0.0290887
TAF15	5909	-0.268162	7.84613	9.20508	0.00241344	0.0291287
POU6F1	6048	-0.581689	3.67034	9.20412	0.00241471	0.0291287
NAGLU	3004	0.27199	6.34846	9.19931	0.00242107	0.0291795
LRIF1	3621	-0.30599	4.73272	9.19352	0.00242874	0.0292355
ZC3H12A	3121	0.522355	2.38245	9.1924	0.00243021	0.0292355
H19	2897	-0.755735	3.28509	9.19094	0.00243217	0.0292355
FAM229A	2845	-0.622183	1.47086	9.18584	0.00243895	0.0292911
OTUD6B-AS1	6009	-0.269887	5.79883	9.182	0.00244407	0.0293109
PPP1R12A-AS1	3234	0.614742	0.86603	9.18137	0.00244491	0.0293109
RARS	3421	0.261533	7.32098	9.17783	0.00244965	0.0293418
AC093752.1	5577	-0.531005	1.84089	9.17107	0.00245871	0.0294244
FN3K	3872	-0.604127	2.01714	9.16674	0.00246453	0.0294681
SPRYD4	10779	0.390157	4.84278	9.15342	0.00248254	0.0296573
SELENOM	3187	-0.729849	0.0326292	9.15071	0.00248622	0.0296751
RAI14	7687	0.363623	7.96555	9.13733	0.00250447	0.0298667
PHB	3838	0.259892	7.43188	9.13379	0.00250931	0.0298982
RALBP1	8043	0.292771	7.19817	9.13072	0.00251352	0.0299222
UBE2N	6269	0.312832	7.01005	9.12119	0.00252665	0.0300303
NLRC4	3624	-0.683342	0.220186	9.12071	0.00252732	0.0300303
CTIF	8100	-0.282916	5.36018	9.11833	0.0025306	0.0300303
HAUS8	5533	0.338969	4.37974	9.11772	0.00253145	0.0300303
EXOSC2	4240	0.294888	5.9781	9.11021	0.00254187	0.0301276
LAMA5	14291	-0.267624	8.77147	9.10557	0.00254832	0.0301645
SNRPF	3043	0.303227	6.33438	9.10346	0.00255127	0.0301645
VARS	6081	0.25666	7.64345	9.10319	0.00255164	0.0301645
LRRCC1	5065	0.338038	4.58898	9.09052	0.00256938	0.0303478
PHF21A	11190	-0.279126	5.71812	9.08476	0.00257749	0.0304171
DDAH1	4568	0.392927	6.87418	9.07821	0.00258673	0.0304774
CLIC4	4495	-0.262467	9.08199	9.07796	0.00258709	0.0304774
DPY19L3	10781	-0.355113	6.7005	9.07385	0.00259291	0.0305195
CLIP3	3772	-0.57023	1.19133	9.05587	0.00261853	0.0307944
SGK2	5184	0.586839	4.62488	9.0461	0.00263255	0.0309325
AC107375.1	2231	-0.694551	0.300055	9.03278	0.00265182	0.0311319
PRADC1	1407	0.438303	4.08776	9.02073	0.00266935	0.0313039
GPRC5B	6667	0.479932	5.24861	9.01955	0.00267107	0.0313039
SUFU	6865	0.51994	5.80898	9.01694	0.00267488	0.0313215
LINC02166	721	0.828024	-0.0376907	9.01425	0.00267883	0.0313407
TRAM2	6908	0.276817	5.47899	8.99472	0.00270761	0.0316501
PM20D2	4708	0.291028	5.57729	8.98955	0.00271528	0.0317126
PNPLA3	3232	0.357908	4.06781	8.97308	0.00273987	0.0319722
SLC25A10	2621	0.43056	3.97536	8.96823	0.00274714	0.0320295
ADGRG1	8659	-0.420633	7.23495	8.96433	0.00275302	0.0320705
USP25	7823	-0.317245	6.3428	8.96014	0.00275934	0.0321166
HOXB5	2041	-0.442402	4.71757	8.95759	0.0027632	0.032134
CAMK4	13910	0.396772	4.43217	8.92791	0.00280846	0.0326324
SENP7	6396	-0.313914	5.41809	8.91928	0.00282175	0.0327177
SH2D3A	5716	0.462775	2.36315	8.91874	0.00282259	0.0327177
TBXAS1	6200	0.51662	1.48147	8.91846	0.00282302	0.0327177
ZNF480	4836	0.310432	5.0657	8.91022	0.0028358	0.0328094
DST	42341	-0.352612	8.05361	8.90931	0.0028372	0.0328094
ANK3	25614	0.743957	6.28287	8.90656	0.00284148	0.0328094
SFRP1	4761	0.81813	0.492495	8.90551	0.00284311	0.0328094
MID1	9295	0.315595	4.55244	8.90537	0.00284333	0.0328094
ANKRD24	4474	-0.685254	0.422987	8.90403	0.00284543	0.0328094
AC005332.6	2921	-0.39217	4.49064	8.90197	0.00284863	0.0328185
ADAMTS5	9056	-0.43337	2.30576	8.89676	0.00285677	0.032859
TSC1	17600	-0.284507	5.80734	8.89662	0.00285699	0.032859
ANK1	10797	0.273911	5.60735	8.88403	0.00287676	0.0330584
ELL2	7328	-0.333725	5.22868	8.88198	0.00287999	0.0330676
RHBDD1	6926	-0.268084	5.59901	8.86443	0.00290781	0.0333588
TXNDC17	3784	0.285173	5.64913	8.86288	0.00291028	0.0333589
CMTM8	1174	0.317563	4.43208	8.86004	0.00291481	0.0333826
ZNF33A	7523	-0.300007	6.02969	8.85742	0.002919	0.0334025
AL392172.1	1069	0.507221	1.77438	8.8522	0.00292736	0.0334699
NT5M	1961	-0.487952	1.76508	8.848	0.0029341	0.0335188
AGO4	7267	-0.350356	3.84614	8.8464	0.00293668	0.0335201
BORCS8	5372	0.409018	3.10382	8.84347	0.0029414	0.0335276
STARD13	8388	0.310114	4.65695	8.84293	0.00294227	0.0335276
SIVA1	4776	0.297277	4.95593	8.83867	0.00294914	0.0335477
AP000813.1	3770	-0.660594	0.417875	8.83815	0.00294999	0.0335477
UNC13D	7752	-0.639062	0.751311	8.83724	0.00295145	0.0335477
DPF1	4800	0.609979	1.01169	8.83488	0.00295526	0.033563
RBM19	5912	0.293104	5.76428	8.82945	0.00296408	0.0336012
ZNF273	8652	0.385013	3.4124	8.82887	0.00296502	0.0336012
ZNF623	7146	-0.333006	6.19269	8.82824	0.00296605	0.0336012
ENPP2	6729	0.705624	0.492101	8.81431	0.00298877	0.033826
ZBED6	12481	-0.530618	1.12714	8.81303	0.00299087	0.033826
GALC	6825	-0.416534	2.9611	8.80958	0.00299653	0.0338396
CDKN1B	2811	-0.361204	7.32044	8.8078	0.00299945	0.0338396
SLC44A3	2869	0.574199	4.34382	8.80545	0.00300333	0.0338396
IRF1	7799	0.384319	3.70931	8.80403	0.00300565	0.0338396
BRAT1	6639	0.449319	5.52102	8.80399	0.00300572	0.0338396
POLE2	2955	0.43686	3.29386	8.80027	0.00301186	0.0338396
C11orf45	3750	0.39359	3.65791	8.79862	0.00301459	0.0338396
RHOBTB1	4841	0.270473	5.56518	8.79845	0.00301486	0.0338396
AP000766.1	4140	-0.647167	0.77528	8.79791	0.00301575	0.0338396
AGR2	2845	0.985266	1.91371	8.79716	0.00301699	0.0338396
GOT1	3369	-0.333092	7.0527	8.78439	0.00303819	0.0340493
CNTNAP2	16666	0.318507	4.41249	8.78146	0.00304308	0.034076
ANGPTL4	2482	-0.741021	0.771684	8.77923	0.00304679	0.0340894
FEM1B	7569	-0.36118	6.33148	8.77512	0.00305367	0.0341383
BTBD19	3520	-0.470335	2.47182	8.77318	0.00305693	0.0341466
CAPG	2607	-0.297829	5.62152	8.76947	0.00306315	0.0341879
PSMD12	5364	0.320351	7.21681	8.76748	0.00306649	0.0341971
ZNF267	6333	0.346183	3.98994	8.76558	0.00306968	0.0342046
RIN2	8273	0.270615	5.50734	8.75721	0.0030838	0.0343338
FBH1	6676	0.278598	6.78976	8.75352	0.00309006	0.0343552
MEX3B	4364	0.619191	0.795137	8.75309	0.00309078	0.0343552
LCA5L	5841	-0.496769	1.92587	8.74626	0.00310238	0.0343893
CARHSP1	5577	0.275573	6.33212	8.74427	0.00310576	0.0343893
ULBP3	988	0.806973	1.06485	8.74339	0.00310726	0.0343893
SLC35G1	6829	0.357609	4.33679	8.74294	0.00310802	0.0343893
ZNF664	6340	-0.250872	8.50066	8.74258	0.00310864	0.0343893
AHR	8081	-0.46625	3.70465	8.74235	0.00310904	0.0343893
ECHDC2	11572	-0.378987	5.53467	8.72813	0.00313338	0.0346171
GPR107	9139	-0.301325	8.06721	8.72734	0.00313473	0.0346171
MNX1	4202	0.493462	2.11182	8.7224	0.00314325	0.0346709
SESN2	3453	-0.411587	6.53921	8.72155	0.00314471	0.0346709
TMEM9B-AS1	1162	-0.507372	1.7035	8.71447	0.00315694	0.0347602
RBM14	3937	0.399354	6.34887	8.71367	0.00315833	0.0347602
MPP3	4491	0.459495	2.68501	8.71243	0.00316048	0.0347602
TSPAN2	3410	0.776434	0.350701	8.70804	0.0031681	0.0348158
ATAD3A	3069	0.302105	5.56533	8.70071	0.00318085	0.0349277
MBNL2	4908	0.373258	5.03211	8.6978	0.00318595	0.0349553
FOXG1	5358	-0.316264	4.98939	8.69169	0.00319665	0.0350344
LPXN	2467	-0.609827	1.98794	8.68985	0.00319987	0.0350344
MICB	2798	0.504245	2.24206	8.68927	0.00320089	0.0350344
TNFSF9	1665	0.53946	1.72613	8.68116	0.00321517	0.0351623
ATF3	4040	-1.6584	3.93948	8.67821	0.00322037	0.0351909
PLEKHG4B	13304	0.639855	0.734856	8.676	0.00322427	0.0352052
MFSD3	1823	0.307937	5.58582	8.67126	0.00323267	0.0352686
NOC2L	5539	0.265033	7.05677	8.6571	0.00325789	0.0355152
TCF19	3538	0.282818	5.37679	8.65535	0.00326102	0.0355208
PTCH1	16591	0.335497	4.56353	8.65277	0.00326564	0.0355426
ZNF426	7545	-0.350056	4.3258	8.64789	0.0032744	0.0356095
ELAC2	6345	0.264812	6.98637	8.64505	0.00327951	0.0356176
SLC6A9	5159	-0.495044	4.56729	8.64456	0.0032804	0.0356176
JPT2	4768	0.249352	8.19718	8.64054	0.00328764	0.0356677
UBTD1	1706	0.401729	5.15063	8.62981	0.00330706	0.0358498
RALGPS1	10507	-0.431685	3.36951	8.62801	0.00331034	0.0358567
TUBG1	2411	0.327206	7.39285	8.62213	0.00332104	0.0359439
TRERF1	7732	0.364319	3.96421	8.61087	0.00334163	0.036138
RD3	4266	0.71905	3.10551	8.60147	0.00335892	0.0362661
TPGS2	10571	0.300154	7.48105	8.60096	0.00335985	0.0362661
GEMIN5	5637	0.393296	7.01946	8.60008	0.00336148	0.0362661
MRPL3	2715	0.25469	7.7343	8.59704	0.00336709	0.0362978
FAM69A	3091	0.376188	3.62886	8.59061	0.003379	0.0363973
GDF5	2646	-0.678625	0.677903	8.58712	0.00338549	0.0364383
TNFRSF21	3595	0.389414	5.73513	8.58302	0.00339313	0.0364916
AL356966.1	3635	-0.705628	0.0508456	8.58025	0.00339829	0.0365182
TBC1D20	5831	-0.256665	6.14981	8.57855	0.00340146	0.0365233
AC244033.2	3269	-0.585248	1.34949	8.57597	0.00340628	0.0365462
MIR4453HG	3000	-0.467113	1.91349	8.5708	0.00341598	0.0366213
PHTF1	7170	0.395728	5.72629	8.5666	0.00342387	0.036668
MAGI2	31529	-0.766912	0.687551	8.56526	0.00342639	0.036668
PCDHA12	5454	0.851378	0.43878	8.56417	0.00342843	0.036668
OLFML2A	6746	0.439217	2.87452	8.56	0.00343629	0.0367231
AL031777.3	2110	-0.942263	0.719378	8.55485	0.00344603	0.0367789
DPP3	3977	0.343572	6.69635	8.55438	0.00344692	0.0367789
AC078846.1	7083	-0.557468	1.44109	8.5514	0.00345257	0.0368102
TCEA2	4802	-0.278555	5.21091	8.54652	0.00346184	0.0368801
SOX2	2513	0.426948	2.65083	8.54092	0.0034725	0.0369647
NIPSNAP3B	2178	-0.569734	1.81664	8.53333	0.003487	0.03709
DTYMK	2451	0.271464	5.92665	8.52578	0.0035015	0.0371978
BCAR1	9178	0.303375	6.21996	8.52521	0.00350261	0.0371978
WDR75	5066	0.271208	6.53639	8.52251	0.00350781	0.0372239
QPCT	2696	-0.704372	0.182314	8.51304	0.0035261	0.0373887
SMPD4	7375	0.257374	6.69667	8.50907	0.0035338	0.0374285
PREX1	7393	-0.352966	5.04173	8.50683	0.00353815	0.0374285
CCDC137	2762	0.260186	6.42385	8.50468	0.00354234	0.0374285
JUP	4942	0.450171	7.63304	8.5041	0.00354348	0.0374285
IFT88	6111	-0.358336	4.18092	8.50343	0.00354478	0.0374285
RNF39	2206	-0.419809	2.49868	8.50261	0.00354638	0.0374285
RINL	4201	-0.572878	0.868248	8.48784	0.00357528	0.0377042
MT-RNR2	1559	-0.401831	12.5115	8.48583	0.00357923	0.0377166
SCGB2A1	521	-1.19869	2.77211	8.47969	0.00359133	0.0378148
ZNF507	11239	-0.255996	6.05471	8.47349	0.0036036	0.0378725
CALM1	7705	0.329692	7.91778	8.47282	0.00360492	0.0378725
NFAM1	5817	0.703106	-0.0398024	8.47269	0.00360518	0.0378725
CLIC1	1942	0.261265	7.41461	8.46097	0.00362849	0.0380879
CD82	4054	1.11479	2.84869	8.44731	0.00365584	0.038317
DOCK6	12435	-0.296102	5.61922	8.44725	0.00365596	0.038317
CNKSR2	31865	0.350692	3.76587	8.44464	0.00366122	0.0383349
BCS1L	3379	0.286835	5.1808	8.44332	0.00366387	0.0383349
RPS6KA1	5884	0.307377	6.49957	8.4422	0.00366613	0.0383349
S1PR3	13578	-0.689692	0.316648	8.43584	0.00367897	0.0384396
WDR45	5452	-0.290255	5.98914	8.43329	0.00368413	0.0384639
PARP6	7696	-0.367372	4.80047	8.41882	0.00371356	0.0387414
FAM98A	4921	0.287619	6.49321	8.4152	0.00372097	0.0387889
COL26A1	3156	0.413037	4.4656	8.40663	0.00373854	0.0389422
ACTG1	2993	0.271933	11.9844	8.40048	0.00375123	0.0390444
LINC00511	27605	-0.417496	2.5701	8.38587	0.00378148	0.039324
CLIP4	7775	-0.442348	4.67177	8.38472	0.00378388	0.039324
PPARG	4535	-0.60506	3.44368	8.38098	0.00379168	0.0393749
CIDECP	3017	-0.425612	2.97685	8.37678	0.00380046	0.0394359
PTGES3	3399	0.266774	9.66382	8.36426	0.00382672	0.0396781
ITGB5	6447	0.258665	6.61429	8.35868	0.00383849	0.0397698
ERN1	10864	-0.680531	4.08891	8.35719	0.00384164	0.0397721
VEZF1	4913	-0.254293	6.8526	8.35473	0.00384684	0.0397956
MRM1	1857	0.470338	3.61328	8.33984	0.0038785	0.0400782
RAVER1	4981	0.262965	5.97994	8.33911	0.00388006	0.0400782
RTN4RL2	2387	-0.891041	0.315552	8.33508	0.00388868	0.0401368
NOTCH1	10377	0.273313	6.12175	8.31694	0.0039277	0.0405087
ZNF449	5330	-0.388373	3.57741	8.31182	0.00393879	0.0405923
TMEM147-AS1	4859	0.416559	3.42661	8.30781	0.0039475	0.0406511
IFNGR2	2960	0.284774	6.04706	8.30362	0.00395661	0.0406857
CBR3	1169	0.679541	0.624181	8.30352	0.00395684	0.0406857
ZNF181	6266	-0.419851	3.08441	8.29794	0.00396901	0.04078
PRPF19	2739	0.253675	7.85658	8.29143	0.00398327	0.0408599
ARL5A	6716	0.291558	5.69765	8.29119	0.00398378	0.0408599
ZNRF1	8824	0.263476	5.41179	8.29026	0.00398582	0.0408599
WNT7A	4579	0.517787	5.91821	8.28713	0.00399271	0.0408974
SLC48A1	4921	0.280788	5.69042	8.28586	0.0039955	0.0408974
NMI	3480	0.307322	4.37928	8.27381	0.0040221	0.0411387
CCDC71L	4232	-0.379382	4.29087	8.27075	0.00402889	0.0411771
OSGIN2	4691	0.258279	7.36091	8.25933	0.00405432	0.0414059
ISM1	2593	0.412132	3.51923	8.25226	0.00407014	0.0415362
HMGN3	1014	0.331094	5.68056	8.24724	0.0040814	0.0415973
CTSS	4228	0.304442	4.56321	8.24439	0.0040878	0.0415973
ZNF862	8430	-0.383859	3.52812	8.24414	0.00408837	0.0415973
MIB1	10033	-0.246826	7.49573	8.24414	0.00408837	0.0415973
LATS2	5578	0.302244	4.67884	8.24196	0.00409328	0.0416093
FOXK1	13093	-0.275361	6.06015	8.2409	0.00409569	0.0416093
ANAPC5	12304	0.256419	7.55189	8.23943	0.00409899	0.0416118
NT5DC2	4719	0.257307	6.52226	8.22959	0.00412129	0.041807
CLEC11A	1469	-0.629137	0.386756	8.22537	0.00413087	0.0418729
ZBTB17	4240	-0.273901	5.14846	8.21486	0.00415487	0.0420847
CBX2	5687	0.270865	5.40742	8.20711	0.00417265	0.0422072
ADPGK	5931	0.266181	6.20072	8.20688	0.00417317	0.0422072
RASL11A	1624	0.69436	1.24717	8.20466	0.00417829	0.0422275
SLC41A3	6592	-0.348218	5.20797	8.20265	0.00418292	0.0422428
TEDC1	6698	0.361604	3.65842	8.19345	0.00420418	0.042426
PDHA1	4493	0.255074	8.67632	8.18656	0.0042202	0.042556
AC073111.5	4333	-0.450258	2.38018	8.18334	0.00422769	0.042585
DDX17	9995	-0.246265	8.80952	8.18263	0.00422934	0.042585
CARNMT1	4610	0.340577	5.75331	8.17264	0.0042527	0.0427778
STX18-AS1	6107	-0.478843	2.60492	8.17175	0.00425479	0.0427778
P3H4	3740	0.269933	5.56172	8.16568	0.00426905	0.0428894
SDC3	7067	-0.468564	6.67881	8.15855	0.00428587	0.0430266
ZBTB37	19464	-0.313087	4.79942	8.15476	0.00429482	0.0430846
ID2	2205	0.646853	4.96074	8.15114	0.0043034	0.043129
SOX13	7420	-0.299535	6.02509	8.14944	0.00430746	0.043129
MZF1	6691	-0.321919	4.58384	8.14888	0.00430877	0.043129
TMPRSS3	5713	-0.723835	-0.108736	8.14627	0.00431497	0.0431593
TCIM	1854	-0.518606	2.01624	8.14331	0.00432204	0.0431981
RUFY3	8070	-0.297694	4.67557	8.1419	0.00432538	0.0431998
SQOR	3088	0.493672	2.33708	8.12779	0.00435919	0.0435055
PIANP	3266	-0.675798	0.14075	8.12548	0.00436473	0.0435287
SLC29A3	5439	0.340776	4.91957	8.12314	0.00437038	0.0435531
PARP12	6285	0.377805	4.92504	8.11887	0.00438068	0.0436237
ENPP1	9959	0.40851	3.35745	8.11109	0.00439953	0.0437794
LIMS2	8487	-0.548332	1.0064	8.10793	0.0044072	0.0438236
LAS1L	5589	0.266866	6.68515	8.10433	0.00441596	0.0438785
C1orf21	11013	-0.365967	4.88892	8.10085	0.00442444	0.0439307
PPP1R15A	3093	-0.885597	5.35542	8.09843	0.00443037	0.0439329
LINC00621	1177	-0.551121	0.901157	8.09811	0.00443113	0.0439329
EPB41L1	9674	0.288708	5.42178	8.09152	0.00444729	0.0440609
CACYBPP2	678	0.586191	0.766715	8.08777	0.00445649	0.0441199
CAB39L	5006	-0.377564	3.41773	8.07955	0.00447676	0.0442883
CCNE1	2550	-0.25002	6.8368	8.07812	0.00448028	0.0442908
TRIM38	9413	0.281034	5.22538	8.07422	0.00448994	0.0443541
FOXRED1	5657	0.263431	5.59378	8.07148	0.00449673	0.0443889
TCTA	2747	0.345726	4.87333	8.06895	0.00450301	0.0444186
APAF1	7908	0.307404	4.99494	8.0582	0.00452981	0.0446433
CYP2F2P	1547	-0.76955	0.279305	8.05718	0.00453237	0.0446433
PPP1R3F	4173	-0.367247	3.30895	8.05121	0.00454732	0.0447582
TK1	1861	0.320814	6.69504	8.04419	0.00456499	0.0448995
PPIF	2674	0.250486	7.50868	8.04201	0.00457049	0.0449211
C16orf58	3630	-0.272652	5.1856	8.0205	0.00462508	0.0454123
PASK	10686	0.332029	4.31947	8.01845	0.00463032	0.0454123
NPNT	6117	0.440225	7.01709	8.01799	0.0046315	0.0454123
LINGO2	3480	-0.679033	-0.0620222	8.01707	0.00463384	0.0454123
TMEM254	2996	-0.311273	4.18612	7.99973	0.00467844	0.0458163
GPR137B	2309	0.334832	3.78387	7.98888	0.00470654	0.0460584
AL691432.2	2038	-0.477847	1.93071	7.98532	0.00471581	0.0460882
ZMYM5	3713	-0.399449	3.89769	7.98506	0.00471648	0.0460882
EIF2B3	3411	0.303401	5.25436	7.9838	0.00471977	0.0460882
MAP3K8	3601	0.49742	3.07373	7.98213	0.00472413	0.0460916
ZNF487	4976	-0.484875	2.15464	7.98068	0.00472791	0.0460916
SEMA3D	8062	-0.347985	4.37014	7.97977	0.0047303	0.0460916
PLEKHG4	7328	-0.364851	3.75938	7.97606	0.00474	0.046153
S100A13	2216	0.268891	5.22045	7.97196	0.00475074	0.0462245
TARBP1	7743	0.255828	6.4492	7.96504	0.00476894	0.0463623
PSME4	10241	0.273113	6.99422	7.96398	0.00477173	0.0463623
TES	4280	-0.258949	6.73934	7.95877	0.00478548	0.0464626
CCT6B	4334	-0.53394	1.31592	7.95348	0.0047995	0.0465654
GPATCH4	4437	0.276683	6.65106	7.94049	0.00483409	0.0468675
PDE5A	9775	-0.439089	2.7364	7.93569	0.00484692	0.0469584
SYK	5210	0.465481	3.743	7.93332	0.00485328	0.0469694
STAC3	2096	-0.827856	-0.135735	7.93156	0.004858	0.0469694
TGFA	4963	-0.383273	3.04826	7.9314	0.00485843	0.0469694
NUP37	3492	0.348708	5.01521	7.92051	0.00488776	0.0472193
EIF4EBP1	1073	-0.356262	6.8172	7.91824	0.00489388	0.0472449
REEP6	2449	0.405798	2.52826	7.91587	0.0049003	0.0472584
CHMP1B	3054	-0.3313	6.40086	7.91427	0.00490465	0.0472584
OIP5-AS1	12673	-0.253498	7.04268	7.91387	0.00490572	0.0472584
GPALPP1	10842	-0.2874	4.81792	7.90443	0.00493138	0.0474719
LINC01134	4064	0.892125	0.266286	7.90294	0.00493544	0.0474774
ZNF467	2734	-0.375598	3.94399	7.89742	0.00495053	0.0475889
PLK2	4768	0.826626	5.58188	7.89569	0.00495527	0.0476008
ACAP3	8809	0.339194	4.21261	7.88683	0.0049796	0.0477677
SNHG14	43324	0.248826	7.16207	7.8868	0.00497969	0.0477677
GUCY1A1	5766	0.409958	2.81618	7.87349	0.00501646	0.0480865
CLHC1	4398	-0.434325	2.3441	7.86925	0.00502825	0.0481655
ISG20	7363	-0.503257	1.22331	7.85859	0.00505797	0.0484161
PIK3CB	7850	0.251968	7.03865	7.85647	0.00506392	0.0484389
KCNK5	3756	0.364517	4.61668	7.85049	0.00508069	0.0485651
GPR160	4458	0.358306	3.69868	7.84393	0.00509915	0.0487073
PCNX2	13815	-0.318013	5.19177	7.83963	0.00511131	0.0487891
KPNA2	3140	0.309396	9.15867	7.83567	0.00512251	0.0488617
AC074141.1	2995	-1.03594	0.109186	7.83146	0.00513446	0.0488949
AC008014.1	2227	-0.855895	0.0781277	7.83103	0.00513568	0.0488949
SPTAN1	16236	0.253275	8.40276	7.83062	0.00513684	0.0488949
TNFAIP3	5051	0.490593	2.07758	7.82854	0.00514278	0.0488949
PNPLA8	5668	-0.308106	5.18277	7.82811	0.00514399	0.0488949
ARHGAP9	5127	-0.732209	0.44519	7.80897	0.00519874	0.0493808
ERAP1	7945	0.272868	5.56567	7.79481	0.00523966	0.0497346
SRP9P1	261	0.576531	0.916401	7.77193	0.00530643	0.0503332
MORN4	2512	-0.286025	4.53183	7.76696	0.00532104	0.0504211
ZKSCAN7	4208	-0.445607	2.17879	7.76562	0.00532501	0.0504211
TTC17	11284	-0.279658	7.38232	7.765	0.00532682	0.0504211
MSLN	2560	-0.369231	3.50704	7.76361	0.00533092	0.0504247
SKI	6080	0.266223	7.10583	7.76107	0.00533842	0.0504606
AC091076.1	619	-0.823465	0.70239	7.75808	0.00534729	0.0505092
IL15RA	3634	0.446368	3.38955	7.75511	0.00535609	0.0505572
KLF13	9409	-0.290461	6.99989	7.75009	0.00537097	0.0506624
SEPT7-AS1	4051	-0.950989	-0.124061	7.74681	0.00538074	0.0507194
CAMTA2	5999	-0.287904	4.50725	7.74306	0.00539193	0.0507895
SELENOO	2363	0.405044	4.34558	7.7405	0.0053996	0.0508265
FHL3	2004	0.310023	4.26211	7.73879	0.00540469	0.0508393
ZSCAN12P1	1657	-0.629733	0.343028	7.7293	0.00543317	0.0510523
CSPG4	8290	-0.767204	1.27068	7.72874	0.00543486	0.0510523
MVB12B	7884	-0.397179	2.80253	7.72449	0.00544769	0.0511375
DOCK3	8755	-0.527262	1.18688	7.70932	0.00549364	0.0515332
FAM216A	2753	0.346891	4.72537	7.70248	0.00551449	0.0516931
LONRF2	13933	-0.538429	4.35049	7.69583	0.00553485	0.0518482
CCNB3	5408	-0.859123	-0.342906	7.68925	0.00555508	0.0520018
TARS2	4077	0.27261	6.07626	7.68695	0.00556214	0.0520321
MYL5	4305	-0.34808	3.55228	7.6856	0.00556632	0.0520354
TRPV4	3759	0.520485	1.96948	7.6801	0.00558332	0.0521584
MLXIPL	4815	-0.53634	0.723639	7.67626	0.00559521	0.0522335
ZNF503-AS2	3348	-0.429613	1.83549	7.66953	0.0056161	0.0523925
TMC4	3062	-0.612797	2.06679	7.66809	0.0056206	0.0523985
C16orf45	3688	-0.455043	2.77855	7.66305	0.0056363	0.0525088
THSD7B	6761	0.425961	4.11268	7.65867	0.00565	0.0526004
ARHGAP27	10426	0.27958	4.91556	7.65212	0.00567056	0.0527556
PRPF40B	9444	-0.359295	3.19543	7.63199	0.0057342	0.0532762
EMC8	4021	0.252095	5.79916	7.6313	0.0057364	0.0532762
TRIM25	9501	-0.235113	8.19368	7.63071	0.00573828	0.0532762
BMPR1B-DT	511	1.03032	5.05535	7.62745	0.00574865	0.053336
ZXDB	5894	-0.326116	4.01143	7.61769	0.00577984	0.0535887
GAA	5156	-0.263187	7.73945	7.61504	0.00578835	0.0535971
MRPS34	1097	0.279791	6.43221	7.61477	0.0057892	0.0535971
ZKSCAN8	7565	-0.242544	6.91066	7.61372	0.00579257	0.0535971
ZBTB46	6084	0.463751	2.53457	7.599	0.00584007	0.0539998
EHD4	7879	0.392884	6.2677	7.59168	0.00586384	0.0541686
TNFRSF1A	4005	-0.291844	6.67416	7.59092	0.00586631	0.0541686
AC005586.2	1693	-0.666729	0.490963	7.58211	0.00589504	0.0543749
ADM2	4276	-0.46199	4.93851	7.58162	0.00589666	0.0543749
PSMA3	3119	0.361813	6.39964	7.5781	0.00590818	0.0544443
TST	1937	0.281211	4.86148	7.57497	0.00591842	0.0545017
FAM149B1	7473	-0.281751	4.99021	7.57271	0.00592588	0.0545333
AAAS	4138	0.281596	6.22074	7.56861	0.00593934	0.0546202
FDFT1	5202	0.349415	7.38811	7.56616	0.00594744	0.0546577
MSMO1	2892	0.496541	6.23127	7.55988	0.00596819	0.0548007
NEDD9	10359	0.314153	4.26318	7.55901	0.00597107	0.0548007
GAB1	10119	-0.299698	4.59377	7.55288	0.00599141	0.0549503
STARD10	3710	0.358967	3.83462	7.54015	0.00603389	0.0553026
AC007996.1	2821	0.292032	6.24035	7.53645	0.00604632	0.0553791
MCMBP	6000	0.247906	7.27514	7.5318	0.00606192	0.0554846
NELFCD	6298	0.307656	7.62763	7.52743	0.00607666	0.0555348
PLCG2	13416	-0.535985	2.27262	7.52715	0.00607759	0.0555348
PLEKHH2	9835	-0.546839	4.53923	7.52653	0.00607968	0.0555348
IRF2BP2	4724	-0.285941	6.91825	7.51963	0.00610301	0.0557104
SLC9A3R2	3550	0.259062	6.19956	7.517	0.00611192	0.0557544
EFR3B	10591	0.578081	2.07261	7.51539	0.00611739	0.0557668
TUFT1	3878	0.306428	4.71549	7.50075	0.00616732	0.0561509
CTXN1	1274	0.262322	6.59493	7.50062	0.00616779	0.0561509
HIST1H4H	2163	-0.465782	5.12779	7.49358	0.00619192	0.0563065
OTULIN	8614	0.245118	5.83886	7.49322	0.00619318	0.0563065
PSMD11	7200	0.23694	7.47261	7.48908	0.00620741	0.0563752
SLC2A1	4724	0.255105	6.06345	7.48861	0.00620903	0.0563752
WNT5A	7397	0.356114	3.23161	7.48654	0.0062162	0.0564026
HOXB9	2581	-0.249652	6.54508	7.48522	0.00622075	0.0564062
ZNF117	10691	-0.375204	3.32673	7.47817	0.00624514	0.0565895
NFIL3	2085	-0.680613	4.65413	7.46955	0.00627513	0.0568234
MAP2K3	3783	0.347871	6.28294	7.46388	0.00629491	0.0569646
SLC16A8	2203	-0.555089	0.743794	7.45514	0.00632554	0.0572036
CRYM	3782	0.878286	0.283503	7.45205	0.00633643	0.0572261
HSPB11	3236	0.29479	4.86942	7.45204	0.00633646	0.0572261
DSCC1	2603	0.260924	5.63658	7.44853	0.00634882	0.0572997
ZNF610	3546	-0.475691	2.23472	7.44388	0.00636525	0.0574098
RBP7	861	-0.526983	2.46666	7.44146	0.00637382	0.0574207
TECTA	8383	-0.494436	0.938103	7.44042	0.00637752	0.0574207
PDLIM3	9117	-0.616172	1.51371	7.43996	0.00637914	0.0574207
GJB1	2479	1.12507	2.5853	7.43546	0.00639512	0.0575264
NDST1	9529	0.231522	8.08081	7.42386	0.00643645	0.0578465
ZNF471	6783	-0.363667	2.94346	7.42309	0.00643922	0.0578465
PTPN14	18756	0.245568	7.94562	7.41133	0.00648144	0.0581873
MVB12A	4053	-0.261076	5.69798	7.40761	0.00649484	0.0582691
ZIC2	3310	-0.265322	6.33281	7.40443	0.00650635	0.0583339
HMGB1	7723	0.301645	7.46864	7.40278	0.00651231	0.0583488
JPT1	3414	0.263842	7.96118	7.39807	0.00652939	0.0584632
MARCH8	7539	-0.240621	5.64346	7.39102	0.00655502	0.058654
PDZD4	4341	0.6386	0.319954	7.38833	0.00656484	0.0587032
HDAC6	10602	-0.252423	5.69011	7.38568	0.00657452	0.0587511
RBBP7	7392	0.28234	8.21658	7.38418	0.00658	0.0587614
N4BP2L2	16960	-0.263091	5.74822	7.37852	0.00660076	0.0588846
TLN2	16209	0.242597	6.07529	7.37805	0.00660246	0.0588846
MGST3	8401	0.32767	6.42009	7.37324	0.00662016	0.0590037
CCT5	5839	0.23002	9.02618	7.36973	0.00663309	0.0590801
DNAH14	19693	-0.323822	4.23323	7.35287	0.00669558	0.0595654
ADAMTS9	10680	0.467679	4.98426	7.35267	0.00669634	0.0595654
FAM107A	5321	0.716332	2.71746	7.34901	0.00670999	0.0596075
NQO2	11558	0.267149	5.38927	7.34841	0.00671221	0.0596075
CLCN5	11438	-0.365236	3.92872	7.34787	0.00671423	0.0596075
ZNF322	5059	-0.351136	3.23534	7.34402	0.00672863	0.059695
YPEL5	3421	-0.243916	6.00669	7.34233	0.00673493	0.059695
CD320	2277	0.236629	6.74685	7.34171	0.00673728	0.059695
EARS2	5730	0.244586	6.40117	7.33264	0.00677135	0.0599578
FRMD4A	14646	0.343397	3.83684	7.32969	0.00678248	0.0599915
TOMM34	2062	0.32381	6.9032	7.32814	0.00678831	0.0599915
NUP50-DT	2263	-0.461317	2.37244	7.32812	0.0067884	0.0599915
HEATR3	4183	0.263243	5.32034	7.32191	0.00681189	0.0601599
EXD3	7626	-0.322206	3.87152	7.31887	0.00682342	0.0601836
UGDH-AS1	2787	-0.610517	0.456036	7.31844	0.00682505	0.0601836
XIAP	9025	-0.241743	6.56711	7.31659	0.0068321	0.0601836
ALG1	4553	0.373787	4.94943	7.31654	0.0068323	0.0601836
NEK5	6958	-0.59445	1.33231	7.31143	0.00685173	0.0603156
SPIN2B	1477	0.408274	2.28368	7.30122	0.00689079	0.0606202
AC022211.2	2527	-0.673938	0.279849	7.28705	0.00694536	0.0610074
MIR3936HG	3059	-0.688852	-0.0393274	7.28586	0.00694994	0.0610074
MDGA1	14187	0.480463	1.34298	7.28553	0.00695121	0.0610074
DENND2A	5148	0.421236	3.965	7.28513	0.00695277	0.0610074
CHAF1A	4299	0.238833	6.00756	7.28248	0.00696304	0.0610581
VHL	4213	-0.240328	6.71634	7.28047	0.00697081	0.0610726
AACS	16094	0.246426	6.09678	7.27973	0.00697369	0.0610726
WDTC1	6024	-0.241499	6.29102	7.27388	0.00699646	0.0612325
MAPRE3	3630	-0.358964	3.625	7.26638	0.00702573	0.0614491
FTLP3	528	-0.584138	0.319367	7.25839	0.00705706	0.0616834
ABRACL	1200	0.409347	5.10144	7.25517	0.00706973	0.0617378
TRIB1	4138	0.257724	6.66875	7.2545	0.00707237	0.0617378
TFPI2	2682	0.365888	3.56328	7.25167	0.00708349	0.0617952
NEURL1B	6424	-0.656722	0.228457	7.24946	0.00709224	0.0617958
LINC01023	436	-0.587433	0.580316	7.24935	0.00709267	0.0617958
ABHD11	2289	-0.351173	5.28544	7.24635	0.00710452	0.061859
LAMC1	8406	-0.288425	8.91057	7.24448	0.00711194	0.061859
DNAJC18	6499	-0.26245	5.71804	7.24406	0.00711358	0.061859
GSDMB	5905	-0.422581	3.36385	7.24196	0.0071219	0.0618738
CYB5RL	8926	-0.338797	4.09759	7.24134	0.00712439	0.0618738
BICD1	12868	-0.248788	5.52773	7.21421	0.00723287	0.0627757
GGPS1	3809	-0.287228	4.53505	7.21121	0.00724498	0.0627775
WTIP	13733	0.470594	3.67113	7.21106	0.00724559	0.0627775
U62317.2	855	0.821106	-0.0990713	7.21072	0.00724694	0.0627775
PFKP	4836	0.233544	8.14333	7.20426	0.00727306	0.062937
CYR61	2455	1.12869	6.35453	7.20388	0.00727461	0.062937
ZBTB21	8062	-0.371838	4.67699	7.20137	0.00728481	0.0629529
MARVELD1	3379	0.269474	6.26293	7.20114	0.00728572	0.0629529
TBRG4	5803	0.244849	6.32571	7.19794	0.00729874	0.0630253
PSMA5	5724	0.26987	6.99825	7.19556	0.00730842	0.0630638
PGRMC1	1919	0.243843	7.38447	7.19456	0.00731249	0.0630638
FAM117A	3836	0.298811	5.06277	7.19291	0.00731923	0.0630819
GLB1L	3411	-0.317129	3.85749	7.19063	0.00732854	0.0631021
BAIAP3	6146	0.595526	0.7223	7.19006	0.00733086	0.0631021
PLEKHF1	2681	-0.282232	4.59726	7.18531	0.00735028	0.0632292
RGMB-AS1	2344	-0.456719	1.57381	7.18093	0.00736827	0.0633107
IL6R	6453	-0.360383	3.48839	7.18073	0.00736909	0.0633107
GSTP1	1911	0.254147	8.92494	7.17942	0.00737444	0.0633167
MYO7A	10147	-0.51567	1.37033	7.17769	0.00738155	0.0633377
GEMIN4	5751	0.246077	6.29345	7.16497	0.0074341	0.063733
BBOF1	4620	-0.533758	1.45519	7.16427	0.007437	0.063733
GADD45A	2069	-0.715248	5.23012	7.15949	0.00745684	0.0638627
BRIP1	7991	0.261605	5.21776	7.15665	0.00746866	0.0639236
MCOLN3	6623	-0.347619	4.623	7.15454	0.00747744	0.0639585
CCT6A	3901	0.223877	9.03347	7.13534	0.00755794	0.0646064
CCDC85B	1524	0.244402	6.22051	7.13069	0.00757756	0.0647333
COL27A1	13988	0.406142	5.99312	7.12764	0.00759044	0.0648026
TPD52L2	4694	0.257225	7.46179	7.12596	0.00759759	0.0648229
RAPGEF3	12078	0.483125	5.24079	7.12125	0.00761755	0.0649524
EXOC4	9466	-0.237952	7.1474	7.11927	0.00762599	0.0649836
NDUFA2	1488	0.302945	5.28225	7.11611	0.00763941	0.0650571
TUG1	10151	-0.241326	7.24828	7.11391	0.00764879	0.0650962
ZNF358	2069	-0.28645	4.64953	7.11256	0.00765457	0.0651046
KIF12	3036	0.508002	5.9176	7.10854	0.00767175	0.0651727
MRAP2	2153	0.452612	2.9069	7.10844	0.00767218	0.0651727
PXN	7460	0.272862	6.65255	7.1053	0.00768562	0.0652135
ZNF423	8997	-0.510771	3.82098	7.10494	0.00768716	0.0652135
MID1IP1	3790	-0.33326	7.20779	7.10396	0.00769138	0.0652135
H1FX	1507	-0.419332	7.14741	7.09843	0.00771514	0.0653741
UBE3D	6394	0.394015	2.62217	7.09702	0.00772124	0.0653841
FAT4	16439	0.323554	4.21092	7.09593	0.00772594	0.0653841
TMCC1	8138	-0.257183	5.11085	7.0944	0.00773252	0.0653973
STEAP3	4562	0.279119	4.60367	7.09333	0.00773713	0.0653973
ZNF704	15008	0.243311	5.54538	7.09025	0.00775045	0.0654691
CBX4	2880	-0.429722	4.93746	7.08892	0.00775618	0.0654768
KRT4	3312	1.825	0.711161	7.0798	0.00779577	0.0657414
CLIC5	9395	0.836996	0.677702	7.07876	0.00780029	0.0657414
QDPR	3059	0.253748	5.56705	7.07741	0.00780618	0.0657414
PRKCI	5841	0.270221	7.80742	7.07725	0.00780688	0.0657414
HACD2	5351	-0.226044	7.6108	7.06789	0.00784774	0.0660446
MT-TC	66	-0.319032	3.96724	7.06023	0.00788138	0.0662866
CSPG5	4366	0.33677	4.7913	7.05334	0.00791177	0.0664977
ACAP2	11139	-0.243122	7.06713	7.05028	0.00792528	0.0664977
ZNF25	4244	-0.43709	3.13345	7.04978	0.00792748	0.0664977
NFE2L2	5979	-0.428027	6.85339	7.04922	0.00793	0.0664977
PLCXD2	8974	0.442142	2.36336	7.049	0.00793096	0.0664977
NPAS3	9241	-0.449294	4.96925	7.04147	0.00796438	0.0667347
AP1M1	14371	0.253822	6.22432	7.04041	0.00796906	0.0667347
CBR1	2450	0.423926	6.1678	7.0376	0.00798159	0.0667984
KHDRBS3	8645	-0.292846	4.24584	7.03279	0.00800306	0.0669369
STAC2	3362	-0.72569	-0.0945958	7.02642	0.00803158	0.0671341
KCNG1	5437	-0.833596	0.124693	7.02486	0.00803856	0.0671511
HIST2H2BF	3196	-0.543732	1.34511	7.01503	0.00808281	0.0674793
ELOVL6	7297	0.275694	5.11779	7.01135	0.00809946	0.0675767
RTL8A	1265	-0.234903	5.92412	7.00202	0.00814176	0.067888
PAX6	20812	-0.36035	3.48822	6.997	0.00816463	0.0680369
GDE1	4416	0.268395	6.81199	6.99387	0.00817892	0.0680673
TMEM117	3440	0.310421	3.87608	6.99346	0.0081808	0.0680673
MRTO4	2822	0.277877	6.86331	6.99291	0.00818331	0.0680673
C1RL	5014	-0.31691	4.71185	6.98577	0.00821602	0.0682976
NEIL1	6938	-0.453746	1.64461	6.98133	0.00823646	0.0684256
SNRPE	1474	0.232104	5.76436	6.97277	0.00827593	0.0686772
PAG1	11023	0.616278	1.09872	6.97257	0.00827686	0.0686772
HS6ST1	4683	0.380592	6.80291	6.96427	0.00831533	0.0689543
BNIP3L	4307	-0.270243	6.06931	6.95938	0.00833811	0.069101
SLC15A1	4192	0.544825	1.50885	6.95473	0.0083598	0.0692385
SPIRE1	6532	-0.442076	5.95167	6.95356	0.00836524	0.0692414
CX3CL1	5983	0.584693	5.92135	6.9519	0.00837304	0.0692637
DLGAP1-AS2	3171	-1.08341	2.38054	6.9484	0.00838942	0.069357
ZNF484	4031	-0.410016	2.61307	6.9451	0.00840493	0.069443
TRMT10A	4379	-0.342108	3.53168	6.94174	0.0084207	0.0695309
TMEM131L	6393	0.303807	5.21207	6.93853	0.00843582	0.0696135
FZD8	4030	-0.416037	3.54018	6.93369	0.00845869	0.0697596
CFAP53	1851	-0.538695	0.90233	6.93261	0.0084638	0.0697596
RAB11FIP1	9602	0.262758	4.99246	6.92599	0.00849519	0.0699445
SMARCA4	15778	0.228316	8.87642	6.92571	0.00849654	0.0699445
ACTR3B	6024	0.297985	4.28409	6.92365	0.00850633	0.0699827
SERBP1	7676	0.228052	9.37694	6.91799	0.00853329	0.070162
RPA1	5492	0.240074	7.74041	6.91167	0.00856349	0.0703427
AUP1	2634	0.239182	6.70465	6.91123	0.00856562	0.0703427
APOE	2191	-0.380186	3.65426	6.90789	0.00858161	0.0704314
CCDC130	3307	-0.287695	4.30883	6.9067	0.00858734	0.0704359
SETD3	5188	0.24255	5.95526	6.90432	0.00859875	0.0704597
BCAS4	7583	0.308288	4.66409	6.90394	0.00860062	0.0704597
NRG4	5031	0.380381	2.48392	6.90246	0.00860772	0.0704754
CLN8	9459	-0.330796	3.73242	6.89506	0.00864342	0.0707251
TAP2	6390	0.369508	4.80064	6.89334	0.00865174	0.0707505
TXN	1142	0.275398	7.28404	6.89159	0.00866023	0.0707588
GUCD1	4529	0.232592	5.93936	6.89098	0.00866318	0.0707588
TATDN2	5572	0.27521	4.65913	6.88633	0.00868573	0.0709004
UGGT2	8105	-0.25212	5.21161	6.87189	0.00875621	0.0714328
SV2A	4824	-0.367428	3.21206	6.8704	0.00876349	0.0714382
VGF	2704	-0.717002	0.454673	6.86961	0.00876739	0.0714382
EIF4EBP2	7257	0.300443	7.65071	6.86772	0.00877664	0.0714707
LMO4	5833	-0.362297	5.94162	6.86383	0.00879576	0.0715835
NDRG2	7550	0.439901	1.976	6.85965	0.0088164	0.0717084
CRABP2	1100	-0.732751	4.19265	6.85537	0.00883751	0.0718372
KRT80	4350	0.631559	3.19177	6.85413	0.00884366	0.0718441
UTRN	14604	0.241834	6.98067	6.85113	0.0088585	0.0719217
C15orf65	843	-0.40087	1.92792	6.84769	0.00887558	0.0720174
ZNF660	6513	-0.596988	0.216732	6.84263	0.00890076	0.072159
KDM3A	13423	-0.22965	5.95987	6.84205	0.00890366	0.072159
SPC24	2839	0.248346	5.74625	6.83806	0.00892356	0.0722213
LACTB2	1931	0.240865	5.52331	6.83756	0.00892605	0.0722213
GABPB2	9189	-0.346092	4.00387	6.83731	0.0089273	0.0722213
IGF2	7686	-0.739838	1.90895	6.83317	0.00894803	0.072342
RIDA	1567	0.233186	5.68764	6.83167	0.00895556	0.072342
NOTCH3	9394	-0.384346	4.8361	6.83114	0.00895821	0.072342
MYRF	10680	-0.349139	3.25268	6.82981	0.00896487	0.0723529
TRDMT1	10535	-0.317875	3.9044	6.82724	0.00897781	0.0724143
MAL	1457	1.06964	6.25413	6.82137	0.00900732	0.0725705
ZNF532	11951	-0.290259	6.15365	6.82127	0.00900786	0.0725705
IL32	3209	1.04881	0.426997	6.81472	0.00904092	0.0727936
ZHX3	11621	0.256758	5.88456	6.81235	0.00905296	0.0728474
ARMC7	2823	0.276418	5.10155	6.80855	0.00907224	0.0729593
PPARA	13219	-0.300741	4.34364	6.8068	0.00908112	0.0729875
KLC4	6421	-0.256098	5.09582	6.79633	0.00913453	0.0733672
ARNTL2	6983	0.282152	4.76904	6.79543	0.00913916	0.0733672
DLG3	7844	-0.234307	5.92657	6.79199	0.00915676	0.073465
TSKU	4131	-0.27204	5.51965	6.78976	0.0091682	0.0735134
KCNT2	7100	-0.400994	2.93697	6.7855	0.00919013	0.0736457
MTMR6	5779	-0.263225	4.95212	6.78189	0.00920874	0.0737513
ZFP36L2	3696	0.23039	6.99546	6.77913	0.00922299	0.0738156
NSDHL	1996	0.24375	5.61679	6.77725	0.00923271	0.0738156
AC004890.2	4288	-0.515655	1.07452	6.77718	0.00923307	0.0738156
TYMS	2470	0.250223	5.48769	6.77123	0.00926391	0.0739188
BUB1B	4476	0.253925	7.01694	6.77033	0.00926859	0.0739188
NDRG4	9647	0.316611	3.78673	6.77017	0.00926943	0.0739188
LINC01315	1267	0.480692	1.22947	6.7701	0.00926978	0.0739188
TMEM72	3157	1.02384	-0.019859	6.76926	0.00927415	0.0739188
STXBP6	8067	-0.279195	4.68737	6.76839	0.00927863	0.0739188
APOBEC3C	2818	0.533724	4.52126	6.76254	0.00930913	0.0741184
PPM1J	2874	0.552955	0.478644	6.75712	0.00933745	0.0743003
AC132219.2	2327	-0.431094	1.48342	6.75172	0.00936571	0.0744816
TCEA1P2	906	-0.697101	-0.0245502	6.74286	0.00941237	0.0748088
PLXNB1	9733	0.271041	6.37373	6.73887	0.00943346	0.0748202
CASZ1	11336	-0.421861	2.60424	6.73806	0.0094377	0.0748202
CFL1	5863	0.225304	9.80863	6.73788	0.00943866	0.0748202
KBTBD8	4736	0.70453	0.806282	6.73768	0.00943971	0.0748202
METRNL	2626	0.228505	6.41672	6.73641	0.00944647	0.0748202
AL136295.7	1200	-0.567526	0.53745	6.73535	0.00945204	0.0748202
ANO9	6207	0.451455	2.07027	6.7353	0.00945236	0.0748202
FAM84B	5404	0.225154	7.29343	6.73294	0.00946486	0.0748755
SCFD2	3185	0.365541	4.36425	6.72784	0.00949193	0.0750459
ZNF594	5314	-0.42742	3.62819	6.7241	0.00951189	0.07516
HBEGF	3018	0.721998	2.72827	6.72232	0.00952136	0.0751911
PIMREG	2823	0.271236	5.24676	6.71405	0.00956565	0.0754613
SIX4	6658	-0.255603	5.60837	6.71358	0.00956814	0.0754613
DPP7	2820	-0.329105	3.68987	6.71282	0.00957225	0.0754613
PFN2	3709	0.272059	8.22294	6.70708	0.00960307	0.0756604
CXCL16	2794	0.389487	2.54479	6.70324	0.00962378	0.0757796
ZSCAN5A	8039	0.431116	2.1791	6.69167	0.00968642	0.0761938
CCDC92	8223	-0.259936	4.88691	6.69146	0.0096876	0.0761938
SLC25A17	3989	0.265213	5.19787	6.68993	0.0096959	0.076215
TMEM164	6583	0.265853	5.90525	6.68557	0.00971965	0.0763575
SAC3D1	1772	0.270829	4.73786	6.6843	0.00972655	0.0763675
ZNF680	5586	0.290857	4.72239	6.6766	0.00976865	0.0766537
SUN1	11811	-0.228792	6.92758	6.67471	0.00977903	0.0766909
ITPRID2	9582	-0.248781	7.23078	6.67107	0.00979902	0.0768033
ZDHHC1	3540	-0.511248	0.960336	6.66515	0.00983164	0.0770145
PPIA	4432	0.229092	9.02777	6.66056	0.00985701	0.0771688
RGMB	6671	-0.283082	4.55081	6.65389	0.00989397	0.0774135
JHY	4680	-0.695247	-0.0145176	6.64575	0.00993924	0.0777229
PSMB4	2158	0.283253	7.86731	6.63528	0.00999787	0.0781364
LYST	19614	-0.332521	3.40984	6.63227	0.0100148	0.0782132
NUDC	2856	0.381079	7.839	6.63148	0.0100192	0.0782132
TOPBP1	7304	0.223668	6.95578	6.62651	0.0100472	0.0783867
FBXO4	3014	-0.343665	3.43667	6.61723	0.0100997	0.0787508
CDCA7	3934	0.229094	6.8774	6.61485	0.0101132	0.0788109
KDM6B	7258	-0.289041	5.97936	6.61335	0.0101217	0.0788209
PIGW	2799	0.3087	4.82377	6.61243	0.010127	0.0788209
TPMT	3181	0.304559	5.987	6.61058	0.0101375	0.0788209
AKR1A1	3121	0.373647	6.12544	6.61054	0.0101377	0.0788209
AGTPBP1	4939	-0.365027	5.44328	6.60019	0.0101968	0.0792351
ZNF43	8649	0.260381	5.07306	6.5981	0.0102088	0.0792827
FAM57A	2740	0.243608	5.35859	6.59411	0.0102317	0.0794153
LETMD1	6032	-0.23269	6.07521	6.59252	0.0102408	0.079441
AP3M2	6276	-0.353641	6.39158	6.58772	0.0102684	0.0796098
DPH6	9345	-0.26963	4.5648	6.58478	0.0102854	0.079696
THOP1	7464	0.226468	6.30829	6.58331	0.0102939	0.0797165
ZW10	2992	0.243754	5.78805	6.58129	0.0103056	0.0797613
UMPS	7579	0.231893	6.29079	6.57939	0.0103166	0.0798009
AC106047.1	589	-0.701215	-0.120809	6.57643	0.0103338	0.0798883
PHLDA1	8069	0.287431	5.75113	6.5714	0.010363	0.0800688
BTN3A1	5547	0.417042	4.37453	6.56899	0.0103771	0.0801317
DPY19L2P3	4263	-0.415548	1.55919	6.56685	0.0103896	0.0801827
MB21D2	3368	0.355579	3.09888	6.55719	0.0104461	0.0805676
ZNF605	10824	-0.290201	4.91002	6.55631	0.0104513	0.0805676
CLPTM1L	6557	0.318255	7.6926	6.55222	0.0104754	0.0807072
MSANTD4	5105	-0.227605	5.97603	6.54779	0.0105015	0.0808624
CA11	2075	-0.295265	4.58397	6.54458	0.0105204	0.0809627
APBB1	5244	-0.39084	3.22053	6.54291	0.0105303	0.0809926
ADRA2C	2179	0.849071	1.07752	6.53951	0.0105504	0.0810887
IMP3	2565	0.305851	4.74013	6.53879	0.0105547	0.0810887
DTX1	4387	0.486572	1.09886	6.52722	0.0106236	0.0815599
EFEMP1	3962	0.677757	0.549881	6.52585	0.0106318	0.0815599
CCT3	4018	0.377209	9.56113	6.52547	0.0106341	0.0815599
ABHD3	4366	-0.240892	5.42127	6.51903	0.0106726	0.0818094
TAGLN2	2487	0.320454	8.23318	6.51795	0.0106791	0.081813
ZNF217	6181	-0.232204	6.99137	6.51542	0.0106943	0.0818832
NOL12	3589	0.511128	0.881974	6.51344	0.0107062	0.0819284
C2orf92	6501	-0.473808	1.2684	6.51232	0.010713	0.0819338
DHPS	3006	-0.560215	0.669128	6.51069	0.0107228	0.0819624
TTC21A	7677	-0.537927	0.980878	6.50853	0.0107358	0.0820161
RAB3IP	12612	-0.26185	5.13205	6.50219	0.0107742	0.082263
MSRB1	2157	0.273508	4.42139	6.50056	0.0107841	0.0822916
TSEN54	3440	0.23754	5.37934	6.49925	0.010792	0.0822916
IQCB1	3049	-0.368973	4.67406	6.49857	0.0107961	0.0822916
PSMD2	5453	0.239691	9.2389	6.49507	0.0108174	0.0824078
GPD1L	4802	0.240867	6.20434	6.49124	0.0108407	0.0825169
P2RX4	8159	-0.358839	2.83453	6.49072	0.0108439	0.0825169
CRYZL1	6177	-0.322949	4.44067	6.48667	0.0108687	0.082659
CDH24	3748	0.274613	4.31461	6.48419	0.0108838	0.0827062
B3GNT2	2861	-0.336337	5.55391	6.48366	0.010887	0.0827062
MEF2D	6400	-0.227503	5.64959	6.48203	0.0108971	0.0827361
FOXP2	16152	-0.552618	3.89741	6.47881	0.0109168	0.0828396
HS1BP3	9059	-0.408847	5.29817	6.47623	0.0109327	0.0829138
TSPAN13	2224	0.266757	4.91236	6.475	0.0109402	0.0829247
HCCS	2335	0.457754	5.86879	6.47266	0.0109547	0.0829748
C11orf49	6693	-0.240779	5.61048	6.47194	0.0109591	0.0829748
SMIM19	4056	-0.233043	5.45539	6.46881	0.0109784	0.083075
BASP1P1	665	-0.653375	0.986471	6.46404	0.0110079	0.0832519
ZNF570	6246	-0.348812	3.36626	6.45831	0.0110435	0.0834361
GSTO1	1691	0.325481	6.39615	6.45814	0.0110445	0.0834361
LYPD1	2412	0.620998	0.326218	6.45443	0.0110676	0.0835465
ATP13A3	13254	0.275657	8.28029	6.45381	0.0110715	0.0835465
CENPK	4312	0.243747	5.21026	6.45229	0.0110809	0.0835544
RUNDC3A-AS1	5403	-0.762257	0.1831	6.45167	0.0110848	0.0835544
PSD3	15213	-0.233041	5.57072	6.44976	0.0110967	0.0835977
ZNF740	9063	-0.327327	6.80537	6.44281	0.0111402	0.0838788
CCDC3	3683	-0.677244	2.53071	6.4343	0.0111937	0.084203
ESCO2	7973	0.297787	4.84314	6.43399	0.0111957	0.084203
SPC25	1841	0.266228	4.76351	6.42692	0.0112403	0.0844922
TMEM91	2796	-0.508516	0.784297	6.42479	0.0112538	0.0845079
NDUFAF8	1376	0.255474	5.44401	6.42463	0.0112549	0.0845079
ZFHX2	10128	-0.370151	2.28553	6.4205	0.011281	0.0846576
NFE2L1	5825	-0.215459	9.10193	6.41624	0.0113082	0.0848143
CENPBD1	3060	-0.33013	3.72639	6.41305	0.0113284	0.0849196
CUX1	17789	-0.226081	7.13198	6.41119	0.0113403	0.0849617
WWTR1	8413	0.227776	7.29233	6.40718	0.011366	0.085107
MARCKSL1	1699	0.232054	9.21931	6.40234	0.011397	0.0852285
DGAT2	7905	0.36545	2.38654	6.40148	0.0114026	0.0852285
RABL2A	6008	-0.365637	2.86127	6.40062	0.011408	0.0852285
FAM120AOS	10147	-0.246301	5.85249	6.39991	0.0114126	0.0852285
MANEAL	3018	0.291969	4.63508	6.39976	0.0114136	0.0852285
DNAAF5	7137	0.226363	6.64875	6.39235	0.0114613	0.0854774
[truncated: 11,763 more rows]

## Sheet: ARK1_CtrlvsGZD1
GeneID	Length	logFC	logCPM	LR	PValue	FDR
[truncated: 13,583 more rows]
