# Supplementary material for: The Multi‐Kinase Inhibitor GZD824 (Olverembatinib) Shows Pre‐Clinical Efficacy in Endometrial Cancer
Source: Cancer Med. 2024 Dec 30;14(1):e70531. doi: 10.1002/cam4.70531 (PMC11683556; doi:10.1002/cam4.70531)
Supplement: Supplementary file 2 — Table S2. Enriched pathways from the differentially expressed genes analysed by Ingenuity Pathway Analysis. [file CAM4-14-e70531-s006.xlsx]

## Sheet: ARK1_100nM_IPA
Ingenuity Canonical Pathways	-log(B-H p-value)	Ratio	z-score	Molecules
Osteoarthritis Pathway	2.64	0.0733	0.577	DDIT4,DDR2,FGFR3,FZD4,GDF5,H19,IL1R2,ITGA5,ITGA6,ITGA9,ITGB6,MMP10,PPARG,PPARGC1A,S1PR3,SPP1,VEGFA
Axonal Guidance Signaling	2.64	0.0526	#NUM!	ADAMTS15,ADAMTS8,BMP7,ERAP2,FZD4,HHIP,ITGA5,ITGA6,ITGA9,ITGB6,KALRN,MMP10,MMP24,RTN4R,SEMA3C,SEMA7A,SHANK2,TUBA1B,TUBA4A,TUBB,TUBB2A,TUBB4A,TUBB6,UNC5B,VEGFA,WNT7B
Aggrephagy	2.38	0.163	1.89	HSP90AA1,PRKN,TUBA1B,TUBA4A,TUBB2A,TUBB4A,TUBB6
Elastic fibre formation	2.38	0.159	0.378	BMP7,EMILIN2,GDF5,ITGA5,ITGB6,LOXL4,TGFB2
Coronavirus Replication Pathway	1.67	0.143	2.449	TUBA1B,TUBA4A,TUBB,TUBB2A,TUBB4A,TUBB6
Response of EIF2AK1 (HRI) to heme deficiency	1.67	0.267	-2	ATF3,DDIT3,PPP1R15A,TRIB3
Carboxyterminal post-translational modifications of tubulin	1.6	0.133	1.633	LRRC49,TUBA1B,TUBA4A,TUBB2A,TUBB4A,TUBB6
Remodeling of Epithelial Adherens Junctions	1.6	0.106	#NUM!	DNM3,TUBA1B,TUBA4A,TUBB,TUBB2A,TUBB4A,TUBB6
RHO GTPases activate IQGAPs	1.6	0.161	2.236	TUBA1B,TUBA4A,TUBB2A,TUBB4A,TUBB6
Sertoli Cell-Sertoli Cell Junction Signaling	1.6	0.0579	2.138	CDH16,CGN,CLDN2,CLDN4,CLDN7,IL1R2,ITGA6,MAP3K14,TUBA1B,TUBA4A,TUBB,TUBB2A,TUBB4A,TUBB6
Gap junction trafficking and regulation	1.47	0.147	2.236	TUBA1B,TUBA4A,TUBB2A,TUBB4A,TUBB6
HSP90 chaperone cycle for steroid hormone receptors in the presence of ligand	1.37	0.109	2.449	HSP90AA1,TUBA1B,TUBA4A,TUBB2A,TUBB4A,TUBB6
L1CAM interactions	1.37	0.0732	1.667	ANK3,DNM3,ITGA5,ITGA9,TUBA1B,TUBA4A,TUBB2A,TUBB4A,TUBB6
BEX2 Signaling Pathway	1.24	0.0864	-1.134	BBC3,BEX2,ITGB6,LGALS1,MAP2,SPP1,VEGFA
Extracellular matrix organization	1.24	0.0755	-0.707	COL9A1,DDR2,ITGA5,ITGA6,ITGA9,ITGB6,TGFB2,TNXB
Kinesins	1.24	0.0984	1.633	KIF5C,TUBA1B,TUBA4A,TUBB2A,TUBB4A,TUBB6
Integrin cell surface interactions	1.24	0.0824	-0.378	COL9A1,ITGA5,ITGA6,ITGA9,ITGB6,SPP1,THBS1
Induction of Apoptosis by HIV1	1.24	0.0952	0	BBC3,BIRC3,FAS,IKBKE,MAP3K14,NFKBIE
Assembly and cell surface presentation of NMDA receptors	1.24	0.116	2.236	TUBA1B,TUBA4A,TUBB2A,TUBB4A,TUBB6
Hepatic Fibrosis Signaling Pathway	1.24	0.0435	0	CCN2,EDN1,FTH1,FZD4,IKBKE,IL1R2,ITGA5,ITGA6,ITGA9,ITGB6,MYLK3,NFKBIE,PPARG,RHOU,SPP1,TGFB2,VEGFA,WNT7B
TP53 Regulates Transcription of Cell Death Genes	1.23	0.114	-0.447	BBC3,BCL6,FAS,IGFBP3,NLRC4
Germ Cell-Sertoli Cell Junction Signaling	1.21	0.0595	#NUM!	ITGA6,MAP3K14,RHOU,TGFB2,TUBA1B,TUBA4A,TUBB,TUBB2A,TUBB4A,TUBB6
Unfolded protein response	1.21	0.0787	-2.449	CD82,DDIT3,ERN1,HSPH1,PPARG,PPP1R15A,SEL1L
NAD Signaling Pathway	1.12	0.0616	-2.333	ERN1,H1-0,H1-2,H2BC17,H2BC26,NMNAT3,PPARGC1A,TGFB2,VEGFA
Molecular Mechanisms of Cancer	1.12	0.0346	0.928	ADORA1,ARHGEF2,BBC3,BIRC3,BMP7,CCND3,EDN1,EDN2,FAS,FZD4,GPER1,GPR179,GPR35,GUCY1B1,HEY1,IL1R2,IL20RB,ITGA5,ITGA6,ITGA9,ITGB6,MMP10,MMP24,NFKBIE,PTGER2,RHOU,S1PR3,TGFB2,VEGFA
TNFR2 Signaling	1.06	0.129	1	BIRC3,IKBKE,MAP3K14,NFKBIE
Oxytocin in Spinal Neurons Signaling Pathway	1.06	0.125	0	CTH,GUCY1B1,KCNJ11,NPR3
RIPK1-mediated regulated necrosis	1.06	0.125	1	BIRC3,FAS,HSP90AA1,PRKN
FOXO-mediated transcription of cell death genes	1.06	0.188	#NUM!	BBC3,BCL6,DDIT3
MHC class II antigen presentation	1.06	0.0635	2.121	CD74,DNM3,KIF5C,TUBA1B,TUBA4A,TUBB2A,TUBB4A,TUBB6

## Sheet: ARK1_1uM_IPA
Ingenuity Canonical Pathways	-log(B-H p-value)	Ratio	z-score	Molecules
Axonal Guidance Signaling	11	0.16	#NUM!	ABLIM1,ADAM28,ADAMTS1,ADAMTS13,ADAMTS15,ADAMTS17,ADAMTS5,ADAMTS8,ADAMTS9,AKT3,ARHGEF6,BAIAP2,BMP4,BMP7,CDC42,EPHA2,EPHA4,EPHA5,ERAP2,FZD1,FZD4,FZD8,GLI2,ITGA1,ITGA3,ITGA5,ITGA6,ITGA7,ITGA9,ITGB6,ITGB8,KALRN,KCNJ12,LIMK2,LRRC4C,MMP11,MMP2,MMP24,MMP7,MRAS,MYL6,NFATC2,NGEF,NOTUM,NRP1,NRP2,NTN4,NTN5,NTNG1,PDGFB,PDGFD,PLCD3,PLCE1,PLCG2,PLCH2,PLCL1,PLXNB1,PLXNB3,RTN4R,SDC2,SEMA3B,SEMA4B,SEMA6A,SEMA6B,S…
Elastic fibre formation	6.68	0.386	0.728	BMP4,BMP7,EFEMP1,EMILIN2,FBLN2,FURIN,GDF5,ITGA5,ITGB6,ITGB8,LOXL2,LOXL4,LTBP1,LTBP2,LTBP3,LTBP4,TGFB2
Pulmonary Fibrosis Idiopathic Signaling Pathway	6.49	0.157	1.54	ADAMTS1,AJUBA,AKT3,AXL,BBC3,BCL2,CCN2,CDH1,COL17A1,COL25A1,COL26A1,COL4A1,COL6A1,COL6A2,COL7A1,COL9A1,COL9A3,EDN1,EGFR,EIF4EBP1,FGF9,FGFR2,FGFR3,FOS,FOXO6,FZD1,FZD4,FZD8,GLI2,ITGB6,JAG1,JUN,LATS2,MAP2K6,MMP11,MMP2,MMP24,MMP7,MRAS,PDGFB,PDGFD,PMAIP1,PRKN,RPS6KA1,TGFB2,TGFBR2,TGFBR3,THBS1,WNT2B,WNT7B,WWTR1
Sertoli Cell-Sertoli Cell Junction Signaling	5.42	0.165	3.162	AKT3,CDC42,CDH1,CDH12,CDH18,CDH6,CGN,CLDN16,CLDN2,CLDN4,CLDN7,CREB3L2,EGFR,ICAM1,IL1R1,IL1R2,IL1RAP,ITGA3,ITGA6,JUN,LAMA4,LAMC3,MAP3K1,MAP3K14,MAP3K8,MRAS,MYO7A,RPS6KA1,TGFBR2,TNFRSF11B,TNFRSF1A,TNFRSF1B,TUBA1B,TUBA1C,TUBA4A,TUBB,TUBB2A,TUBB2B,TUBB4B,TUBB6
Hepatic Fibrosis / Hepatic Stellate Cell Activation	5.31	0.179	#NUM!	BCL2,CCN2,COL17A1,COL25A1,COL26A1,COL4A1,COL6A1,COL6A2,COL7A1,COL9A1,COL9A3,ECE1,EDN1,EGFR,FGFR2,ICAM1,IGF2,IGFBP3,IGFBP4,IL1R1,IL1R2,IL1RAP,IL4R,MMP2,MYL6,PDGFB,PDGFD,TGFB2,TGFBR2,TNFRSF11B,TNFRSF1A,TNFRSF1B,VCAM1,VEGFA
Role of Osteoclasts in Rheumatoid Arthritis Signaling Pathway	4.59	0.147	-0.309	ADAM28,AKT3,BCL2,BIRC3,CDC42,CDH1,COL17A1,COL25A1,COL26A1,COL4A1,COL6A1,COL6A2,COL7A1,COL9A1,COL9A3,CREB3L2,FOS,FOXO6,FRZB,IKBKE,IL1R1,IL1R2,IL1RAP,ITGA5,JUN,MAP2K6,MAP3K14,MMP11,MMP2,MMP24,MMP7,MRAS,NFKBID,PLCG2,RHOB,RHOU,RND3,SHC3,SPP1,SYK,TNFRSF11B,TNFRSF1A,TNFRSF1B
Integrin cell surface interactions	4.54	0.235	0	CDH1,COL4A1,COL6A1,COL6A2,COL7A1,COL9A1,COL9A3,ICAM1,ITGA1,ITGA3,ITGA5,ITGA6,ITGA7,ITGA9,ITGB6,ITGB8,SPP1,THBS1,TNC,VCAM1
Wound Healing Signaling Pathway	4.48	0.155	0.164	CEBPB,COL17A1,COL25A1,COL26A1,COL4A1,COL6A1,COL6A2,COL7A1,COL9A1,COL9A3,EGFR,FGFR2,FOS,HBEGF,IL12A,IL15,IL1R1,IL1R2,IL1RAP,ITGA3,ITGA6,JUN,MAP2K6,MAP3K14,MRAS,NFKBID,PDGFB,PDGFD,SHC3,TGFB2,TGFBR2,TGFBR3,TNFRSF11B,TNFRSF1A,TNFRSF1B,TNFSF10,VEGFA
Extracellular matrix organization	4.24	0.208	-0.853	COL4A1,COL6A1,COL6A2,COL7A1,COL9A1,COL9A3,DDR2,ITGA1,ITGA3,ITGA5,ITGA6,ITGA7,ITGA9,ITGB6,LAMA4,LAMC3,NID2,NTN4,PDGFB,TGFB2,TNC,TNXB
Glioblastoma Multiforme Signaling	4.14	0.171	1	AKT3,CCND3,CDC42,CDK6,CDKN1A,E2F1,EGFR,FZD1,FZD4,FZD8,IGF2,ITPR2,ITPR3,MRAS,NF2,NOTUM,PDGFB,PDGFD,PLCD3,PLCE1,PLCG2,PLCH2,PLCL1,RHOB,RHOU,RND3,SHC3,WNT2B,WNT7B
Response of EIF2AK1 (HRI) to heme deficiency	4.05	0.533	-2.828	ASNS,ATF3,CEBPB,CEBPG,CHAC1,DDIT3,PPP1R15A,TRIB3
Osteoarthritis Pathway	4.03	0.151	-0.392	ADAMTS5,CEBPB,CREB3L2,DDIT4,DDR2,EPAS1,FGFR3,FRZB,FZD1,FZD4,FZD8,GDF5,GLI2,H19,IL1R1,IL1R2,IL1RAP,ITGA1,ITGA3,ITGA5,ITGA6,ITGA7,ITGA9,ITGB6,ITGB8,JAG1,PPARG,SMAD6,SOX9,SPP1,TGFBR2,TIMP3,TNFRSF1A,TNFRSF1B,VEGFA
Hepatic Fibrosis Signaling Pathway	4.02	0.126	1.406	AKT3,BCL2,CACNB4,CCN2,CDC42,CEBPB,CREB3L2,EDN1,FOS,FTH1,FTL,FZD1,FZD4,FZD8,GLI2,ICAM1,IKBKE,IL1R1,IL1R2,IL1RAP,IRS2,ITGA1,ITGA3,ITGA5,ITGA6,ITGA7,ITGA9,ITGB6,ITGB8,JUN,MAP2K6,MRAS,MYL6,NFKBID,PDGFB,PDGFD,PLCG2,PPARG,RHOB,RHOU,RND3,SPP1,TGFB2,TGFBR2,TGFBR3,TNFRSF11B,TNFRSF1A,TNFRSF1B,VCAM1,VEGFA,WNT2B,WNT7B
Semaphorin Neuronal Repulsive Signaling Pathway	4.02	0.177	0.209	AKT3,CSPG4,GUCY1A1,GUCY1B1,ITGA1,ITGA3,ITGA5,ITGA6,ITGA7,ITGA9,ITGB6,ITGB8,LIMK2,MAP2K6,MAPT,MYL6,NRP1,NRP2,PDE4B,PDE4D,PLCG2,PLXNB1,PRKG1,PRKG2,SEMA6A,SEMA6B
Cardiac Hypertrophy Signaling (Enhanced)	3.68	0.115	1.443	ADRA1B,AKT3,CACNB4,DIAPH3,EDN1,EIF4EBP1,ENPP1,FGF9,FGFR2,FGFR3,FZD1,FZD4,FZD8,GUCY1A1,GUCY1B1,IKBKE,IL12A,IL15,IL1R1,IL1R2,IL20RB,IL4R,ITGA1,ITGA3,ITGA5,ITGA6,ITGA7,ITGA9,ITGB6,ITGB8,ITPR2,ITPR3,JUN,MAP2K6,MAP3K1,MAP3K14,MAP3K8,MKNK2,MPPED2,MRAS,NFATC2,NOTUM,NPR1,PDE4B,PDE4D,PDE6B,PLCD3,PLCE1,PLCG2,PLCH2,PLCL1,PRKG1,TGFB2,TGFBR2,TGFBR3,TNFRSF11B,TNFRSF1A,TNFRSF1B,TNFSF10,WNT2B,WNT7B
14-3-3-mediated Signaling	3.6	0.18	-0.258	AKT3,FOS,JUN,MAPT,MRAS,NOTUM,PLCD3,PLCE1,PLCG2,PLCH2,PLCL1,RPS6KA1,SFN,TNFRSF1A,TUBA1B,TUBA1C,TUBA4A,TUBB,TUBB2A,TUBB2B,TUBB4B,TUBB6,YWHAH
O-linked glycosylation	3.58	0.189	0.655	ADAMTS1,ADAMTS13,ADAMTS15,ADAMTS17,ADAMTS5,ADAMTS8,ADAMTS9,ADAMTSL4,B3GLCT,CHST4,GALNT18,GALNT3,GCNT3,SBSPON,SPON1,ST6GAL1,ST6GALNAC2,ST6GALNAC4,THBS1,THSD4,THSD7B
Regulation of Insulin-like Growth Factor (IGF) transport and uptake by IGFBPs	3.35	0.177	0	APOL1,BMP4,CCN1,FAM20C,FSTL1,IGF2,IGFBP3,IGFBP4,IGFBP7,LGALS1,LTBP1,MELTF,MGAT4A,MMP2,NOTUM,PCSK9,PRSS23,SDC2,SPP1,STC2,TNC,VGF
ID1 Signaling Pathway	3.34	0.149	2.556	AKT3,ATF3,BCL2,BCL2L1,BCL3,BMP4,CCN2,CDC20,CDKN1A,E2F1,EGFR,FGFR2,FGFR3,GLI2,ID1,IGF2,LIFR,MCAM,MMP2,MRAS,PLXNB1,PTGER4,TGFB2,TGFBR2,TGFBR3,TGM2,TNFRSF11B,TNFRSF1A,TNFRSF1B,VEGFA
Post-translational protein phosphorylation	3.34	0.187	0.447	APOL1,BMP4,CCN1,FAM20C,FSTL1,IGFBP3,IGFBP4,IGFBP7,LGALS1,LTBP1,MELTF,MGAT4A,NOTUM,PCSK9,PRSS23,SDC2,SPP1,STC2,TNC,VGF
Role of Macrophages, Fibroblasts and Endothelial Cells in Rheumatoid Arthritis	3.32	0.128	#NUM!	AKT3,C5,CEBPB,CEBPG,CREB3L2,F2RL1,FOS,FRZB,FZD1,FZD4,FZD8,ICAM1,IKBKE,IL15,IL1R1,IL1R2,IL1RAP,JUN,MAP2K6,MAP3K14,MRAS,NFATC2,NFKBID,NOTUM,PDGFB,PDGFD,PLCD3,PLCE1,PLCG2,PLCH2,PLCL1,ROR2,SOCS1,TLR5,TNFRSF11B,TNFRSF1A,TNFRSF1B,VCAM1,VEGFA,WNT2B,WNT7B
Regulation of the Epithelial Mesenchymal Transition by Growth Factors Pathway	3.31	0.149	1.732	AKT3,CDC42,CDH1,CDH12,DOCK10,EGFR,FGF9,FGFR2,FGFR3,FOS,ID2,IKBKE,JUN,LATS2,MAP2K6,MAP3K1,MMP2,MRAS,PARD6B,PDGFB,PDGFD,SHC3,TGFB2,TGFBR2,TNFRSF11B,TNFRSF1A,TNFRSF1B,TNFSF10,WWTR1
RHO GTPases activate IQGAPs	3.3	0.323	3.162	CDC42,CDH1,IQGAP2,TUBA1B,TUBA1C,TUBA4A,TUBB2A,TUBB2B,TUBB4B,TUBB6
Germ Cell-Sertoli Cell Junction Signaling	3.17	0.155	#NUM!	CDC42,CDH1,ITGA3,ITGA6,LAMC3,LIMK2,MAP2K6,MAP3K1,MAP3K14,MAP3K8,MRAS,MYO7A,RHOB,RHOU,RND3,TGFB2,TGFBR2,TNFRSF1A,TUBA1B,TUBA1C,TUBA4A,TUBB,TUBB2A,TUBB2B,TUBB4B,TUBB6
Collagen degradation	3.16	0.23	-2.138	COL17A1,COL25A1,COL26A1,COL4A1,COL6A1,COL6A2,COL7A1,COL9A1,COL9A3,FURIN,MMP11,MMP2,MMP7,PHYKPL
Assembly of collagen fibrils and other multimeric structures	3.16	0.23	-0.535	COL17A1,COL4A1,COL6A1,COL6A2,COL7A1,COL9A1,COL9A3,ITGA6,LOXL2,LOXL4,MMP7,PCOLCE,TLL1,TLL2
IL-10 Signaling	3.09	0.159	-0.816	AKT3,ARG2,BCL2,BCL2L1,BCL3,BLVRB,CDKN1A,CREB3L2,DDIT4,FOS,HLA-B,HLA-C,HLA-DMB,HMOX1,ICAM1,IKBKE,IL1R1,IL1R2,IL1RAP,IL4R,JUN,MAP2K6,MAP3K14,NFKBID
L1CAM interactions	3.08	0.171	1.528	ANK1,ANK3,CNTN1,CNTNAP1,DLG4,EGFR,EZR,ITGA1,ITGA5,ITGA9,NRP1,NRP2,RPS6KA1,SPTBN5,TUBA1B,TUBA1C,TUBA4A,TUBB2A,TUBB2B,TUBB4B,TUBB6
Sperm Motility	3.05	0.135	-1.147	AXL,DDR2,EGFR,EPHA2,EPHA4,EPHA5,ERBB3,FGFR2,FGFR3,GUCY1A1,GUCY1B1,ITPR2,ITPR3,KIT,MAP2K6,MRAS,NOTUM,NPR1,PDE4B,PDE4D,PEAK1,PLA2G4C,PLAAT3,PLCD3,PLCE1,PLCG2,PLCH2,PLCL1,PRKG1,PRKG2,ROR2,SYK,ZP3
Sertoli Cell-Germ Cell Junction Signaling Pathway (Enhanced)	3.05	0.136	1.414	AKT3,CDC42,CDH1,CLDN16,CLDN2,CLDN4,CLDN7,FOS,GUCY1A1,GUCY1B1,ICAM1,IL1R1,IL1R2,IL1RAP,ITGA3,ITGA6,JUN,LAMA4,LAMC3,MAP2K6,MAP3K1,MAP3K14,MAP3K8,MMP2,MRAS,PRKG1,PRKG2,TGFB2,TGFBR2,TNFRSF11B,TNFRSF1A,TNFRSF1B
Neuregulin Signaling	3.05	0.174	0.302	AKT3,BTC,DLG4,EGFR,ERBB3,ERRFI1,HBEGF,HSP90AA1,ITGA1,ITGA3,ITGA5,ITGA6,ITGA7,ITGA9,ITGB6,ITGB8,MRAS,NRG1,PLCG2,TMEFF2
Interleukin-4 and Interleukin-13 signaling	2.83	0.173	-1.147	BCL2,BCL2L1,BCL6,CDKN1A,FOS,FSCN1,HMOX1,HSP90AA1,ICAM1,IL12A,IL4R,JUNB,LCN2,MMP2,RHOU,SOCS1,TNFRSF1B,VCAM1,VEGFA
Assembly and cell surface presentation of NMDA receptors	2.83	0.256	1.508	DLG4,GRIN2B,KIF17,LRRC7,TUBA1B,TUBA1C,TUBA4A,TUBB2A,TUBB2B,TUBB4B,TUBB6
Activation of NMDA receptors and postsynaptic events	2.82	0.19	2.496	CAMK1,DLG4,GRIN2B,KPNA2,LRRC7,MAPT,NRG1,NRGN,RPS6KA1,TUBA1B,TUBA1C,TUBA4A,TUBB2A,TUBB2B,TUBB4B,TUBB6
Collagen biosynthesis and modifying enzymes	2.82	0.209	-0.535	COL17A1,COL25A1,COL26A1,COL4A1,COL6A1,COL6A2,COL7A1,COL9A1,COL9A3,P3H2,P3H3,PCOLCE,TLL1,TLL2
Tumor Microenvironment Pathway	2.82	0.144	0	AKT3,BCL2,CSPG4,FGF9,FOS,FOXO6,HLA-B,HLA-C,ICAM1,IGF2,ITGA5,JUN,MAP3K14,MMP11,MMP2,MMP24,MMP7,MRAS,PDGFB,PDGFD,SLC1A4,SPP1,TGFB2,TNC,TNFRSF1A,VEGFA
RHO GTPase cycle	2.82	0.111	1.98	AMIGO2,ANLN,ARAP3,ARHGAP22,ARHGAP23,ARHGAP24,ARHGAP40,ARHGAP9,ARHGDIB,ARHGEF2,ARHGEF4,ARHGEF6,BAIAP2,CAVIN1,CDC42,CDC42EP5,CKB,DIAPH3,DOCK10,DOCK3,DOCK6,EPHA2,FILIP1,FMNL3,HSP90AA1,HSPE1,IQGAP2,JAG1,KALRN,LBR,MCAM,NGEF,NOXA1,OPHN1,PARD6B,PEAK1,PLEKHG4,PLEKHG4B,PLXNB1,RHOB,RHOU,RND3,SH3RF1,SPATA13,STARD13,SYDE1,TUBA1B,VANGL2,WIPF1,WIPF3
PTEN Signaling	2.78	0.152	-1.698	AKT3,BCL2,BCL2L1,CDC42,CDKN1A,EGFR,FGFR2,FGFR3,FOXO6,IKBKE,ITGA1,ITGA3,ITGA5,ITGA6,ITGA7,ITGA9,ITGB6,ITGB8,MAGI2,MRAS,TGFBR2,TGFBR3,YWHAH
TNFR2 Signaling	2.68	0.29	0.707	BIRC3,FOS,IKBKE,JUN,MAP3K1,MAP3K14,NFKBID,TNFAIP3,TNFRSF1B
Role of Tissue Factor in Cancer	2.38	0.133	1.347	AKT3,BCL2,BCL2L1,CCN1,CCN2,EGFR,F2RL1,FOS,HBEGF,IKBKE,ITGA3,ITGA6,JUN,LIMK2,MAP2K6,MMP2,MRAS,PDXP,RPS6KA1,TFPI,TGFB2,TGFBR2,TGFBR3,TNFRSF11B,TNFRSF1A,TNFRSF1B,VEGFA
Chronic Myeloid Leukemia Signaling	2.31	0.121	1.567	ABCB1,AKT3,BCL2,BCL2L1,CCND3,CDK6,CDKN1A,E2F1,FOS,FZD1,FZD4,FZD8,GLI2,HSP90AA1,IKBKE,JUN,KLF4,MRAS,NFATC2,NOTUM,PLCD3,PLCE1,PLCG2,PLCH2,PLCL1,SKP2,SPP1,TGFB2,TGFBR2,TNFSF10,TRIB2,WNT2B,WNT7B
Coronavirus Replication Pathway	2.31	0.238	3.162	IFITM1,IFITM3,TUBA1B,TUBA1C,TUBA4A,TUBB,TUBB2A,TUBB2B,TUBB4B,TUBB6
Adrenomedullin signaling pathway	2.31	0.133	-1	ADM,AKT3,BCL2,CEBPB,CTH,FOS,GUCY1A1,GUCY1B1,ITPR2,ITPR3,KCNN4,MAP2K6,MMP2,MRAS,NOTUM,NPR1,NPR3,PLCD3,PLCE1,PLCG2,PLCH2,PLCL1,PPARG,PRKG1,PRKG2,SHC3
Gap Junction Signaling	2.29	0.133	#NUM!	AKT3,CTH,EGFR,GUCY1A1,GUCY1B1,ITPR2,ITPR3,MRAS,NOTUM,NPR1,NPR3,PLCD3,PLCE1,PLCG2,PLCH2,PLCL1,PRKG1,PRKG2,TUBA1B,TUBA1C,TUBA4A,TUBB,TUBB2A,TUBB2B,TUBB4B,TUBB6
PPAR Signaling	2.28	0.163	-2	FOS,HSP90AA1,IKBKE,IL1R1,IL1R2,IL1RAP,JUN,MAP3K14,MRAS,NFKBID,NR2F1,PDGFB,PDGFD,PPARG,TNFRSF11B,TNFRSF1A,TNFRSF1B
Myelination Signaling Pathway	2.28	0.115	0.164	ADGRG6,AKT3,ARHGAP9,BMP4,BMP7,CDC42,CREB3L2,EGFR,EIF4EBP1,ERBB3,FGFR2,FGFR3,FOS,FZD1,FZD4,FZD8,GLI2,ID2,ID4,IDI1,ITGA3,ITGA6,ITGB6,ITGB8,JUN,LAMA4,LAMC3,MRAS,MYRF,NFATC2,NRG1,PDGFB,PDGFD,PLCG2,SMAD6,WNT2B,WNT7B
Aggrephagy	2.27	0.233	1.897	HSP90AA1,IFT88,PRKN,TUBA1B,TUBA1C,TUBA4A,TUBB2A,TUBB2B,TUBB4B,TUBB6
Human Embryonic Stem Cell Pluripotency	2.22	0.131	2.746	AKT3,BMP4,BMP7,DUSP9,FGFR2,FGFR3,FZD1,FZD4,FZD8,HSP90AA1,ID1,ID2,ID3,ID4,KLF4,LEFTY2,LIFR,MAP2K6,MRAS,PDGFB,PDGFD,SMAD6,TGFB2,TGFBR2,WNT2B,WNT7B
Regulation of Cellular Mechanics by Calpain Protease	2.17	0.17	-0.816	CAPN9,CCNA2,CCND3,CDK6,EGFR,EZR,ITGA1,ITGA3,ITGA5,ITGA6,ITGA7,ITGA9,ITGB6,ITGB8,MRAS
Ephrin Receptor Signaling	2.17	0.129	-0.302	AKT3,ANGPT1,CDC42,CREB3L2,EPHA2,EPHA4,EPHA5,GRIN2B,ITGA1,ITGA3,ITGA5,ITGA6,ITGA7,ITGA9,ITGB6,ITGB8,KALRN,LIMK2,MAP3K14,MRAS,NGEF,PDGFB,PDGFD,SDC2,VEGFA,WIPF1
Docosahexaenoic Acid (DHA) Signaling	2.16	0.122	0.365	AKT3,BCL2,BCL2L1,BIRC3,CREB3L2,FABP3,GRIN2B,GUCY1A1,GUCY1B1,HMOX1,ITPR2,ITPR3,NOTUM,PDGFB,PLA2G4C,PLAAT3,PLCD3,PLCE1,PLCG2,PLCH2,PLCL1,SERPINF1,SPTBN5,STXBP6,SYT7,TGFB2,TNFRSF11B,TNFRSF1A,TNFRSF1B,VEGFA
Signaling by TGF-beta Receptor Complex	2.16	0.208	0.302	CGN,FURIN,ITGB6,ITGB8,LTBP1,LTBP2,LTBP3,LTBP4,PPP1R15A,TGFB2,TGFBR2
Role of Osteoblasts, Osteoclasts and Chondrocytes in Rheumatoid Arthritis	2.16	0.125	#NUM!	ADAMTS5,AKT3,BCL2,BIRC3,BMP4,BMP7,FOS,FRZB,FZD1,FZD4,FZD8,IKBKE,IL1R1,IL1R2,IL1RAP,ITGA5,JUN,MAP2K6,MAP3K14,NFATC2,NFKBID,SMAD6,SPP1,TNFRSF11B,TNFRSF1A,TNFRSF1B,WNT2B,WNT7B
PPARα/RXRα Activation	2.07	0.131	-3.357	BCL3,GPD2,GUCY1A1,GUCY1B1,HSP90AA1,IKBKE,IL1R1,IL1R2,IL1RAP,JUN,MAP2K6,MAP3K14,MRAS,NFKBID,NOTUM,NR2F1,PLCD3,PLCE1,PLCG2,PLCH2,PLCL1,TGFB2,TGFBR2,TGFBR3
Actin Nucleation by ARP-WASP Complex	2.05	0.165	0	BAIAP2,CDC42,ITGA1,ITGA3,ITGA5,ITGA6,ITGA7,ITGA9,ITGB6,ITGB8,MRAS,RHOB,RHOU,RND3,WIPF1
Granulocyte Adhesion and Diapedesis	2.02	0.132	#NUM!	C5,CCR10,CLDN16,CLDN2,CLDN4,CLDN7,CX3CL1,CXCL14,EZR,ICAM1,IL1R1,IL1R2,IL1RAP,MMP11,MMP2,MMP24,MMP7,SDC2,SDC3,TNFRSF11B,TNFRSF1A,TNFRSF1B,VCAM1
NGF-stimulated transcription	2.02	0.231	-0.378	FOS,ID1,ID2,ID3,ID4,JUNB,SGK1,TRIB1,VGF
Pulmonary Healing Signaling Pathway	2	0.127	0.6	BMP4,CDC42,CDH1,EGFR,ETV5,FGFR2,FZD1,FZD4,FZD8,HBEGF,JAG1,MMP11,MMP2,MMP24,MMP7,MRAS,TGFB2,THBS1,TNFRSF11B,TNFRSF1A,TNFRSF1B,VEGFA,WNT2B,WNT7B,WWTR1
WNT/Ca+ pathway	2	0.185	-0.302	CREB3L2,FZD1,FZD4,FZD8,NFATC2,NOTUM,PDE6B,PLCD3,PLCE1,PLCG2,PLCH2,PLCL1
Oxytocin in Spinal Neurons Signaling Pathway	2	0.25	0	CTH,GUCY1A1,GUCY1B1,KCNJ11,NPR1,NPR3,PRKG1,PRKG2
Inhibition of Angiogenesis by TSP1	2	0.25	1.342	AKT3,GUCY1A1,GUCY1B1,JUN,SDC2,TGFBR2,THBS1,VEGFA
PI3K/AKT Signaling	1.99	0.126	1.941	AKT3,BCL2,BCL2L1,CDKN1A,EIF4EBP1,GDF15,HSP90AA1,IKBKE,IL1R1,IL1R2,IL20RB,IL4R,ITGA1,ITGA3,ITGA5,ITGA6,ITGA7,ITGA9,ITGB6,ITGB8,MAP3K8,MRAS,NFKBID,SFN,YWHAH
Cholesterol biosynthesis	1.99	0.28	2.646	ACAT2,DHCR24,EBP,HMGCS1,IDI1,LBR,SC5D
Caveolar-mediated Endocytosis Signaling	1.96	0.173	#NUM!	CAVIN1,EGFR,HLA-B,HLA-C,ITGA1,ITGA3,ITGA5,ITGA6,ITGA7,ITGA9,ITGB6,ITGB8,ZBTB12
Degradation of the extracellular matrix	1.96	0.182	0.577	ADAMTS1,ADAMTS5,ADAMTS8,ADAMTS9,CDH1,MMP11,MMP2,MMP7,SCUBE3,SPP1,TLL1,TLL2
Activin Inhibin Signaling Pathway	1.96	0.123	0	AKT3,CCN2,CDH1,CDKN1A,CEBPB,EPOR,FOS,IKBKE,IL1R1,IL1R2,IL1RAP,INHBB,JUN,LIMK2,MAP2K6,MAP3K1,MMP2,MMP7,PAX9,PPARG,TGFB2,TGFBR3,TLR5,TNFRSF11B,TNFRSF1A,TNFRSF1B
Signaling by PDGF	1.92	0.19	-0.302	COL4A1,COL6A1,COL6A2,COL9A1,COL9A3,FURIN,PDGFB,PDGFD,SPP1,THBS1,THBS3
TNFR1 Signaling	1.88	0.2	1	BIRC3,CDC42,FOS,IKBKE,JUN,MAP3K1,MAP3K14,NFKBID,TNFAIP3,TNFRSF1A
Gap junction trafficking and regulation	1.86	0.235	2.828	DAB2,TUBA1B,TUBA1C,TUBA4A,TUBB2A,TUBB2B,TUBB4B,TUBB6
RHO GTPases Activate Formins	1.82	0.137	3.9	CDC20,CDC42,CENPI,CENPK,DIAPH3,ERCC6L,FMNL3,RANGAP1,RHOB,SEC13,TUBA1B,TUBA1C,TUBA4A,TUBB2A,TUBB2B,TUBB4B,TUBB6,ZWILCH,ZWINT
Sphingosine-1-phosphate Signaling	1.8	0.143	0.832	ACER2,AKT3,CDC42,GUCY1A1,GUCY1B1,NOTUM,PDGFB,PDGFD,PLCD3,PLCE1,PLCG2,PLCH2,PLCL1,RHOB,RHOU,RND3,S1PR5
Acute Phase Response Signaling	1.8	0.125	-0.471	AKT3,C5,CEBPB,CFB,CRABP2,FOS,FTL,HMOX1,IKBKE,IL1R1,IL1RAP,JUN,MAP2K6,MAP3K1,MAP3K14,MRAS,NFKBID,SERPINF1,SERPINF2,SOCS1,TNFRSF11B,TNFRSF1A,TNFRSF1B
RHOGDI Signaling	1.8	0.119	0	ARHGAP9,ARHGDIB,ARHGEF2,ARHGEF4,ARHGEF6,CDC42,CDH1,CDH12,CDH18,CDH6,EZR,ITGA1,ITGA3,ITGA5,ITGA6,ITGA7,ITGA9,ITGB6,ITGB8,LIMK2,MRAS,MYL6,PIP5KL1,RHOB,RHOU,RND3
Kinesins	1.77	0.18	2.111	KIF20A,KIF20B,KIF21B,KIF5C,TUBA1B,TUBA1C,TUBA4A,TUBB2A,TUBB2B,TUBB4B,TUBB6
Regulation of Actin-based Motility by Rho	1.77	0.145	0	BAIAP2,CDC42,ITGA1,ITGA3,ITGA5,ITGA6,ITGA7,ITGA9,ITGB6,ITGB8,MYL6,PIP5KL1,RHOB,RHOU,RND3,WIPF1
IL-6 Signaling	1.77	0.137	0.471	ABCB1,AKT3,CEBPB,FOS,IKBKE,IL1R1,IL1R2,IL1RAP,JUN,MAP2K6,MAP3K14,MRAS,NFKBID,SOCS1,TNFRSF11B,TNFRSF1A,TNFRSF1B,VEGFA
p53 Signaling	1.77	0.15	-2.714	AKT3,BBC3,BCL2,BCL2L1,CDKN1A,E2F1,GADD45B,JMY,JUN,PCNA,PMAIP1,SERPINE2,SFN,THBS1,WT1
Signaling by Rho Family GTPases	1.77	0.112	0.816	ARHGEF2,ARHGEF4,ARHGEF6,BAIAP2,CDC42,CDC42EP5,CDH1,CDH12,CDH18,CDH6,DIAPH3,EZR,FOS,ITGA1,ITGA3,ITGA5,ITGA6,ITGA7,ITGA9,ITGB6,ITGB8,JUN,LIMK2,MRAS,MYL6,PIP5KL1,RHOB,RHOU,RND3,WIPF1
Superpathway of Cholesterol Biosynthesis	1.77	0.25	2.646	ACAT2,DHCR24,EBP,HMGCS1,IDI1,LBR,SC5D
Collagen chain trimerization	1.77	0.205	-1	COL17A1,COL25A1,COL26A1,COL4A1,COL6A1,COL6A2,COL7A1,COL9A1,COL9A3
BEX2 Signaling Pathway	1.74	0.16	-0.277	AKT3,BBC3,BCL2,BEX2,CDKN1A,ITGB6,JUN,LGALS1,LMO2,MAP2,MMP2,SPP1,VEGFA
HGF Signaling	1.72	0.135	0.577	AKT3,CDC42,CDKN1A,FOS,ITGA1,ITGA3,ITGA5,ITGA6,ITGA7,ITGA9,ITGB6,ITGB8,JUN,MAP3K1,MAP3K14,MAP3K8,MRAS,PLCG2
Carboxyterminal post-translational modifications of tubulin	1.71	0.2	2.333	LRRC49,TUBA1B,TUBA1C,TUBA4A,TUBB2A,TUBB2B,TUBB4B,TUBB6,VASH2
Neuroinflammation Signaling Pathway	1.65	0.107	0.898	AKT3,BCL2,BIRC3,CD200,CREB3L2,CX3CL1,FOS,FZD1,GLS,GRIN2B,HLA-B,HLA-C,HLA-DMB,HMOX1,ICAM1,IKBKE,IL12A,IL1R1,JUN,KCNJ3,MAPT,NFATC2,PLA2G4C,PLCG2,SLC1A3,SYK,TGFB2,TGFBR2,TGFBR3,TLR5,TNFRSF1A,VCAM1,ZBTB12
Intrinsic Pathway for Apoptosis	1.65	0.182	0	AKT3,BBC3,BCL2,BCL2L1,BMF,E2F1,GSDME,PMAIP1,SFN,YWHAH
HSP90 chaperone cycle for steroid hormone receptors in the presence of ligand	1.65	0.182	3.162	HSP90AA1,HSPA1A/HSPA1B,NR3C2,TUBA1B,TUBA1C,TUBA4A,TUBB2A,TUBB2B,TUBB4B,TUBB6
S100 Family Signaling Pathway	1.64	0.0893	1.1	ABCB1,ADGRG1,ADGRG5,ADGRG6,ADORA1,ADRA1B,AHNAK,AKT3,BCL2,BCL3,BTC,CACNB4,CACYBP,CCR10,CDH1,CDKN1A,CREB3L2,EGFR,ETV4,EZR,F2RL1,FGFR2,FGFR3,FOS,FZD1,FZD4,FZD8,GPER1,GPR137C,GPR162,GPR173,GPR179,GPR35,GPR89A/GPR89B,HBEGF,ITPR2,ITPR3,JUN,MAP2K6,MAP3K8,MCAM,MMP11,MMP2,MMP24,MMP7,NOTUM,PLA2G4C,PLCD3,PLCE1,PLCG2,PLCH2,PLCL1,PTGER2,PTGER4,S100A10,S100A14,S1PR5,SERPINF1,SERPINF2,SMAD6,TGFB2,TPM1,VCAM1,VDR…
White Adipose Tissue Browning Pathway	1.6	0.131	-0.258	BMP7,CACNB4,CEBPB,CREB3L2,FGFR2,FGFR3,GUCY1A1,GUCY1B1,ITPR2,ITPR3,LDHD,NPR1,PPARG,PRKG1,PRKG2,THRB,VEGFA,VGF
Ribonucleotide Reductase Signaling Pathway	1.58	0.123	1.091	AKT3,BCL2,CDC25A,CDH1,CDK6,CDKN1A,CREB3L2,E2F1,EGFR,EIF4EBP1,FOS,JUN,LINC00667,MMP2,MYBL2,RRM1,RRM2,SKP2,THBS1,VASH2,VEGFA
Pancreatic Secretion Signaling Pathway	1.56	0.112	0.192	AKT3,ARHGDIB,ARHGEF2,ARHGEF4,ARHGEF6,CA11,CA2,CADPS2,EGFR,EIF4EBP1,GUCY1A1,GUCY1B1,ITPR2,ITPR3,KCNN4,LIPG,LIPH,NOTUM,PLCD3,PLCE1,PLCG2,PLCH2,PLCL1,RGS2,SLC4A4,SLC6A6,STXBP6
Colorectal Cancer Metastasis Signaling	1.56	0.109	0.408	AKT3,BCL2L1,CDC42,CDH1,EGFR,FOS,FZD1,FZD4,FZD8,GUCY1A1,GUCY1B1,JUN,MMP11,MMP2,MMP24,MMP7,MRAS,PTGER2,PTGER4,RHOB,RHOU,RND3,TGFB2,TGFBR2,TLR5,TNFRSF1A,VEGFA,WNT2B,WNT7B
Molecular Mechanisms of Cancer	1.56	0.087	2.224	ADGRG1,ADGRG5,ADGRG6,ADORA1,ADRA1B,AKT3,ARHGEF2,ARHGEF4,ARHGEF6,BBC3,BCL2,BCL2L1,BIRC3,BMP4,BMP7,CCND3,CCR10,CDC25A,CDC42,CDH1,CDK6,CDKN1A,E2F1,EDN1,EDN2,F2RL1,FOS,FZD1,FZD4,FZD8,GPER1,GPR137C,GPR162,GPR173,GPR179,GPR35,GPR89A/GPR89B,GUCY1A1,GUCY1B1,ID1,IL1R1,IL1R2,IL20RB,IL4R,ITGA1,ITGA3,ITGA5,ITGA6,ITGA7,ITGA9,ITGB6,ITGB8,JUN,MAP2K6,MMP11,MMP2,MMP24,MMP7,MRAS,NFKBID,PDGFB,PMAIP1,PTGER2,PTGER4,R…
Integrin Signaling	1.56	0.116	0	AKT3,BCAR3,CAPN9,CDC42,ITGA1,ITGA3,ITGA5,ITGA6,ITGA7,ITGA9,ITGB6,ITGB8,MRAS,NEDD9,PDGFB,PFN4,PLCG2,RHOB,RHOU,RND3,TSPAN1,TSPAN2,TSPAN7,WIPF1
RAC Signaling	1.56	0.129	0.905	ANK1,BAIAP2,CDC42,IQGAP2,ITGA1,ITGA3,ITGA5,ITGA6,ITGA7,ITGA9,ITGB6,ITGB8,JUN,LIMK2,MAP3K1,MRAS,PIP5KL1,SH3RF1
IL-8 Signaling	1.54	0.115	1.279	AKT3,ANGPT1,BCL2,BCL2L1,CCND3,CDC42,CDH1,EGFR,EIF4EBP1,FOS,HBEGF,HMOX1,ICAM1,IKBKE,JUN,LASP1,LIMK2,MMP2,MRAS,RHOB,RHOU,RND3,VCAM1,VEGFA
PIP3 activates AKT signaling	1.54	0.129	1.886	AKT3,BTC,CDKN1A,EGFR,ERBB3,FGF9,FGFR2,FGFR3,FOXO6,HBEGF,IL1RAP,IRS2,KIT,KITLG,NRG1,PDGFB,PIK3AP1,TRIB3
GDNF Family Ligand-Receptor Interactions	1.54	0.156	0.632	CDC42,DOK3,DOK5,DOK6,DOK7,FOS,IRS2,ITPR2,ITPR3,JUN,MRAS,PLCG2
Role of JAK2 in Hormone-like Cytokine Signaling	1.53	0.172	0.632	BCL2,BCL2L1,BIRC3,CCND3,EPOR,FOS,IRS2,SH2B3,SOCS1,VEGFA
FAT10 Cancer Signaling Pathway	1.46	0.18	1	AKT3,IKBKE,PCNA,TGFB2,TGFBR2,TGFBR3,TNFRSF11B,TNFRSF1A,TNFRSF1B
Cellular Effects of Sildenafil (Viagra)	1.45	0.126	#NUM!	CACNB4,GUCY1A1,GUCY1B1,ITPR2,ITPR3,KCNN4,MYL6,NOTUM,NPR1,PDE4B,PDE4D,PLCD3,PLCE1,PLCG2,PLCH2,PLCL1,PRKG1,PRKG2
Activation of the pre-replicative complex	1.44	0.212	2.646	CDC6,MCM10,MCM4,MCM5,MCM6,ORC1,POLE2
PCP (Planar Cell Polarity) Pathway	1.43	0.167	0	FZD1,FZD4,FZD8,JUN,JUNB,PFN4,PRICKLE1,ROR2,WNT2B,WNT7B
STAT3 Pathway	1.36	0.126	1.387	BCL2,CDC25A,CDKN1A,EGFR,FGFR2,FGFR3,IL1R1,IL1R2,IL20RB,IL4R,MRAS,PDGFB,SOCS1,TGFB2,TGFBR2,TGFBR3,VEGFA
Aryl Hydrocarbon Receptor Signaling	1.34	0.122	1.155	ALDH1A1,ALDH3A1,CCNA2,CCND3,CDK6,CDKN1A,CYP1A1,E2F1,FOS,GSTM4,GSTO2,HSP90AA1,JUN,NCOA7,NQO1,NR2F1,TGFB2,TGM2
HIF1α Signaling	1.3	0.111	-0.626	ADM,ADRA1B,AKT3,CAMK1,CDKN1A,EDN1,EIF4EBP1,HMOX1,HSP90AA1,HSPA1A/HSPA1B,IGF2,JUN,MAP2K6,MKNK2,MMP11,MMP2,MMP24,MMP7,MRAS,PDGFB,PLCG2,TGFB2,VEGFA
Neurovascular Coupling Signaling Pathway	1.3	0.11	0	ADORA1,CACNB4,CTH,GRIN2B,GUCY1A1,GUCY1B1,ITPR2,ITPR3,KCNJ11,KCNJ12,KCNJ16,KCNJ3,KCNMB4,KCNN4,MAPT,NPR1,NPR3,PLA2G4C,PLAAT3,PRKG1,PRKG2,PTGER4,SLC1A3,SLCO2A1
Induction of Apoptosis by HIV1	1.3	0.159	-1.265	BBC3,BCL2,BCL2L1,BIRC3,IKBKE,MAP3K14,NFKBID,TNFRSF11B,TNFRSF1A,TNFRSF1B
Senescence-Associated Secretory Phenotype (SASP)	1.3	0.151	-0.302	CCNA2,CDK6,CDKN1A,CEBPB,FOS,H2AC6,H2BC17,H2BC26,IGFBP7,JUN,RPS6KA1
ATF4 activates genes in response to endoplasmic reticulum stress	1.29	0.222	-2.449	ASNS,ATF3,CEBPB,CEBPG,DDIT3,HERPUD1
HMGB1 Signaling	1.29	0.118	-0.243	AKT3,CDC42,FOS,ICAM1,IL12A,IL15,IL1R1,JUN,MAP2K6,MRAS,RHOB,RHOU,RND3,TGFB2,TNFRSF11B,TNFRSF1A,TNFRSF1B,TNFSF10,VCAM1
Semaphorin interactions	1.27	0.156	1.265	HSP90AA1,ITGA1,LIMK2,MYL6,NRP1,PLXNB1,PLXNB3,RHOB,SEMA6A,SEMA7A
Phospholipases	1.27	0.156	-1.265	HMOX1,LIPG,NOTUM,PLA2G4C,PLAAT3,PLCD3,PLCE1,PLCG2,PLCH2,PLCL1
HIPPO signaling	1.25	0.141	0.707	AJUBA,AMOT,DLG4,FAT4,LATS2,NF2,RASSF6,SFN,SKP2,WWC1,WWTR1,YWHAH
Role of Chondrocytes in Rheumatoid Arthritis Signaling Pathway	1.25	0.121	-1.213	ADAMTS5,CEBPB,CEBPG,FOS,IL1R1,IL1R2,IL1RAP,ITGA5,JUN,MMP11,MMP2,MMP24,MMP7,TNFRSF11B,TNFRSF1A,TNFRSF1B,VEGFA
LPS/IL-1 Mediated Inhibition of RXR Function	1.25	0.108	1.732	ABCB1,ABCC3,ABCG1,ACOX2,ALDH1A1,ALDH3A1,CHST3,CHST4,FABP3,FMO5,GSTM4,GSTO2,HMGCS1,IL1R1,IL1R2,IL1RAP,JUN,MAP3K1,NDST1,PLTP,SULT1C2,TNFRSF11B,TNFRSF1A,TNFRSF1B
CD27 Signaling in Lymphocytes	1.25	0.164	1.134	BCL2L1,FOS,IKBKE,JUN,MAP2K6,MAP3K1,MAP3K14,MAP3K8,NFKBID
Signaling by Hippo	1.25	0.25	2.236	AMOT,AMOTL2,LATS2,WWC1,WWTR1
TGF-β Signaling	1.25	0.135	0.333	BCL2,BMP4,BMP7,CDC42,FOS,INHBB,JUN,MAP2K6,MRAS,SMAD6,TGFB2,TGFBR2,VDR
Cholesterol Biosynthesis I	1.25	0.308	2	DHCR24,EBP,LBR,SC5D
Cholesterol Biosynthesis II (via 24,25-dihydrolanosterol)	1.25	0.308	2	DHCR24,EBP,LBR,SC5D
Cholesterol Biosynthesis III (via Desmosterol)	1.25	0.308	2	DHCR24,EBP,LBR,SC5D
PAK Signaling	1.23	0.126	0.333	ARHGEF6,CDC42,ITGA1,ITGA3,ITGA5,ITGA6,ITGA7,ITGA9,ITGB6,ITGB8,LIMK2,MRAS,MYL6,PDGFB,PDGFD
RAF/MAP kinase cascade	1.22	0.103	1.347	ANGPT1,BTC,DLG4,DUSP10,DUSP6,DUSP8,DUSP9,EGFR,ERBB3,FGF9,FGFR2,FGFR3,GRIN2B,HBEGF,IRS2,KIT,KITLG,LRRC7,MRAS,NRG1,PDGFB,PSMB9,RASA3,RGL3,SHC3,SPRED3,SPTBN5
Remodeling of Epithelial Adherens Junctions	1.22	0.152	#NUM!	CDH1,MAPRE2,TUBA1B,TUBA1C,TUBA4A,TUBB,TUBB2A,TUBB2B,TUBB4B,TUBB6
IL-15 Production	1.21	0.125	1.291	AXL,DDR2,EGFR,EPHA2,EPHA4,EPHA5,ERBB3,FGFR2,FGFR3,IL15,KIT,MAP2K6,PEAK1,ROR2,SYK
p38 MAPK Signaling	1.21	0.125	-0.577	CREB3L2,DDIT3,DUSP10,IL1R1,IL1R2,IL1RAP,MAP2K6,MAPT,MKNK2,PLA2G4C,RPS6KA1,TGFB2,TGFBR2,TNFRSF1A,TNFRSF1B
Endothelin-1 Signaling	1.21	0.111	-2.065	ECE1,EDN1,FOS,GUCY1A1,GUCY1B1,HMOX1,ITPR2,ITPR3,JUN,MRAS,NOTUM,NPR1,PLA2G4C,PLAAT3,PLCD3,PLCE1,PLCG2,PLCH2,PLCL1,PTGER2,SHC3
Pathogen Induced Cytokine Storm Signaling Pathway	1.2	0.0971	-0.87	C5,CDH1,COL17A1,COL25A1,COL26A1,COL4A1,COL6A1,COL6A2,COL7A1,COL9A1,COL9A3,CX3CL1,CXCL14,FOS,FTH1,FTL,GSDME,HLA-DMB,IL12A,IL15,IL1R1,IL1R2,IL1RAP,JUN,NLRC4,SYK,TGFB2,TLR5,TNFRSF11B,TNFRSF1A,TNFRSF1B,TNFSF10,VEGFA
Protein Kinase A Signaling	1.17	0.0939	-1.134	AKAP5,AKAP6,CDC25A,CREB3L2,DUSP10,DUSP6,DUSP8,DUSP9,ENPP1,GUCY1A1,GUCY1B1,H1-0,H1-2,ITPR2,ITPR3,MAP3K1,MPPED2,MYL6,NFATC2,NFKBID,NOTUM,PDE4B,PDE4D,PDE6B,PLCD3,PLCE1,PLCG2,PLCH2,PLCL1,PPP1R1B,PTPRB,PTPRD,SFN,TGFB2,TGFBR2,UBASH3B,YWHAH
Dopamine-DARPP32 Feedback in cAMP Signaling	1.17	0.111	-0.535	CACNB4,CREB3L2,GRIN2B,GUCY1A1,GUCY1B1,ITPR2,ITPR3,KCNJ11,KCNJ12,KCNJ16,KCNJ3,NOTUM,PLCD3,PLCE1,PLCG2,PLCH2,PLCL1,PPP1R1B,PRKG1,PRKG2
G-Protein Coupled Receptor Signaling	1.15	0.0854	2.252	ADGRG1,ADGRG5,ADGRG6,ADORA1,ADRA1B,AKT3,AMOT,CCR10,CDC42,CREB3L2,DUSP6,DUSP9,ENPP1,F2RL1,FOS,FOXO6,FZD1,FZD4,FZD8,GPER1,GPR137C,GPR162,GPR173,GPR179,GPR35,GPR89A/GPR89B,GUCY1A1,GUCY1B1,HCN2,IKBKE,JUN,KCNN4,LATS2,MAP2K6,MAP3K1,MAP3K14,MAP3K8,MPPED2,MRAS,MYL6,NFATC2,NFKBID,NPR3,PDE4B,PDE4D,PDE6B,PLCE1,PLCG2,PTGER2,PTGER4,RAPGEF4,RGS16,RGS2,RPS6KA1,S1PR5,SHC3,SIX1,SIX2,WWTR1
Epithelial Adherens Junction Signaling	1.15	0.115	0.243	AKT3,BAIAP2,CDC42,CDH1,EGFR,KIF20A,LATS2,LIMK2,MAGI2,MRAS,NF2,SFN,TGFB2,TGFBR2,TGFBR3,TNS1,WWC1,YWHAH
Macrophage Alternative Activation Signaling Pathway	1.15	0.11	0.894	CEBPB,CREB3L2,EIF4EBP1,EPAS1,FOS,HLA-DMB,IL12A,IL1R2,IL4R,IRS2,JUN,KLF4,NFKBID,PPARG,RPS6KA1,SOCS1,SYK,TGFB2,THBS1,TSC22D3
Aldosterone Signaling in Epithelial Cells	1.13	0.112	-0.302	DNAJC6,HSP90AA1,HSPA1A/HSPA1B,HSPA4L,HSPB8,HSPE1,HSPH1,ITPR2,ITPR3,KCNMB4,NOTUM,NR3C2,PIP5KL1,PLCD3,PLCE1,PLCG2,PLCH2,PLCL1,SGK1
CLEAR Signaling Pathway	1.13	0.0996	-1.732	AKT3,CREB3L2,DDIT4,EGFR,FGFR2,FGFR3,GAA,HPS5,ITPR2,ITPR3,KCNIP3,MID1,MRAS,PDGFB,PRKN,SEC13,SESN2,SFN,TFEB,TGFB2,TGFBR2,TGFBR3,TLR5,TNFRSF11B,TNFRSF1A,TNFRSF1B,VEGFA,YWHAH
ROBO SLIT Signaling Pathway	1.12	0.121	-0.258	AKT3,APBB1,CDC42,CDH1,CDKN1A,CNTNAP1,FOS,JUN,MMP2,MMP7,NELL2,PAX9,TGFBR2,UNC5B,VEGFA
Regulation of the Epithelial-Mesenchymal Transition Pathway	1.12	0.108	#NUM!	AKT3,CDH1,CDH12,EGFR,FGF9,FGFR2,FGFR3,FZD1,FZD4,FZD8,ID2,JAG1,MAP2K6,MMP2,MRAS,PARD6B,PDGFD,TGFB2,TGFBR2,WNT2B,WNT7B
Apoptosis Signaling	1.1	0.127	-1.155	BCL2,BCL2L1,BIRC3,CAPN9,GAS2,IKBKE,MAP3K14,MRAS,NFKBID,PLCG2,RPS6KA1,TNFRSF1A,TNFRSF1B
MYC Mediated Apoptosis Signaling	1.08	0.16	-2.121	BBC3,BCL2,BCL2L1,IKBKE,PMAIP1,TNFRSF11B,TNFRSF1A,TNFRSF1B
Factors Promoting Cardiogenesis in Vertebrates	1.08	0.114	1.5	BMP4,BMP7,CREB3L2,FZD1,FZD4,FZD8,NOTUM,PLCD3,PLCE1,PLCG2,PLCH2,PLCL1,TGFB2,TGFBR2,TGFBR3,WNT2B,WNT7B
Cell Cycle Checkpoints	1.08	0.0993	3.272	BRIP1,CCNA2,CDC20,CDC25A,CDC6,CDKN1A,CENPI,CENPK,CLSPN,ERCC6L,GTSE1,H2BC17,H2BC26,MCM10,MCM4,MCM5,MCM6,ORC1,PSMB9,RAD9B,RANGAP1,RFC3,SEC13,SFN,YWHAH,ZWILCH,ZWINT
Cell junction organization	1.08	0.13	0	ARHGEF6,CDH1,CDH12,CDH18,CDH6,CLDN16,CLDN2,CLDN4,CLDN7,COL17A1,ITGA6,PARD6B
Interferon alpha/beta signaling	1.06	0.141	-1.265	HLA-B,HLA-C,HLA-H,IFIT3,IFITM1,IFITM3,IRF6,ISG20,OASL,SOCS1
Transcriptional regulation by RUNX2	1.04	0.157	0	AKT3,CDKN1A,GLI2,ITGA5,LGALS3,SMAD6,SOX9,WWTR1
DHCR24 Signaling Pathway	1.04	0.115	1	AKT3,APOL1,DHCR24,HMOX1,MAPT,MRAS,PDGFB,PDGFD,PDZK1,PLTP,SC5D,SERPINF1,SERPINF2,SOX9,THRB,VCAM1
Interferon gamma signaling	1.02	0.128	0	GBP1,GBP5,HLA-B,HLA-C,HLA-H,ICAM1,IRF6,MID1,MT2A,OASL,SOCS1,VCAM1
Death Receptor Signaling	1.02	0.128	-0.577	ARHGDIB,BCL2,BIRC3,GAS2,IKBKE,MAP3K14,NFKBID,TNFRSF1A,TNFRSF1B,TNFRSF21,TNFRSF25,TNFSF10
April Mediated Signaling	1.01	0.167	0.378	FOS,IKBKE,JUN,MAP3K1,MAP3K14,NFATC2,NFKBID
IGF-1 Signaling	1.01	0.123	0	AKT3,CCN1,CCN2,FOS,IGFBP3,IGFBP4,IGFBP7,IRS2,JUN,MRAS,SFN,SOCS1,YWHAH
PD-1, PD-L1 cancer immunotherapy pathway	1.01	0.123	0	AKT3,BCL2L1,HLA-B,HLA-C,HLA-DMB,IL12A,LATS2,SKP2,TGFB2,TNFRSF11B,TNFRSF1A,TNFRSF1B,ZBTB12
Extra-nuclear estrogen signaling	1	0.137	0.632	AKT3,BCL2,BTC,CAV2,EGFR,FOS,HBEGF,HSP90AA1,MMP2,MMP7
Glucocorticoid Receptor Signaling	1	0.0864	#NUM!	AKT3,ARG2,BCL2,BCL2L1,CDKN1A,DNAH1,DNAH3,EGFR,FOS,HLA-B,HLA-C,HLA-DMB,HSP90AA1,HSPA1A/HSPA1B,ICAM1,IKBKE,IL1R1,IL1R2,IL20RB,IL4R,JUN,KRT19,KRT23,KRT4,KRT8,KRT80,MAP3K1,MAP3K14,MMP2,MRAS,NDUFA4L2,NFATC2,NFKBID,NR3C2,PCK2,PDK4,PLA2G4C,POLR2L,PPARG,SGK1,SLPI,TGFB2,TGFBR2,TSC22D3,VCAM1,YWHAH,ZBTB12
Prednisone ADME	1	0.333	#NUM!	ABCB1,HSD11B2,UGT2B7

## Sheet: Ishi_100nM_IPA
Ingenuity Canonical Pathways	-log(B-H p-value)	Ratio	z-score	Molecules
XBP1(S) activates chaperone genes	8.27	0.312	-3.873	CUL7,DNAJB11,DNAJB9,DNAJC3,EDEM1,FKBP14,HYOU1,KDELR3,MYDGF,PDIA5,PDIA6,SEC31A,SERP1,SYVN1,WIPI1
Unfolded protein response	6.26	0.191	-3.207	CALR,CANX,DDIT3,DNAJB11,DNAJB9,DNAJC3,EDEM1,EIF2A,EIF2AK3,ERO1B,HSP90B1,HSPA5,OS9,P4HB,PDIA6,SEL1L,SYVN1
Post-translational protein phosphorylation	5.17	0.159	-2.183	C3,CCN1,CP,DNAJC3,FSTL1,HSP90B1,IGFBP1,IGFBP4,IGFBP7,MSLN,NOTUM,NUCB1,P4HB,PDIA6,STC2,TIMP1,VGF
Regulation of Insulin-like Growth Factor (IGF) transport and uptake by IGFBPs	5.08	0.145	-2.357	C3,CCN1,CP,DNAJC3,FSTL1,HSP90B1,IGFBP1,IGFBP4,IGFBP7,MMP2,MSLN,NOTUM,NUCB1,P4HB,PDIA6,STC2,TIMP1,VGF
Endoplasmic Reticulum Stress Pathway	2.32	0.286	-1.633	CALR,DDIT3,DNAJC3,EIF2AK3,HSP90B1,HSPA5
Immunogenic Cell Death Signaling Pathway	2.18	0.131	-2.714	ANXA1,CALR,DDIT3,EIF2A,EIF2AK3,HSP90AA1,HSP90B1,HSPA5,PDIA3,STING1,TNFRSF11B
Spermine and Spermidine Degradation I	1.91	0.75	#NUM!	SAT1,SAT2,SMOX
Putrescine Degradation III	1.91	0.294	-1.342	ALDH1A1,ALDH3B1,SAT1,SAT2,SMOX
ATF6 (ATF6-alpha) activates chaperone genes	1.84	0.4	-2	CALR,DDIT3,HSP90B1,HSPA5
Collagen biosynthesis and modifying enzymes	1.82	0.134	-3	COL14A1,COL1A2,COL2A1,COL3A1,COL5A1,P3H3,P4HA1,P4HB,PPIB
Response to elevated platelet cytosolic Ca2+	1.82	0.0985	-3.051	CLU,FERMT3,HSPA5,ITGB3,LGALS3BP,MAGED2,MANF,SERPING1,SPARC,THBS1,TIMP1,TUBA4A,VEGFB
Role of Osteoclasts in Rheumatoid Arthritis Signaling Pathway	1.73	0.0717	-2.065	ADAM23,AKT3,BLNK,COL1A2,COL2A1,COL3A1,COL5A1,CREB3L4,CREB5,CTNNA3,IL18,ITGB3,JUN,MMP17,MMP2,PIK3R5,RAC2,RHOQ,SHC2,SHC3,TNFRSF11B
Adrenomedullin signaling pathway	1.68	0.0821	-0.775	AKT3,C3,CALCRL,CFH,IL18,MAPK4,MMP2,NOTUM,NPR1,PDIA3,PIK3R5,PLCB2,PLCD1,SHC2,SHC3,SLC39A7
ILK Signaling	1.67	0.0812	-2.673	ACTG1,AKT3,ARHGEF6,CREB3L4,CREB5,ITGB3,ITGB6,JUN,MYL9,PIK3R5,PPP2R2C,RAC2,RHOQ,SNAI1,VEGFB,VIM
Extracellular matrix organization	1.67	0.104	-3.317	COL1A2,COL2A1,COL3A1,COL5A1,FMOD,ITGB3,ITGB6,LAMA3,LAMA4,NID1,SPARC
Sertoli Cell-Sertoli Cell Junction Signaling	1.62	0.0744	-1.414	ACTG1,AKT3,CDH15,CLDN1,CLDN16,CLDN5,CLDN9,CREB3L4,CREB5,ICAM1,JUN,LAMA3,LAMA4,PIK3R5,TIMP1,TNFRSF11B,TUBA4A,TUBB4A
Cell junction organization	1.62	0.109	-1.265	ACTG1,ARHGEF6,CADM1,CDH15,CLDN1,CLDN16,CLDN5,CLDN9,KRT5,LAMA3
Synaptogenesis Signaling Pathway	1.56	0.0675	-0.688	AKT3,CACNB1,CADM1,CDH15,CNTNAP2,CPLX1,CREB3L4,CREB5,EPHA3,EPHA4,GRIN1,GRIN2C,GRM8,KALRN,PIK3R5,SHC2,SHC3,SNCA,THBS1,THBS2,VLDLR
Hedgehog ligand biogenesis	1.47	0.123	-2.828	DERL2,ERLEC1,GPC5,NOTUM,OS9,P4HB,SEL1L,SYVN1
Inhibition of Matrix Metalloproteases	1.4	0.158	0	MMP17,MMP2,TFPI2,THBS2,TIMP1,TIMP4
Pulmonary Fibrosis Idiopathic Signaling Pathway	1.4	0.0648	-2.236	ACTG1,AKT3,AXL,CAV1,CCN2,COL1A2,COL2A1,COL3A1,COL5A1,ITGB6,JUN,LPAR1,MMP17,MMP2,PIK3R5,PLAU,PMAIP1,SNAI1,TCF7,THBS1,VIM
Syndecan interactions	1.34	0.185	-2.236	COL1A2,COL3A1,COL5A1,ITGB3,THBS1
S100 Family Signaling Pathway	1.25	0.0507	-2.92	ADGRA2,ADGRB2,ADGRB3,AKT3,ANXA1,ATP2A2,CACNB1,CALCRL,CREB3L4,CREB5,F2RL3,GALR2,GPR135,GPR143,GPR155,GPR75,GPRC5A,GRM8,IL18,JUN,LPAR1,MAPK4,MC1R,MMP17,MMP2,NOTUM,NPY1R,PDIA3,PIK3R5,PLA2G3,PLAT,PLCB2,PLCD1,RAC2,S100A2,S100A6,TCF7,VEGFB
Glioma Invasiveness Signaling	1.23	0.11	-1.89	ITGB3,MMP2,PIK3R5,PLAU,RAC2,RHOQ,TIMP1,TIMP4
14-3-3-mediated Signaling	1.22	0.0859	-1	AKT3,JUN,NOTUM,PDIA3,PIK3R5,PLCB2,PLCD1,SNCA,TUBA4A,TUBB4A,VIM
Endocannabinoid Cancer Inhibition Pathway	1.22	0.0811	1.508	AKT3,CREB3L4,CREB5,DDIT3,EIF2A,GNAL,MMP2,PIK3R5,SMPD3,TCF7,VEGFB,VIM
Interleukin-4 and Interleukin-13 signaling	1.22	0.0909	-1.897	ANXA1,COL1A2,HSP90AA1,ICAM1,IL18,MMP2,PIM1,RORC,TIMP1,VIM
Bile acid and bile salt metabolism	1.18	0.161	1.342	AKR1C1/AKR1C2,AKR1C3,CYP39A1,CYP8B1,OSBPL6
Asparagine N-linked glycosylation	1.18	0.161	-1.342	ASGR1,CALR,CANX,FUT3,PDIA3
Assembly of collagen fibrils and other multimeric structures	1.16	0.115	-2.646	COL14A1,COL1A2,COL2A1,COL3A1,COL5A1,LAMA3,LOX
Axonal Guidance Signaling	1.15	0.0547	#NUM!	ADAM23,ADAMTS5,AKT3,ARHGEF6,EPHA3,EPHA4,GNAL,ITGB3,ITGB6,KALRN,L1CAM,MMP17,MMP2,MYL9,NFATC4,NOTUM,NRP2,PDIA3,PIK3R5,PLCB2,PLCD1,RAC2,SEMA3B,TUBA4A,TUBB4A,UNC5C,VEGFB
Nitric Oxide Signaling in the Cardiovascular System	1.15	0.087	0	AKT3,ATP2A2,CACNB1,CAV1,HSP90AA1,HSP90B1,NPR1,PDE1A,PIK3R5,VEGFB
Gap Junction Signaling	1.15	0.0714	#NUM!	ACTG1,AKT3,CAV1,GJB6,LPAR1,NOTUM,NPR1,PDIA3,PIK3R5,PLCB2,PLCD1,SLC39A7,TUBA4A,TUBB4A
Retinoate Biosynthesis I	1.13	0.152	0	AKR1C1/AKR1C2,AKR1C3,ALDH1A1,RBP5,RDH10
Estrogen-Dependent Breast Cancer Signaling	1.11	0.0988	-1.342	AKT3,CREB3L4,CREB5,HSD17B11,HSD17B14,HSD17B8,JUN,PIK3R5
Apelin Cardiomyocyte Signaling Pathway	1.11	0.09	-1	AKT3,ATP2A2,MAPK4,MYL9,NOTUM,PDIA3,PIK3R5,PLCB2,PLCD1
Tumor Microenvironment Pathway	1.11	0.0722	-1.732	AKT3,COL1A2,COL3A1,FGF19,FGF21,ICAM1,ITGB3,JUN,MMP17,MMP2,PIK3R5,PLAU,VEGFB
WNT/Ca+ pathway	1.11	0.108	-1.89	CREB3L4,CREB5,NFATC4,NOTUM,PDIA3,PLCB2,PLCD1
Neuropathic Pain Signaling in Dorsal Horn Neurons	1.08	0.0882	-1	CAMK1D,GRIN1,GRIN2C,GRM8,NOTUM,PDIA3,PIK3R5,PLCB2,PLCD1
Breast Cancer Regulation by Stathmin1	1.08	0.0512	-2.268	ADGRA2,ADGRB2,ADGRB3,ARHGEF6,CALCRL,CAMK1D,CREB3L4,CREB5,F2RL3,GALR2,GPR135,GPR143,GPR155,GPR75,GPRC5A,GRM8,JUN,LPAR1,MC1R,MMP2,NPY1R,PIK3R5,PLCB2,PPP2R2C,RAC2,SHC2,SHC3,TUBA4A,TUBB4A,VEGFB
Cellular hexose transport	1.08	0.182	-1	FGF21,SLC2A10,SLC2A12,SLC5A4
Hepatic Fibrosis Signaling Pathway	1.07	0.0556	-2.837	AKT3,CACNB1,CCL5,CCN2,COL1A2,COL2A1,COL3A1,CREB3L4,CREB5,ICAM1,IL18,ITGB3,ITGB6,JUN,MYL9,PIK3R5,RAC2,RHOQ,SNAI1,TCF7,TIMP1,TNFRSF11B,VEGFB
Integrin cell surface interactions	1.07	0.0941	-2.828	COL1A2,COL2A1,COL3A1,COL5A1,ICAM1,ITGB3,ITGB6,THBS1
HIF1α Signaling	1.06	0.0676	0.277	AKT3,CAMK1D,HSP90AA1,HSPA5,JUN,MMP17,MMP2,PIK3R5,RAC2,RORC,SAT1,SAT2,VEGFB,VIM
γ-glutamyl Cycle	1.02	0.25	#NUM!	ANPEP,CHAC1,CHAC2
Hepatic Fibrosis / Hepatic Stellate Cell Activation	1.01	0.0684	#NUM!	CCL5,CCN2,COL1A2,COL2A1,COL3A1,COL5A1,ICAM1,IGFBP4,MMP2,MYL9,TIMP1,TNFRSF11B,VEGFB
Signaling by VEGF	1.01	0.0833	-1	ACTG1,AKT3,AXL,CAV1,HSP90AA1,ITGB3,NRP2,SHC2,VEGFB
Sertoli Cell-Germ Cell Junction Signaling Pathway (Enhanced)	1.01	0.0638	0.258	ACTG1,AKT3,CLDN1,CLDN16,CLDN5,CLDN9,ICAM1,JUN,LAMA3,LAMA4,MMP2,PIK3R5,PPP2R2C,RAC2,TNFRSF11B
Leukocyte Extravasation Signaling	1.01	0.0681	-1	ACTG1,CLDN1,CLDN16,CLDN5,CLDN9,CTNNA3,ICAM1,MMP17,MMP2,PIK3R5,RAC2,TIMP1,TIMP4
Aldosterone Signaling in Epithelial Cells	1.01	0.0706	-1.342	DNAJB11,DNAJB9,DNAJC3,HSP90AA1,HSP90B1,HSPA5,KCNMA1,NOTUM,PDIA3,PIK3R5,PLCB2,PLCD1
eNOS Signaling	1.01	0.0733	-0.707	AKT3,AQP4,CAV1,CHRNB4,CHRNE,HSP90AA1,HSP90B1,HSPA5,LPAR1,PIK3R5,VEGFB
Agranulocyte Adhesion and Diapedesis	1.01	0.0674	#NUM!	ACTG1,AOC3,CCL28,CCL5,CLDN1,CLDN16,CLDN5,CLDN9,ICAM1,IL18,MMP17,MMP2,MYL9
Wound Healing Signaling Pathway	1.01	0.063	-2.84	CCL5,COL1A2,COL2A1,COL3A1,COL5A1,IL18,JUN,KRT17,LAMA3,SHC2,SHC3,TNFRSF11B,TNFSF10,VEGFB,VIM
Bile Acid Biosynthesis, Neutral Pathway	1.01	0.231	#NUM!	AKR1C1/AKR1C2,AKR1C3,CYP8B1
Cardiac conduction	1.01	0.0769	-0.333	ATP1A2,ATP2A2,CACNB1,KCND1,KCNJ4,KCNK6,NPR1,SCN4A,SCN5A,TRPC1

## Sheet: Ishi_1uM_IPA
Ingenuity Canonical Pathways	-log(B-H p-value)	Ratio	z-score	Molecules
Extracellular matrix organization	1.56	0.0943	-1.897	COL1A2,COL3A1,COL9A3,FMOD,FN1,ITGB3,LAMA3,NTN4,SPARC,VCAN
ID1 Signaling Pathway	1.56	0.0693	0.535	ATF3,CDKN1C,EGFR,FGFR3,FN1,FYN,GLI2,ID1,LIF,MMP2,RAP1GAP,RASD1,TGM2,VIM
Wound Healing Signaling Pathway	1.52	0.063	-1.807	ACTA2,CCL5,COL1A2,COL3A1,COL9A3,EGFR,FN1,LAMA3,LIF,MAP3K14,RASD1,SHC2,TGFA,TNFSF9,VIM
Integrin signaling	1.48	0.185	0.447	FN1,ITGB3,RAPGEF3,RASGRP2,VWF
Glycosaminoglycan metabolism	1.48	0.1	-0.707	B3GNT3,CHPF,CHPF2,FMOD,GPC1,GPC5,NDST3,VCAN
RAF/MAP kinase cascade	1.39	0.0573	0.775	AREG,CNKSR2,DUSP6,DUSP8,EGFR,FGF19,FGF22,FGFR3,FN1,FYN,GFRA1,ITGB3,SHC2,TGFA,VWF
Degradation of the extracellular matrix	1.39	0.106	-1.134	ADAMTS5,ADAMTS8,CTSK,ELN,FN1,LAMA3,MMP2
Sperm Motility	1.3	0.0571	#NUM!	ATP1A4,CACNA1G,EGFR,EPHA4,FGFR3,FYN,GNA14,GNB3,NPR1,NTRK2,PDE4B,PLCL1,ROR2,SLC9A5
Synaptogenesis Signaling Pathway	1.23	0.0514	0.775	CDH23,CREB5,EFNA3,EPHA4,EPHA7,FYN,GRIA2,GRM1,GRM8,HSPA8,MAP1B,NTRK2,RASD1,RASGRP2,SHC2,UNC13A
Human Embryonic Stem Cell Pluripotency	1.21	0.0603	1.155	ESRRB,FGFR3,ID1,ID2,ID3,ID4,LIF,NGF,NTRK2,RASD1,WNT5A,WNT7A
Tumor Microenvironment Pathway	1.11	0.0611	-1.265	COL1A2,COL3A1,CXCR4,FGF19,FGF22,FN1,HLA-B,ITGB3,MAP3K14,MMP2,RASD1
Synaptic Long Term Potentiation	1.11	0.0703	0	CREB5,GNA14,GRIA2,GRM1,GRM8,PLCL1,PPP1R14C,RAPGEF3,RASD1
Axonal Guidance Signaling	1.11	0.0425	#NUM!	ADAMTS5,ADAMTS8,CXCR4,EFNA3,EPHA4,EPHA7,FYN,GLI2,GNA14,GNB3,ITGB3,MMP2,NGF,NTN4,NTRK2,PLCL1,RASD1,SEMA4B,SEMA6A,WNT5A,WNT7A
Hepatic Fibrosis / Hepatic Stellate Cell Activation	1.05	0.0579	#NUM!	ACTA2,CCL5,COL1A2,COL3A1,COL9A3,EGFR,FN1,IL4R,MMP2,TGFA,TIMP1
Interleukin-4 and Interleukin-13 signaling	1.05	0.0727	-2.121	COL1A2,FN1,HSPA8,IL4R,LIF,MMP2,TIMP1,VIM
Elastic fibre formation	1.05	0.114	-0.447	EFEMP1,ELN,FN1,ITGB3,MFAP4
Syndecan interactions	1.05	0.148	-1	COL1A2,COL3A1,FN1,ITGB3
PIP3 activates AKT signaling	1.04	0.0643	0.333	AREG,EGFR,FGF19,FGF22,FGFR3,FYN,IER3,PRR5L,TGFA
Gαi Signaling	1.04	0.0643	-0.816	ADORA1,GNA14,GNB3,GRM8,NPY1R,RAP1GAP,RASD1,RGS10,SHC2
Myelination Signaling Pathway	1.02	0.0467	0.258	CREB5,EGFR,FGFR3,FYN,GLI2,ID2,ID4,ITGB3,LAMA3,NGF,NTRK2,RAPGEF3,RASD1,WNT5A,WNT7A
Pulmonary Fibrosis Idiopathic Signaling Pathway	1.02	0.0463	-0.258	ACTA2,AREG,COL1A2,COL3A1,COL9A3,EGFR,FGFR3,FN1,GLI2,MMP2,RASD1,TGFA,VIM,WNT5A,WNT7A
Ephrin Receptor Signaling	1.02	0.0547	0.447	CREB5,CXCR4,EFNA3,EPHA4,EPHA7,FYN,GNA14,GNB3,ITGB3,MAP3K14,RASD1
Signaling by NOTCH3	1.02	0.102	2.236	EGFR,HEY1,HEYL,KAT2B,MAMLD1
Platelet Adhesion to exposed collagen	1.02	0.2	#NUM!	COL1A2,FYN,VWF
Signaling by EGFR	1.02	0.1	0.447	AREG,EGFR,PAG1,SPRY2,TGFA
D-myo-inositol (1,4,5,6)-Tetrakisphosphate Biosynthesis	1.02	0.0565	0	ALPL,ATP1A2,CILP,DUSP6,DUSP8,PLPPR4,PPFIA4,PPP1R14C,PPP1R1B,SGPP2
Extra-nuclear estrogen signaling	1.02	0.0822	0	AREG,CAV2,EGFR,GNB3,MMP2,TGFA
Rap1 signalling	1.02	0.188	#NUM!	RAP1GAP,RAPGEF3,RASGRP2
Protein Citrullination	1.02	0.4	#NUM!	PADI1,PADI2
ERK5 Signaling	1.02	0.0811	1.342	CREB5,EGFR,LIF,MEF2C,NGF,RASD1
Sertoli Cell-Sertoli Cell Junction Signaling	1.01	0.0496	0.577	ACTA2,CDH23,CLDN1,CLDN16,CLDN9,CREB5,CTNNA2,EGFR,LAMA3,MAP3K14,RASD1,TIMP1
G-Protein Coupled Receptor Signaling	1.01	0.0362	-1.4	ADORA1,CREB5,DUSP6,FYN,GNA14,GNB3,GPRC5A,GPRC5C,GRK5,GRM1,GRM8,HCN2,KCNN2,MAP3K14,MEF2C,NPFFR1,NPY1R,OXTR,PDE3A,PDE4B,RAP1GAP,RAPGEF3,RASD1,RGS10,SHC2
