# Supplementary material for: The Multi‐Kinase Inhibitor GZD824 (Olverembatinib) Shows Pre‐Clinical Efficacy in Endometrial Cancer
Source: Cancer Med. 2024 Dec 30;14(1):e70531. doi: 10.1002/cam4.70531 (PMC11683556; doi:10.1002/cam4.70531)
Supplement: Supplementary file 3 — Table S3. Upstream regulators of differentially expressed genes identified via Ingenuity Pathway Analysis. [file CAM4-14-e70531-s003.xlsx]

## Sheet: Sheet1
Analysis	Upstream Regulator	Expr Log Ratio	Molecule Type	Predicted Activation State	Bias-corrected z-score	Activation z-score	B-H corrected p-value	Target Molecules in Dataset	Mechanistic Network
1 uM ARK1	26s Proteasome		complex		-0.248	-0.225	0.00512	BCL3,BIRC3,CCNA2,CDC25A,CDC6,CDKN1A,EGFR,HBEGF,HSPB8,JUNB,MICB,RFC3,SQSTM1,TGM2,ULBP3	335 (21)
1 uM ARK1	ABCB7		transporter				0.0484	FTH1,FTL
100 nM Ishikawa	ABCC2		transporter				0.0929	ABCC3
1 uM Ishikawa	ABCC2		transporter				0.0812	ABCC3
100 nM ARK1	AC0072782		other				0.0955	IL1R2,UCN
100 nM Ishikawa	ACAN		other				0.0465	ADAMTS5,COL2A1
1 uM ARK1	ACER3		enzyme				0.0236	ACER2,CDKN1A
100 nM Ishikawa	ACSBG1		enzyme				0.0929	SNCA
1 uM Ishikawa	ACSL5		enzyme		0.009	0	9.77e-05	FKBP11,GPRC5A,KCNJ8,MAP2,PHLDA2,ST7-AS1
1 uM ARK1	ACSL5		enzyme		-0.151	-0.152	0.0723	MAP2,MCAM,MDK,PEG10
1 uM Ishikawa	ACVR1		kinase				0.0488	ID1,ID2	3 (2)
1 uM ARK1	ACVR1C		kinase				0.0612	BCL2L1,KLF4,LEFTY2
1 uM Ishikawa	ACVR2A		kinase				0.0321	ID1,ID2	3 (2)
1 uM Ishikawa	ACVRL1		kinase				0.0488	ID1,ID2	3 (2)
1 uM ARK1	ACVRL1		kinase				0.036	ID1,ID2,VCAM1	4 (2)
100 nM ARK1	ADAM10		peptidase				0.0577	ICOSLG/LOC102723996,ITGA5
1 uM ARK1	ADAM12		peptidase				0.0484	EGFR,JUNB
1 uM ARK1	ADAM9		peptidase				0.0157	CHAC1,DDIT4,SLC1A4
100 nM Ishikawa	ADAM9		peptidase				0.0465	CHAC1,DDIT4
100 nM Ishikawa	ADAMDEC1		peptidase				0.0929	MMP2
1 uM Ishikawa	ADAMDEC1		peptidase				0.0812	MMP2
1 uM ARK1	ADGRE2		other		-0.574	-0.577	3.23e-05	AXL,CDKN1A,COL6A1,FOS,FSTL1,HMOX1,ITGB8,JUN,LTBP1,SFN,TGFB2,TGFBR2
100 nM Ishikawa	ADGRE2		other		-1.576	-1.633	0.00884	AXL,FSTL1,GPNMB,ITGB3,JUN,THBS2
100 nM ARK1	ADGRG1		G-protein coupled receptor				0.0779	VEGFA
100 nM ARK1	ADIRF-AS1		other				0.0402	ANGPTL4,VEGFA
1 uM ARK1	ADORA2B		G-protein coupled receptor		-0.833	-0.849	0.0114	BCL2,HSD11B2,KLF4,VEGFA	219 (11)
100 nM Ishikawa	ADRA1A		G-protein coupled receptor				0.0929	SNAI1
100 nM Ishikawa	AGAP2-AS1		other				0.0495	MMP2,PROM1,VIM
100 nM ARK1	AGPS		enzyme				0.0779	LPCAT1
1 uM Ishikawa	AGR2	-0.729	other				0.0402	AREG,EGFR	34 (6)
100 nM ARK1	AGT		growth factor				0.0683	PPARG,VEGFA
100 nM ARK1	AHR		ligand-dependent nuclear receptor		-0.703	-0.784	0.000348	ANK3,ATF3,CPA4,CYP1A1,PPARG,QPCT,RGS2,SFRP1,SPP1,STEAP2,TGFB2,TGFBI,THBS1,VEGFA
1 uM Ishikawa	AHR		ligand-dependent nuclear receptor		0.16	0.196	0.00438	ACTA2,AMIGO2,AREG,ATF3,CCL5,CCN5,COL3A1,EGFR,GAS1,MUC5AC,OXTR,TGFBI	41 (5)
1 uM ARK1	AHR		ligand-dependent nuclear receptor		-0.642	-0.625	2.48e-12	ADM,AMIGO2,ANK3,ARNT2,ATF3,CDH1,COL6A1,COL6A2,CPA4,CRABP2,CREG1,CRIM1,CYP1A1,EGFR,F2RL1,FGF9,FOXA2,GAS1,IL1R1,IQGAP2,JAG1,JUN,NEDD9,NRP2,PDGFD,PPARG,PTGER4,RGS2,SLC7A11,SOX9,SPP1,STEAP2,SYTL1,TGFB2,TGFBI,TGFBR2,TGFBR3,THBS1,TIMP3,UGCG,VEGFA	202 (8)
100 nM Ishikawa	AHR		ligand-dependent nuclear receptor		-0.597	-0.304	0.00141	AKR1C1/AKR1C2,AMIGO2,CCL5,CCN5,COL3A1,FGF21,JUN,LPAR1,NRP2,PIM1,SNAI1,TFPI2,TGFBI,THBS1,THBS2,TSPAN13	47 (4)
1 uM Ishikawa	AIF1		other				0.0587	ACTA2,COL3A1
100 nM ARK1	Akt		group		0.004	0.106	0.0308	ANKRD1,BCL6,CCN2,CCND3,LCN2,PDK4,SGK1	52 (7)
1 uM Ishikawa	Akt		group		0.107	0.053	0.00473	ACTA2,COL3A1,CXCR4,MMP2,PGR,PPP1R1B,RASD1,RDH10,VIM	68 (12)
1 uM ARK1	Akt		group		0.122	0.101	1.23e-06	AMOT,ANKRD1,BCL2,BCL6,BMF,CCN2,CCND3,CDH1,CEBPB,FOS,IL1R1,LCN2,MCAM,MMP2,MT1X,MT2A,PDK4,PMAIP1,PPP1R1B,RAG1,SGK1,TNC,VCAM1	295 (20)
100 nM Ishikawa	Akt		group		-1.254	-1.592	0.0495	ANKRD1,CCN2,COL3A1,MMP2,PMAIP1,RDH10,SNAI1,VIM	113 (11)
1 uM Ishikawa	ALDH2		enzyme				0.0402	ACTA2,FN1
100 nM Ishikawa	ALG10		enzyme				0.0929	PROM1
100 nM Ishikawa	ALG5		enzyme				0.0929	PROM1
100 nM Ishikawa	ALG6		enzyme				0.0929	PROM1
100 nM Ishikawa	ALG8		enzyme				0.0929	PROM1
100 nM Ishikawa	ALK		kinase				0.0631	AKR1C1/AKR1C2,COL3A1,ID4,NID1,PROM1,SNAI1
100 nM ARK1	ALOX15B		enzyme				0.0779	VEGFA
100 nM ARK1	ALOX5		enzyme		-1.741	-1.698	0.00199	AKAP12,ANK3,CPA4,DDIT4,EDN2,EGLN3,H19,H2AC6,PCDHA12,PROC,RGS16,SLC1A3,SLFN5,SPP1,TGFB2,TMEM130,TMEM200A
1 uM ARK1	ALOX5		enzyme	Inhibited	-2.191	-2.197	0.00212	ADGRG1,ANK3,ARHGEF4,CDH6,CFI,CPA4,CX3CL1,DDIT4,EDN2,ETV1,FAM43A,FOXA2,H19,H2AC6,HSPA1A/HSPA1B,IGFBP7,LAMA4,LEMD1,LIPH,MAP2K6,MOB3B,PCDHA12,PDE4B,RGS16,SERPINF1,SLC1A3,SLFN5,SPP1,ST6GAL1,TGFB2,TMEM130,TNFRSF9,TSHZ2,VGF,ZNF419
100 nM Ishikawa	ALOX5		enzyme		-0.281	-0.426	0.00238	AKAP12,ALDH1L1,ALPP,BHLHE41,DDIT4,H2BC11,IFI44L,IGFBP7,ISOC2,KNDC1,LAMA4,LEMD1,MISP,MUC15,NPL,RGS16,RIPOR2,SLC14A1,SLC1A3,SLITRK6,UNC5C,VGF
1 uM ARK1	AMFR		transmembrane receptor	Activated	2.021	2	0.0934	ACAT2,EBP,HMGCS1,IDI1
100 nM ARK1	AMOT		other				0.0147	ANKRD1,CCN2	40 (6)
1 uM ARK1	AMOT	1.248	other				0.00298	ANKRD1,CCN1,CCN2	117 (7)
100 nM Ishikawa	AMOT		other				0.000995	ANKRD1,CCN1,CCN2	33 (4)
100 nM ARK1	AMOTL1		other				0.0147	ANKRD1,CCN2	40 (6)
1 uM ARK1	AMOTL1		other				0.00298	ANKRD1,CCN1,CCN2	117 (7)
100 nM Ishikawa	AMOTL1		other				0.000995	ANKRD1,CCN1,CCN2	33 (4)
100 nM ARK1	AMOTL2		other				0.0238	ANKRD1,CCN2	40 (6)
1 uM ARK1	AMOTL2	1.94	other				0.00785	ANKRD1,CCN1,CCN2	117 (7)
100 nM Ishikawa	AMOTL2		other				0.00257	ANKRD1,CCN1,CCN2	33 (4)
1 uM ARK1	ANGPTL3		growth factor				0.028	COL9A1,FRZB,SPP1,TNFRSF11B
100 nM ARK1	ANGPTL3		growth factor				0.0864	COL9A1,SPP1
1 uM Ishikawa	ANGPTL3		growth factor				0.0903	DNER,FN1
100 nM ARK1	ANKHD1/ANKHD1-EIF4EBP3		other				0.0955	CCN2,VEGFA
1 uM ARK1	ANKRD1	3.556	transcription regulator				0.00298	BCL2,BCL2L1,DDIT3
1 uM Ishikawa	ANO1		ion channel				0.00635	ABCA1,ABCG1,EGFR
1 uM ARK1	ANXA2		other		0.72	0.728	0.0236	CDK6,CDKN1A,IGFBP3,JUN,PCSK9,SESN2	190 (7)
100 nM ARK1	ANXA2		other				0.0683	FAS,IGFBP3,PCSK9
1 uM Ishikawa	Ap1		complex				0.00505	DUSP6,HPGD,MMP2,MUC5AC,NGF,SPARC
1 uM ARK1	Ap1		complex		1.422	1.387	0.00824	CCN2,DUSP6,EDN1,EZR,HPGD,IGFBP3,JUN,MMP2,MT2A
100 nM Ishikawa	Ap1		complex				0.0465	CCN2,JUN,MMP2,SFTPD,SPARC
1 uM ARK1	Ap2		group				0.00241	BCL2,CDH1,ICAM1,KIT,MCAM,MMP2
100 nM ARK1	APC		enzyme				0.0462	CTH,DDIT3,SGK1	30 (5)
1 uM ARK1	APC		enzyme		-0.656	-0.625	0.0357	CDK6,CTH,DDIT3,RHOB,SGK1	145 (7)
100 nM Ishikawa	APOA2		transporter				0.0929	ABCA1
1 uM Ishikawa	APOA2		transporter				0.0812	ABCA1
100 nM ARK1	APOE		transporter				0.0466	ANK3,GAS7,NELL2,PCDH9,PPFIBP2,RTN4R
1 uM ARK1	APOE		transporter				0.0671	ADGRG1,ANK3,BEGAIN,CAMK1,HSPA1A/HSPA1B,NELL2,NPAS3,PCDH9,PPFIBP2,RTN4R,SEMA6B
100 nM ARK1	AR		ligand-dependent nuclear receptor		-0.243	-0.064	0.00323	ABCG1,ARG2,CLGN,DHCR24,EDN2,ERN1,GDF15,HSPH1,IGFBP3,ITGA6,MYOM1,NUPR1,TGFB2,THBS1,VEGFA	28 (3)
1 uM Ishikawa	AR		ligand-dependent nuclear receptor		-1.682	-1.759	0.0221	ABCA1,ABCG1,CAV2,EGFR,GDF15,MEF2C,MMP2,PCDH11X,PGR,PMEPA1,SEC61B,TMPRSS2,VCAN	78 (12)
1 uM ARK1	AR		ligand-dependent nuclear receptor		1.6	1.565	3.04e-10	ABCG1,ARG2,ATP1A3,BCL2,BCL2L1,CAV2,CCNA2,CDCA5,CDH1,CDKN1A,CEBPB,CLGN,DHCR24,EBP,EDN2,EGFR,ENO2,EPAS1,ERN1,ETV1,FEN1,GDF15,GUCY1A1,HSPH1,ICAM1,IGFBP3,IL1R1,ITGA6,KPNA2,MCM4,MME,MMP2,MRAS,MYOM1,NUPR1,RHOB,SKP2,SLC2A12,SLC43A1,SLC7A11,TGFB2,TGFBR2,THBS1,TIMP3,TNFSF10,VEGFA,WIPF1,ZWINT	285 (16)
100 nM Ishikawa	AR		ligand-dependent nuclear receptor		-0.841	-1.391	0.0155	ABCA1,AKR1C3,CAV1,CDT1,DNAJB9,GDF15,ICAM1,MIR99AHG,MMP2,NDRG1,P4HA1,PDIA5,SERP1,SLC2A12,TFF3,THBS1,TNFSF10	121 (15)
1 uM ARK1	AREG		growth factor		0.468	0.466	0.0082	BCL2,CCNA2,CDC20,CDKN1A,GBP1,H2AC6,IFIT3,ITGB8,KIF20A,MYBL2,RRM2,SOX9	151 (7)
1 uM ARK1	ARF1		enzyme				0.0762	E2F1,MCM6
1 uM Ishikawa	ARF6		transporter				0.0402	CCL5,DUSP6
100 nM ARK1	ARG1		enzyme				0.0779	CCND3
1 uM Ishikawa	ARG2		enzyme				0.041	AREG,FGF19,SESN2,TNFSF9
1 uM ARK1	ARG2	-0.919	enzyme				0.0336	ASNS,CDKN1A,GDF11,HBEGF,PCSK9,SESN2,VEGFA
100 nM Ishikawa	ARG2		enzyme				0.00884	BHLHA15,FGF19,IL18,MANF,VEGFB,WIPI1
100 nM Ishikawa	ARHGEF11		other				0.0929	ABCA1
1 uM Ishikawa	ARHGEF11		other				0.0812	ABCA1
1 uM ARK1	ARHGEF2	-1.496	other				0.00785	CDH1,EDN1,VCAM1	120 (7)
100 nM ARK1	ARID1A		transcription regulator		1.88	1.941	0.0159	ACSS1,ARID5B,CAVIN2,CLGN,EDN1,EEF1A2,ID2,IGFBP3,INHBB,ITGA5,ITGA6,P3H2,SOCS1,SPRED3,THBS1,TUBB2A
1 uM Ishikawa	ARID1A		transcription regulator		0.577	0.542	0.000491	ACTA2,CAV2,CCN5,CDKN1C,CMTM7,COL1A2,FN1,FOXJ1,GAS1,HTRA3,ID2,NRROS,P3H3,PGR,PMEPA1,SPRY2,VASN,VIM,VWF,WNT5A,ZNF365	48 (6)
1 uM ARK1	ARID1A		transcription regulator	Activated	3.01	2.996	1.05e-11	ALDH1A1,BCL2,CAV2,CAVIN2,CCDC80,CDH1,CDKN1A,CKB,CLGN,COL4A1,COL7A1,CSPG4,DAB2,EDIL3,EDN1,EEF1A2,ENPP1,EPS8L2,ERBB3,EZR,FSCN1,GAS1,GSDME,ID2,IFI16,IGF2,IGFBP3,IGFBP7,INHBB,IRS2,ITGA5,ITGA6,ITGA7,ITGB8,ITPR2,JUN,KLF4,KRT19,KRT4,KRT8,NREP,NRG1,P3H2,P3H3,PARD6B,PTGIS,SERPINF1,SIX1,SOCS1,SOX9,SPRED3,SPRY2,TFPI,TGFBR2,TGFBR3,THBS1,TIMP3,TNC,TNFAIP3,TUBB2A,VDR	238 (16)
100 nM Ishikawa	ARID1A		transcription regulator		-0.868	-1.158	3.36e-07	ACSS1,ALDH1A1,ANXA1,C3,C8orf44-SGK3/SGK3,CAVIN2,CCN5,CDKN1C,CLIC3,COL1A2,COL5A1,COLEC12,DAB2,HSPA5,IGFBP7,ISOC2,JUN,KDELR3,KRT17,KRT19,KRT5,L1CAM,LOX,MSLN,P3H3,P4HA1,PLAT,PLAU,SNAI1,TAGLN,TFF3,THBS1,VIM,ZNF365	61 (5)
1 uM ARK1	ARID2		transcription regulator		-0.676	-0.632	0.00537	DAB2,FOS,LTBP4,NREP,NTNG1,PIP5KL1,SOX5,SPRY2,TGFBR2,THBS1
1 uM ARK1	ARL4D	1.619	enzyme	Activated	2.007	2	0.036	CENPW,GINS2,ORC1,RRM1
100 nM ARK1	ARL4D		enzyme				0.0955	GINS2,ORC1
100 nM Ishikawa	ARL6IP5		other				0.0929	ITGB3
1 uM Ishikawa	ARL6IP5		other				0.0812	ITGB3
100 nM ARK1	ARNT		transcription regulator		-1.226	-1.219	0.00486	ANGPTL4,ARID5B,CYP1A1,IL1R2,SPP1,ULBP3
1 uM Ishikawa	ARNT		transcription regulator		-0.367	-0.372	0.00146	AHRR,CLDN1,DPF3,GAS1,STC1,TNFRSF19,TSC22D3
1 uM ARK1	ARNT		transcription regulator		0.417	0.415	1.29e-05	ANGPTL4,CEBPB,CYP1A1,EPAS1,GAS1,IL1R1,IL1R2,NFATC2,PCDH18,SPP1,TNFRSF19,TNFRSF9,TSC22D3,ULBP3
100 nM ARK1	ARRB1		transcription regulator				0.0496	CXCL5,SPP1
1 uM ARK1	ARTN		growth factor				0.0236	ALDH1A1,BCL2
1 uM Ishikawa	ASB2		transcription regulator				0.0812	HOXA9
100 nM Ishikawa	ASPSCR1-TFE3		fusion gene/product	Inhibited	-1.196	-2.53	0.0102	BHLHE41,G0S2,GDF15,GPNMB,HSD17B14,KCNJ4,MAFF,NPC2,UAP1L1,WIPI1
1 uM ARK1	ASPSCR1-TFE3		fusion gene/product		-0.523	-0.577	0.0762	ADGRG1,CIB1,DEXI,EPAS1,EPOR,EZR,GDF15,HMOX1,OLFML2A,PMP22,SLC35F6,THEMIS2
100 nM Ishikawa	ATAD3A		other				0.0929	IFI44L,IFIT1
1 uM ARK1	ATF2		transcription regulator		0.206	0.168	0.00237	ASNS,ATF3,BCL2,DDIT3,DUSP10,ITGB8,JUN,TRIB3
100 nM ARK1	ATF2		transcription regulator				0.0769	ATF3,DDIT3,TRIB3
1 uM ARK1	ATF3	-1.404	transcription regulator		0.235	0.213	0.02	ASNS,ATF3,CDC25A,CHAC1,DDIT3,ID1,LINC00941,PMAIP1,POLE2,RRM1,RRM2,TK1
100 nM Ishikawa	ATF3		transcription regulator		0.482	-0.033	0.0205	CHAC1,DDIT3,HSPA5,PAPSS2,PMAIP1,PSAT1,PSPH,SLC11A1
100 nM ARK1	ATF4		transcription regulator	Inhibited	-2.535	-2.156	0.00198	ATF3,DDIT3,DDIT4,LAMP3,PCK2,TGFB2,TRIB3,VEGFA
1 uM ARK1	ATF4		transcription regulator	Inhibited	-3.382	-3.44	1.85e-06	ARHGAP23,ASNS,ATF3,CEBPB,CHAC1,DDIT3,DDIT4,EIF4EBP1,JUN,LAMP3,PCK2,PMAIP1,SESN2,SLC1A4,SLC43A1,SLC7A11,TGFB2,TRIB3,VEGFA
100 nM Ishikawa	ATF4		transcription regulator		2.402	1.358	0.00156	ATP1A2,CDC42EP1,CHAC1,DDIT3,DDIT4,HSPA5,JUN,PMAIP1,PSAT1,PSPH
1 uM Ishikawa	ATF4		transcription regulator		2.073	1.954	0.0731	ATF3,ATP1A2,CHAC1,FN1,SESN2
100 nM Ishikawa	ATF6		transcription regulator	Inhibited	-2.63	-4.317	2.07e-13	ATP2A2,C8orf44-SGK3/SGK3,CRELD1,CRELD2,DDIT3,DNAJB11,GRM8,HSP90B1,HSPA5,HYOU1,MANF,NUCB2,PDIA4,PDIA6,RORC,SEL1L,SELENOK,SLC35B1,SPARC,STARD4
1 uM ARK1	ATF6		transcription regulator		-0.328	-0.368	0.0934	BCL2,BIRC3,DDIT3,FOS,HERPUD1,HYOU1,SEL1L,TXNDC5
1 uM Ishikawa	ATG5		other		-0.472	-0.555	0.035	AGR2,FN1,SEMA6A,TGM2,VIM
1 uM ARK1	ATG5		other	Inhibited	-3.272	-3.302	0.00411	AGR2,BMF,CDH1,GAS2,LGALS1,LPCAT1,MAP2K6,SEMA6A,SIX1,TGM2,TNFRSF25	175 (7)
1 uM Ishikawa	ATG7		enzyme		0.895	0.927	0.0321	ACTA2,AGR2,COL1A2,FN1	30 (6)
1 uM Ishikawa	ATM		kinase				0.041	FN1,GADD45A,GADD45B,TGM2
1 uM ARK1	ATM		kinase		0.382	0.351	0.00345	BCL2L1,CCN2,CDKN1A,GADD45B,MICB,PCNA,RRM2,TGM2,TNFAIP3	327 (20)
100 nM Ishikawa	ATM		kinase		-0.204	-0.794	0.0905	CCN2,CLU,PPP2R2C,TGM2
100 nM Ishikawa	ATP2A1		transporter	Inhibited	-1.156	-2	8.68e-05	ATP2A2,CALR,DDIT3,HSPA5
100 nM ARK1	ATP5IF1		other				0.0779	DDIT3
100 nM Ishikawa	ATP5IF1		other				0.0929	DDIT3
1 uM Ishikawa	ATP6V1C2		transporter				0.0488	FN1,VIM
1 uM ARK1	ATR		kinase		0.371	0.371	0.045	BCL2L1,MICB,PCNA,RRM2	219 (12)
1 uM ARK1	AURKA		kinase		1.289	1.287	0.0211	BBC3,CDH1,CDKN1A,PMAIP1,SKP2	133 (7)
100 nM ARK1	AURKB		kinase				0.0462	ATF3,BBC3,CD82	66 (7)
1 uM ARK1	AURKB		kinase	Activated	2.368	2.39	0.00897	ANK1,ATF3,BBC3,CCNA2,CDKN1A,RFC3	248 (11)
100 nM Ishikawa	AXL	-0.615	kinase				0.0495	ALDH1A1,MMP2,SNAI1	59 (6)
1 uM ARK1	AZGP1		transporter		0.989	1	0.00168	BCL2L1,BMP4,CDH1,CEBPB,ITGA5,KRT19
1 uM ARK1	BACH1		transcription regulator		0.735	0.761	0.0388	FTH1,FTL,HCCS,HMOX1,NQO1,PDK4,SLC7A11,SPP1,SQSTM1
100 nM ARK1	BACH1		transcription regulator				0.0934	FTH1,HMOX1,PDK4,SPP1
1 uM ARK1	BAG1		other		0.454	0.434	0.00425	BCL2,BCL2L1,CDH1,CDKN1A,EGFR,FOS,HRK,JUN	357 (25)
1 uM ARK1	BAG6		enzyme				0.0484	BBC3,CDKN1A
1 uM ARK1	BAHCC1		other		0.412	0.447	0.0762	CDKN1A,FZD4,HOXB2,IGFBP4,SOX5
100 nM Ishikawa	BAIAP2L1		other				0.0219	ALDH1A1,SNAI1
100 nM Ishikawa	BAMBI		other				0.0929	CPXM1
1 uM Ishikawa	BAMBI		other				0.0812	CPXM1
1 uM ARK1	BANF1		other		0.042	0.093	0.0258	GBP1,IFI16,IFIT3,IFITM1,IFITM3,IL15,ISG20,OASL,SOCS1,TNFSF10,VEGFA
100 nM Ishikawa	BANF1		other	Activated	1.7	2.942	0.00488	CAV1,CCL5,IFI6,IFIT1,IFIT3,IFITM3,OASL,TIMP1,TNFSF10
100 nM ARK1	BARD1		transcription regulator				0.0316	CYP1A1,GBP1
100 nM Ishikawa	BATF2		transcription regulator				0.0929	CCN1
1 uM Ishikawa	BATF2		transcription regulator				0.0812	CCN1
1 uM ARK1	BCAS2		other				0.00785	BBC3,CDKN1A,PMAIP1	184 (7)
1 uM ARK1	BCL11B		transcription regulator		-0.142	-0.152	0.0163	ADORA1,CDKN1A,ID2,MAP3K8,NCEH1
1 uM ARK1	BCL2	1.103	transporter				0.0612	BCL2L1,ENO2,VEGFA
1 uM ARK1	BCL2L1	0.788	other		-0.964	-0.971	0.000733	BCL2L1,COL6A2,ITGA3,MAP2,NQO1,THBS1,TNFRSF11B,TNFRSF1A,TNFRSF21,TNFSF10	64 (5)
100 nM Ishikawa	BCL2L1		other		0.121	0	0.0858	THBS1,TIMP1,TNFRSF11B,TNFSF10
100 nM ARK1	BCL3		transcription regulator				0.0553	CD82,ID2,S100A14
1 uM Ishikawa	BCL3		transcription regulator				0.0559	ID1,ID2,S100A14
1 uM ARK1	BCL6	-0.956	transcription regulator		0.563	0.555	0.0464	BCL2L1,BCL6,CDKN1A,DUSP6,FTH1,ITGA3,SOX5,SOX6,SOX9,SYK
100 nM ARK1	BCOR		transcription regulator				0.0214	ARID5B,BMP7,CD74,IGFBP5,ITGA6
1 uM ARK1	BDNF		growth factor				0.036	BCL2,BCL2L1,FOS	254 (21)
1 uM ARK1	BET		group				0.0762	HMOX1,NQO1
1 uM ARK1	BHLHA15		transcription regulator				0.0246	ARRDC3,CCPG1,RAB26
1 uM Ishikawa	BHLHE40		transcription regulator				0.0812	ID1,MEF2C
100 nM Ishikawa	BIN1		other				0.0743	MMP2,SNAI1
100 nM ARK1	BLM		enzyme		-1.525	-1.664	0.00172	EGLN3,HMOX1,ITGA9,KALRN,MEGF6,RFTN1
1 uM ARK1	BLM		enzyme		-0.832	-0.816	0.0291	DNAJC6,HMOX1,ISG20,ITGA9,KALRN,RFTN1,SAMD11
100 nM Ishikawa	BLM		enzyme		-2.336	-1.89	8.37e-05	CADM1,COL1A2,COL3A1,IFI44L,IFIT1,KALRN,L1CAM,SAMD11,THBS2
100 nM Ishikawa	BLOC1S1		other				0.0929	SNAI1
100 nM Ishikawa	BMI1		transcription regulator				0.0389	CADM1,ID4,LOX,NID1,P4HA1,RASSF9
1 uM Ishikawa	BMP2		growth factor		0.917	0.878	0.0402	GADD45B,ID1,MMP2,VIM	69 (13)
1 uM ARK1	BMP2		growth factor		-0.391	-0.405	0.00292	BCL2L1,CDH1,CDKN1A,FURIN,GADD45B,ID1,IGFBP3,MMP2,SPP1	338 (23)
1 uM Ishikawa	BMP4		growth factor		1.512	1.406	0.0903	ACTA2,HEY1,ID3,MUC15,TGM2,VGLL1
100 nM ARK1	BMP7	0.653	growth factor		0.985	1.043	0.0312	ID2,IGFBP3,IGFBP4,IGFBP5,ITGA5,RGS2
1 uM Ishikawa	BMP7		growth factor		0.929	0.908	9.94e-06	ACTA2,CAMK2N1,CAV2,EGFR,FN1,ID1,ID2,MMP2,TIMP1,VCAN,VIM,WNT5A	57 (7)
1 uM ARK1	BMP7	1.024	growth factor		1.392	1.384	0.00214	CALD1,CAV2,CDH1,EGFR,ERBB3,ID1,ID2,IGF2,IGFBP3,IGFBP4,ITGA5,JAG1,MMP2,RGS2	21 (2)
100 nM Ishikawa	BMP7		growth factor				0.0919	CAMK2N1,IGFBP4,MMP2,PLEK2,TIMP1,VIM
1 uM ARK1	BMPR2		kinase		0.621	0.592	0.0291	ANK3,GTSE1,ID1,ID2,MAP1B,SORL1,YWHAH	8 (2)
100 nM Ishikawa	BPI		transporter				0.0929	ICAM1
1 uM ARK1	BPIFB1		other	Inhibited	-2.031	-2	0.0812	CDKL2,JUN,MAP3K1,MAP3K8
1 uM Ishikawa	BRCA1		transcription regulator		0.74	0.743	0.0254	AREG,CCL5,EGFR,GADD45A,GDF15,VCAN	56 (7)
1 uM ARK1	BRCA1		transcription regulator		0.314	0.314	0.0464	CDKN1A,CYP1A1,DDIT3,EGFR,FEN1,FHIT,GDF15,NQO1,PCNA,TGFBR2	255 (14)
100 nM Ishikawa	BRCA1		transcription regulator		-0.418	-0.398	0.0743	CCL5,DDIT3,GDF15,KRT17,KRT5,SNAI1
1 uM ARK1	BRD2		kinase				0.0236	HMOX1,NQO1
100 nM ARK1	BRD4		kinase		1.298	1.706	0.0135	BBC3,CXCL5,DDIT3,GINS1,HMOX1,ID2,ITGA5,RRM2,SPP1,THBS1,TUBB
1 uM Ishikawa	BRD4		kinase		-0.883	-1.029	0.0074	ACTA2,COL1A2,CXCR4,DERL3,FKBP11,FN1,GADD45A,ID2,SESN2,TGFA,TGM2,TIMP1
1 uM ARK1	BRD4		kinase	Activated	2.683	2.612	1.44e-07	ABLIM1,ACSM3,BBC3,BCL2L1,BCL3,CCNA2,CDC25A,CDC6,CDCA5,CDKN1A,COL4A1,DDIT3,ELL2,FOS,GINS1,HMOX1,ICAM1,ID2,ITGA1,ITGA5,LOXL2,MAP3K1,NQO1,PCNA,PDGFB,PMAIP1,POLE2,RAI14,RRM2,SESN2,SPP1,TGM2,THBS1,TUBB,ZNF337	172 (9)
100 nM Ishikawa	BRD4		kinase	Inhibited	-0.849	-2.217	0.00287	CD4,COL1A2,COL5A1,DDIT3,DERL3,FKBP11,ICAM1,LOX,PIM1,PLAT,PLAU,PMAIP1,TGM2,THBS1,THBS2,TIMP1
1 uM Ishikawa	BRMS1		transcription regulator				0.0812	CXCR4
100 nM ARK1	BTG1		transcription regulator				0.0316	DDIT3,TRIB3
1 uM ARK1	BTG1		transcription regulator				0.0157	BCL2L1,DDIT3,TRIB3
100 nM ARK1	BTG3-AS1		other				0.0779	ATF3
1 uM Ishikawa	BTG3-AS1		other				0.0812	ATF3
1 uM ARK1	BTK		kinase		0.38	0.333	0.0264	BBC3,CCND3,CDC25A,CDKN1A,E2F1,IFIT3,IFITM1,ISG20,JUN	185 (7)
100 nM Ishikawa	BTK		kinase	Inhibited	-1.283	-2.219	0.0849	IFI44L,IFIT1,IFIT3,JUN,PIM1
100 nM Ishikawa	BTN3A2		other				0.0929	BTN3A1
100 nM Ishikawa	C3AR1		G-protein coupled receptor				0.0102	C3,DDIT3,HSPA5
100 nM ARK1	C9orf72		other		-0.24	-0.218	0.00232	EDN1,EDN2,NEAT1,SLC1A3
1 uM ARK1	C9orf72		other		-0.216	-0.218	0.036	EDN1,EDN2,NEAT1,SLC1A3
100 nM Ishikawa	CACNA1S		ion channel				0.0929	SNCA
1 uM ARK1	CADM1		other		-0.258	-0.258	2.3e-05	C1orf54,CIART,COL25A1,KRT23,MYOM1,NFIL3,NPAS2,NPR3,PGM2L1,RAI14,RAPGEF4,RGS7BP,TGFBR2,TIMP3,TSPAN12
100 nM ARK1	CADM1		other	Inhibited	-2	-2	0.0863	MYOM1,NPR3,RGS7BP,TSPAN12
1 uM ARK1	CALCR		G-protein coupled receptor				0.0484	CDKN1A,FOS
100 nM Ishikawa	CALR	-2.075	transcription regulator		1.321	1.257	0.00691	COL1A2,DDIT3,HSPA5,IGFBP1	85 (7)
100 nM ARK1	CALR		transcription regulator				0.0955	DDIT3,ITGA5
100 nM ARK1	CAMK2		group				0.0779	BIRC3
1 uM ARK1	CaMKII		complex				0.0484	BIRC3,SOX9
100 nM Ishikawa	Camkk		group				0.0929	ABCA1
1 uM Ishikawa	Camkk		group				0.0812	ABCA1
100 nM ARK1	CAPN3		peptidase				0.0955	FTH1,HMOX1
100 nM ARK1	CAPN6		peptidase		0.281	0.378	0.0272	BMP7,CCN2,CCND3,FZD4,ID2,WNT7B,WWC1
1 uM ARK1	CAPN6		peptidase		0.744	0.728	0.00113	BMP4,BMP7,CCN2,CCND3,DLG4,FZD1,FZD4,FZD8,GLI2,ID1,ID2,NF2,TGFBR2,WNT2B,WNT7B,WWC1,WWTR1
1 uM Ishikawa	CAPN6		peptidase		0.04	0	0.068	AREG,GLI2,ID1,ID2,TEAD1,WNT5A
100 nM Ishikawa	CAPNS1		peptidase				0.0929	MMP2
1 uM Ishikawa	CAPNS1		peptidase				0.0812	MMP2
100 nM ARK1	CARM1		transcription regulator				0.0104	DDIT4,FTH1,HSP90AA1,IGFBP4
1 uM ARK1	CARM1		transcription regulator		-1.92	-1.951	0.00261	CDKN1A,CKB,DDIT4,FTH1,FTL,HSP90AA1,IGFBP4	34 (3)
100 nM Ishikawa	CARM1		transcription regulator				0.0929	DDIT4,HSP90AA1,IGFBP4
1 uM ARK1	CASC8		other				0.0484	BCL2,HNRNPL
1 uM ARK1	caspase		group				0.0484	ACER2,BCL2,HRK
1 uM ARK1	CAV1		transmembrane receptor		0.003	0	0.0612	CAVIN1,CDH1,CDKN1A,TFPI,TNFRSF1A
1 uM ARK1	CBFB		transcription regulator				0.0934	CDH1,ITGB6,NFE2
1 uM Ishikawa	CBFB-MYH11		fusion gene/product				0.0029	ATF3,GATA6,SPARC
100 nM Ishikawa	CBFB-MYH11		fusion gene/product				0.0465	JUN,SPARC
1 uM ARK1	CBX3		transcription regulator				0.00241	BCL2L1,CDC25A,CDH1,E2F1,HSD11B2,PRKN
100 nM ARK1	CBX5		transcription regulator		0.175	-0.302	0.00053	AGR2,CPA4,CXCL5,ERAP2,H1-2,LCN2,PPARG,PPFIBP2,PSMB8,QPCT,TGFBI
1 uM ARK1	CBX5		transcription regulator		0.161	0.229	9.08e-05	ABCB1,AGR2,ALDH3A1,CDC25A,CDC6,CPA4,ERAP2,GASK1B,GCNT3,H1-2,KIT,KRT80,LCN2,MMP7,PPARG,PPFIBP2,PRSS23,RNF39,SBSPON,SLC2A10,TGFBI
100 nM Ishikawa	CBX5		transcription regulator	Activated	1.094	2.673	0.000321	AGR2,AKR1C3,CEMIP,FKBP14,GASK1B,MAP1LC3A,QPRT,SLC2A10,SLC7A8,TCEAL3,TFF3,TGFBI,TIMP4,TSPAN13
1 uM Ishikawa	CBX7		other		0.941	1.067	0.023	AREG,CLDN1,GDF15,MMP2
100 nM Ishikawa	CBX7		other		1.146	1.982	0.0465	ANKRD1,CLDN1,GDF15,MMP2
1 uM ARK1	CCAT1		other		1.105	1.103	0.0229	CDH1,CDKN1A,EGFR,PCNA	141 (5)
1 uM Ishikawa	CCAT1		other				0.0812	EGFR,VIM
1 uM ARK1	CCAT2		other		-0.749	-0.749	0.0246	CDH1,GLS,KLF4,LATS2,MMP7
100 nM ARK1	CCDC8		other				0.0779	BBC3
100 nM Ishikawa	CCL2		cytokine		-1.274	-1.411	0.0454	ICAM1,KRT5,MMP2,SLC11A1,TIMP1	81 (10)
1 uM ARK1	CCL2		cytokine		0.089	0.083	0.0543	BCL2,BCL2L1,ICAM1,KLF4,MMP2,PAX9,VEGFA
1 uM Ishikawa	CCN1	0.705	other		-0.137	-0.254	0.0346	FN1,ITGB3,WNT5A,WNT7A
100 nM ARK1	CCN1		other				0.0974	SFRP1,VEGFA,WNT7B
1 uM Ishikawa	CCN2		growth factor		0.068	0	0.0161	ADAMTS5,FN1,MMP2,TIMP1
100 nM Ishikawa	CCN2	-0.637	growth factor		-0.725	-1.177	0.0324	ADAMTS5,JUN,MMP2,TIMP1	70 (6)
100 nM Ishikawa	CCN4		other				0.0141	NDRG1,SNAI1,VIM
1 uM Ishikawa	CCN4		other				0.0587	FN1,VIM
1 uM Ishikawa	CCN5	-0.818	growth factor		0.422	0.447	0.0161	CLDN1,FN1,PROCR,SPARC,VIM	9 (2)
1 uM ARK1	CCN5		growth factor		-0.36	-0.351	0.00537	CCN2,CDH1,IGFBP7,ITGA5,JUN,KLF4,KRT8,TGFBR2,TGFBR3	179 (7)
100 nM Ishikawa	CCN5	-0.741	growth factor		1.2	1.414	0.000813	CCN2,CLDN1,IGFBP7,JUN,PROCR,SPARC,TFF3,VIM
100 nM Ishikawa	CCN6		growth factor				0.0596	SNAI1,VIM
1 uM ARK1	CCNA1		other				0.0484	MMP2,VEGFA
1 uM ARK1	CCND1		transcription regulator		-0.794	-0.786	0.000646	AHNAK,ARHGEF2,BCL2,CDC6,CDK6,CDKN1A,CENPK,CEP55,CPEB1,DTL,E2F1,ENPP2,EPHA2,ERRFI1,FAM83D,KIF20A,KIF20B,LASP1,LINC00667,MAGI2,MYO7A,PCLAF,PDLIM3,RGS2,TGFBR2,TRIP13,TUBA1B,TUBA1C,TUBB,ZNF367	206 (6)
1 uM ARK1	CCT5		other				0.0236	BBC3,CDKN1A
100 nM Ishikawa	CD14		transmembrane receptor				0.0629	CCL5,ICAM1,IFIT1
100 nM Ishikawa	CD163		transmembrane receptor				0.0901	ALDH1A1,PROM1
1 uM ARK1	CD24		other		1.262	1.231	0.00102	APOBEC3B,ASPM,ATF3,CDKN1A,CHAC1,GDF15,HSPB8,ICAM1,ISG20,MCAM,OASL,PDGFB,PPP1R15A,SLC4A4,TFPI,THBS1,TUFT1,VDR
100 nM Ishikawa	CD24		other				0.028	CAV1,CHAC1,GDF15,ICAM1,OASL,PLAU,THBS1,TIMP4,USO1
100 nM ARK1	CD24		other				0.0779	APOBEC3B,ATF3,GDF15,PPP1R15A,SLC4A4,THBS1
100 nM Ishikawa	CD274		transmembrane receptor		-1.374	-1.741	0.0281	AOC3,ICAM1,IFIT1,IFIT3,SNAI1,VIM	77 (8)
100 nM ARK1	CD3		complex		0.124	0.371	0.0769	BCL6,CCND3,CD74,FAS,PPARG,VEGFA
100 nM ARK1	CD36		transmembrane receptor		-0.158	0.156	0.0181	CXCL5,ERN1,FAS,IGFBP4,MMP10
1 uM ARK1	CD36		transmembrane receptor		-0.446	-0.492	0.00957	AXL,BTC,ERN1,ICAM1,IGFBP4,IGFBP7,IL15,PDGFB,TNFRSF11B	85 (4)
100 nM Ishikawa	CD36		transmembrane receptor		-0.773	-1.89	0.00488	AXL,CCL5,ICAM1,IGFBP4,IGFBP7,PLAU,TNFRSF11B
1 uM Ishikawa	CD36		transmembrane receptor		-0.872	-1	0.0612	AREG,CCL5,LIF,TGFA
1 uM ARK1	CD3E		transmembrane receptor	Activated	3.518	3.464	7.5e-05	BCL2L1,CCNA2,CDC6,CLSPN,E2F1,FEN1,GINS1,MCM4,MCM5,MCM6,PCNA,POLE2	128 (7)
100 nM ARK1	CD40		transmembrane receptor		0.771	0.95	0.00929	BCL6,BIRC3,CCND3,CD83,FAS,MAP3K14,PSMB9,VEGFA	95 (12)
1 uM ARK1	CD40		transmembrane receptor		0.148	0.124	0.00737	BCL2L1,BCL6,BIRC3,CCND3,CDK6,CDKN1A,ICAM1,IL12A,KLF4,MAP3K14,PSMB9,TNFRSF9,TNFSF10,VCAM1,VEGFA	221 (16)
100 nM ARK1	CD40LG		cytokine		0.421	0.714	0.03	BCL6,BIRC3,CCND3,CD83,FAS,LAMP3,VEGFA	101 (13)
1 uM ARK1	CD40LG		cytokine		0.697	0.654	0.0179	ADAM28,BCL2L1,BCL6,BIRC3,CCND3,CDK6,ICAM1,IL12A,IL15,LAMP3,TNFAIP3,VCAM1,VEGFA,ZFP36L1	207 (18)
1 uM Ishikawa	CD44		other		0.163	0.074	0.0498	ACTA2,FN1,LEMD1,MMP2,SBK1,VIM,WNT5A	58 (10)
1 uM ARK1	CD44		other		-0.21	-0.249	0.00267	ABCB1,ALDH1A1,BCL2L1,BIRC3,CDH1,CDKN1A,CRABP2,ENO2,JUN,KLF4,LEMD1,MMP2,PDK4,PGM2L1,PPARG,SBK1,STEAP1,VEGFA	243 (19)
100 nM ARK1	CD44		other		-0.38	-0.179	0.0921	BIRC3,FAS,PDK4,PPARG,STAC3,VEGFA
1 uM Ishikawa	CD81		other				0.0402	ID1,MMP2	34 (5)
100 nM ARK1	CDC20		other		2.111	1.897	2.97e-07	DHRS2,EEF1A2,GINS2,H1-0,IGFBP3,IL20RB,LAMP3,LYPD6,MAP2,NUPR1
1 uM ARK1	CDC20	0.649	other	Activated	2.347	2.376	4.84e-08	ARHGEF4,BCL2,DHRS2,EEF1A2,GINS2,GSDME,H1-0,IGFBP3,IL20RB,LAMP3,LYPD6,MAP2,NUPR1,PTTG1,TNFRSF11B
100 nM ARK1	CDC73		other				0.0683	GBP1,SOCS1
100 nM Ishikawa	CDCP1		other				0.0929	MMP2,VIM
1 uM Ishikawa	CDCP1		other				0.07	MMP2,VIM
1 uM ARK1	CDH1	0.783	other		-0.303	-0.308	0.00315	CDC42,CDH1,EGFR,EIF4EBP1,ERBB3,GLI2,IFITM1,SKP2,SOX9,VEGFA	345 (22)
1 uM Ishikawa	CDH1		other		0.012	0	0.0612	EGFR,FN1,GLI2,VIM
100 nM Ishikawa	CDH2		other				0.00461	AKT3,JUN,NDRG1
1 uM ARK1	CDH3		other	Inhibited	-2.468	-2.449	0.0306	AKT3,BICC1,BMP7,LIMCH1,MKX,TNFAIP3
1 uM ARK1	CDH5		other				0.0484	HMGCS1,ICAM1
100 nM Ishikawa	CDK11A		kinase				0.0929	SNCA
100 nM Ishikawa	CDK14		kinase				0.0929	SNCA
100 nM ARK1	CDK19		kinase		0.99	0.707	0.00243	ATF3,CD82,CLU,DDIT4,FAS,HMOX1,PLK2,PPP1R15A,SAT1,TRIB3
1 uM ARK1	CDK19		kinase		0.238	0.277	0.00343	ATF3,BAIAP2,CDKN1A,DDIT4,EPHA2,HBEGF,HMGCS1,HMOX1,HSPA4L,JUN,PLK2,PLK3,PPP1R15A,SFN,SLC7A11,TRIB3,VDR,ZFP36L1
1 uM Ishikawa	CDK19		kinase		0.02	0.128	0.0552	ATF3,ESRRB,GADD45A,LIF,PROCR,TGFA,TNFSF9
1 uM ARK1	CDK2		kinase		-0.332	-0.339	0.045	CDKN1A,FOS,PTTG1,TNFAIP3	238 (10)
1 uM ARK1	CDK4		kinase				0.049	CDC6,CENPK,CEP55,CPEB1,DTL,ENPP2,FAM83D,KIF20A,KIF20B,LINC00667,MAGI2,PCLAF,PDLIM3,RGS2,TRIP13,ZNF367
1 uM ARK1	CDK4/6		group		-0.015	0	0.0214	AHNAK,ARHGEF2,CDC6,E2F1,EPHA2,ERRFI1,LASP1,MYO7A,TUBA1B,TUBA1C,TUBB
1 uM ARK1	CDK5		kinase	Activated	2.454	2.449	0.00329	CDKN1A,IGFBP3,JUN,LRG1,PMAIP1,TNFAIP3
100 nM Ishikawa	CDK5RAP3		other				0.00257	CANX,DDIT3,HSPA5
1 uM Ishikawa	CDK6		kinase		0.408	0.378	0.035	CREB5,FMOD,FN1,GADD45A,ITGB3,TEAD1,TGFA
1 uM ARK1	CDK9		kinase		0.029	0	0.011	BCL2,ELL2,FOS,H2AC6,PCNA,PDK4,PPARG,TGM2,TNFAIP3	122 (3)
1 uM Ishikawa	CDKN1A		kinase		-0.175	-0.156	0.0208	CTSK,FN1,GDF15,ID2,S100A14,SLPI,SPARC,TGFA,VIM
1 uM ARK1	CDKN1A	-1.077	kinase		-1.329	-1.32	1.63e-08	AP1M2,BCL2,BCL2L1,CCNA2,CDC25A,CDH1,CDKN1A,CDS1,EIF4EBP1,GDF15,GRHL2,ICAM1,ID2,IL1R1,IRF6,ITGA3,JAG1,LBR,MBNL2,MCM4,MCM5,NRP1,NRP2,PCLAF,RRM1,S100A14,SLPI,SOX9,THBS1,TNC,TSPAN1	296 (17)
100 nM Ishikawa	CDKN1A		kinase		-1.177	-1.043	0.0445	GDF15,ICAM1,IL18,LGALS3BP,NRP2,PROM1,SPARC,THBS1,TSPAN1,VIM
1 uM ARK1	CDKN2A		transcription regulator		-0.035	-0.018	0.00486	ASNS,BBC3,BCL2,CAPG,CCNA2,CDKN1A,CTH,E2F1,FOS,GLS,JUN,LGALS3,PMAIP1,TPM1	330 (20)
100 nM Ishikawa	CDKN2B		transcription regulator				0.0929	GPT2,PSAT1,PSPH
1 uM ARK1	CDX2		transcription regulator		0.349	0.336	0.0279	BCL2,CDH1,CDKN1A,CLDN2,GLI2,HOXB4,JUN,MMP2,SOX5,SOX9
100 nM ARK1	CEACAM5		other				0.0238	BBC3,FAS
1 uM ARK1	CEACAM5		other				0.0762	BBC3,PMAIP1
100 nM ARK1	CEBPA		transcription regulator		-0.366	-0.227	0.00643	AKAP12,EEF1A2,GBP1,HMOX1,ID2,LGALS1,PPARG,RGS2,SPP1,TUBB2A
1 uM ARK1	CEBPA		transcription regulator		-0.432	-0.455	0.000663	ASNS,BCL2,CA2,CDKN1A,EEF1A2,GBP1,HLA-B,HMOX1,ID2,LGALS1,MT2A,NFATC2,NFIL3,PPARG,RAB31,RGS2,SERPINF1,SPP1,TNFSF10,TRIB1,TUBB2A,VDR
100 nM Ishikawa	CEBPA		transcription regulator		1.278	0.863	0.0224	AKAP12,ANPEP,ANXA1,C3,IFI6,LTF,MC1R,TAGLN,TNFSF10,VIM,VLDLR
1 uM ARK1	CEBPA-DT		other				0.036	BCL2,CDH1,DDR2	148 (8)
100 nM Ishikawa	CEBPA-DT		other				0.0743	SNAI1,VIM
100 nM ARK1	CEBPB		transcription regulator		0.607	0.939	0.011	DDIT3,IGFBP3,MMP10,PPARG,PPARGC1A,SGK1,THBS1,TRIB3,WT1
1 uM Ishikawa	CEBPB		transcription regulator		0.986	0.839	0.0141	ACTA2,CCL5,COL1A2,COL3A1,CXCR4,FN1,FSTL3,GADD45A,MMP2	33 (5)
1 uM ARK1	CEBPB	-1.085	transcription regulator		1.678	1.627	0.00114	ABCB1,ALDH1A1,ASNS,BCL2,BCL2L1,CEBPB,DDIT3,E2F1,FGFR2,FSTL1,FZD8,IGFBP3,MMP2,NFATC2,PPARG,SGK1,THBS1,TNC,TRIB3,WT1	119 (7)
100 nM Ishikawa	CEBPB		transcription regulator		-0.428	-1.539	0.000826	ALDH1A1,ANPEP,C3,CCL5,COL1A2,COL3A1,COL5A1,DDIT3,FSTL1,IGFBP1,MMP2,SFTPD,THBS1,VLDLR	25 (2)
100 nM Ishikawa	CEBPD		transcription regulator				0.0858	AKR1C1/AKR1C2,CDKN1C,DDIT3,VLDLR
1 uM ARK1	CELF1		translation regulator				0.0236	CDKN1A,CEBPB
100 nM Ishikawa	CERK		kinase				0.0929	CCL5
1 uM Ishikawa	CERK		kinase				0.0812	CCL5
1 uM ARK1	CERS6		transcription regulator				0.0762	ABCB1,DDIT3
100 nM ARK1	CETP		enzyme				0.0769	DDIT3,HERPUD1
100 nM ARK1	CFH		other				0.0316	PPARGC1A,PRKN
1 uM ARK1	CFLAR		other				0.045	BBC3,BCL2L1,CDKN1A,HMOX1	257 (17)
100 nM ARK1	CG		complex		-0.89	-0.561	0.0154	ANGPTL4,ARID5B,BEST1,FAS,ID2,IGFBP3,IL1R2,MMP10,NPR3,ORC1,RGS2,SLC4A4,TMEM158,TRIB3,VEGFA	29 (3)
1 uM Ishikawa	CG		complex		1.182	1.022	0.00505	AREG,CREB5,DUSP6,EGFR,FAT4,GADD45B,GATA6,ID2,ITGB3,MMP2,NEBL,RASD1,RGS20,SLCO2A1,SPRY2,STC1,TMOD1	54 (7)
1 uM ARK1	CG		complex		0.411	0.332	2.83e-18	ACSS2,ADAMTS1,ADAMTS9,ALDH1A1,ANGPTL4,ARHGAP22,BCL2,BCL2L1,BEST1,BMP4,C1RL,CCNA2,CDC6,CFB,CPM,CRISPLD2,CX3CL1,DTL,DUSP6,E2F1,EBP,EGFR,ETV1,F2RL1,FAT4,FILIP1L,FJX1,FLRT2,FOS,GADD45B,HMGCS1,ID2,IFI16,IGFBP3,IL1R2,IRS2,ITGA1,ITGA3,JUN,JUNB,LMCD1,MCAM,MCM10,MCM5,MCM6,MMP2,NEBL,NPR3,ORC1,PCNA,PMAIP1,POLE2,PRICKLE2,RFC3,RGS2,SLC2A12,SLC4A4,SLCO2A1,SPRY2,STEAP1,TMEM158,TMOD1,TNFRSF1B,TNFRSF21,TNS1,TRIB1…	268 (18)
100 nM Ishikawa	CG		complex		0.016	-0.992	0.0929	ALDH1A1,ARHGAP22,CADM1,CPM,CREB5,G0S2,ITGB3,JUN,JUND,MMP2,PLAT,PLAU,PMAIP1,RUNX1,SLC2A12,TFPI2
100 nM Ishikawa	CGAS		enzyme				0.0929	IFI44L,IFIT1,IFIT3
100 nM Ishikawa	CGB3 (includes others)		other				0.0929	MMP2
1 uM Ishikawa	CGB3 (includes others)		other				0.0812	MMP2
100 nM ARK1	CHCHD5		other				0.0577	PPARG,PPARGC1A
100 nM ARK1	CHD4		enzyme				0.00643	ADORA1,ANGPTL4,RRM2,VEGFA
1 uM ARK1	CHD4		enzyme		0.031	0	0.00544	ADORA1,ANGPTL4,E2F1,NCEH1,RRM2,VEGFA
1 uM ARK1	CHEK1		kinase		0.422	0.42	0.00113	BCL2L1,CDC25A,E2F1,MICB,PCNA,RRM2	254 (17)
1 uM ARK1	CHI3L1		enzyme				8.68e-05	AKT3,CALD1,COL6A1,COL6A2,PEG10,TGFBR2,TMEM158,TNC,VEGFA
100 nM ARK1	CHI3L1		enzyme				0.0553	IGFBP5,TMEM158,VEGFA
100 nM Ishikawa	CHMP4B		other				0.0929	SNCA
100 nM Ishikawa	CHMP4C		other				0.0929	DEPTOR
1 uM ARK1	CHUK		kinase	Activated	2.231	2.216	0.0492	BCL2L1,CDC25A,E2F1,ICAM1,PCNA,TK1
1 uM Ishikawa	CIC		transcription regulator				0.0402	ETV4,ETV5,SPRY4
1 uM ARK1	CIC		transcription regulator		1.352	1.387	0.00544	ETV1,ETV4,ETV5,MMP24,SLC1A4,SPRY4
1 uM Ishikawa	CIC-DUX4		fusion gene/product				0.0812	DUSP6
1 uM ARK1	CIP2A		other		0.727	0.745	0.0333	CFB,LASP1,NPTX1,PDK4,PTPRB,RAB31,SCIN,SERPINE2,SLC16A3,TUBA4A
100 nM ARK1	CIP2A		other		-0.082	-0.2	0.0551	NPTX1,PDK4,SAT1,SCIN,TUBA4A
1 uM Ishikawa	CITED1		transcription regulator				0.0812	TGFA
1 uM ARK1	CKAP2L		other	Activated	2.873	2.828	0.066	CDC20,ERCC6L,KIF20A,PTTG1,TUBA1B,TUBB4B,TUBB6,ZWINT
100 nM ARK1	CKAP4		other				0.0779	CCN2
100 nM Ishikawa	CKAP4		other				0.0929	CCN2
100 nM Ishikawa	CLASP2		other				0.0929	ICAM1
1 uM Ishikawa	CLCA2		ion channel				0.0903	FN1,VIM
100 nM Ishikawa	CLDN1	-0.752	other				0.0929	VIM
1 uM Ishikawa	CLDN1	-1.132	other				0.0812	VIM
1 uM Ishikawa	CLDN7		other		0.114	0.113	0.0312	ALDH3A1,B4GALNT1,CA12,HLA-B,MAGED1,MMP2,SLCO2A1,TINAGL1
1 uM ARK1	CLDN7	-1.445	other		0.796	0.796	4.63e-06	ABLIM1,ALDH3A1,ANXA3,ARHGDIB,CCN2,CX3CL1,GLS,HLA-B,IGFBP7,ITPR3,LGALS3,MMP2,MT1X,MT2A,NCOA7,NMU,NRG1,PLAAT3,PRSS23,PRSS8,SLCO2A1,SOSTDC1,TINAGL1,TSPAN12,UBE2L6
100 nM Ishikawa	CLDN7		other		1.155	1.143	0.00518	C3,CCN2,IFI6,IGFBP7,MAGED1,MLEC,MMP2,NCOA7,SCEL,SERP1,SLC35B1,WIPI1
1 uM ARK1	CLIP1		other				0.0236	ICAM1,PCNA
100 nM ARK1	CLOCK		transcription regulator		-1.33	-1.414	0.022	AHNAK2,CCN2,IGFBP5,LYPD6,OAS3,RGS5,THBS1,WT1
1 uM ARK1	CLU		other		0.196	0.193	0.0163	BCL2,BCL2L1,CDH1,CDKN1A,MMP2	120 (7)
100 nM ARK1	CLUH		translation regulator				0.0779	DDIT3
100 nM Ishikawa	CLUH		translation regulator				0.0929	DDIT3
100 nM Ishikawa	CMAHP		other				0.0219	SNAI1,VIM
100 nM Ishikawa	CNOT7		transcription regulator				0.0063	CLDN1,IFI44L,IFI6,LGALS3BP,SLC14A1,TFF3
1 uM Ishikawa	COL18A1		other		-1.599	-1.463	0.00225	CHGA,EGFR,FN1,ID1,ID3,ITGB3,MMP2,VWF
1 uM ARK1	COL18A1		other		0.36	0.407	6.38e-05	CHGA,DDIT4,EGFR,F2RL1,FOS,ICAM1,ID1,ID3,JUN,JUNB,MMP2,NRP1,THBS1,TNFRSF1A,TNFRSF21,VEGFA	182 (7)
100 nM Ishikawa	COL18A1		other		0.355	1.195	0.0278	DDIT4,ICAM1,ITGB3,JUN,MMP2,PLAU,THBS1	67 (8)
1 uM Ishikawa	COP1		enzyme		-0.216	-0.378	0.00225	CA12,CCN5,GFRA1,KCNK15,PGR,TMPRSS3,TSKU
1 uM ARK1	COP1		enzyme		0.043	0	0.0484	BCL2,FOS,HSPB8,ICAM1,IGFBP4,KCNK15,SEMA3B,TMPRSS3
100 nM Ishikawa	COP1		enzyme		0.438	-0.905	2.87e-05	ABAT,CCN5,CLIC3,HR,ICAM1,IGFBP4,OLFML3,SEMA3B,SULT2B1,TFF3,TMPRSS3
100 nM ARK1	COPS5		transcription regulator		0.884	0.832	0.00811	ATF3,CCND3,CD82,DDIT4,GINS1,H1-2,HMOX1,INHBB,MKNK2,PPP1R15A,S100A10,SAT1,TRIB3
1 uM ARK1	COPS5		transcription regulator		0.861	0.87	8.19e-05	ATF3,CCNA2,CCND3,CDC20,DDIT4,DIAPH3,E2F1,EPHA2,EPS8L2,GINS1,GSDME,H1-2,HMGA1,HMOX1,HSPA4L,INHBB,LBR,MCM5,MCM6,MKNK2,MRAS,MT2A,MYBL2,PCNA,PDE4B,PLK3,PPP1R15A,RFC3,S100A10,TK1,TOB1,TRIB3,ZFP36L1
100 nM Ishikawa	CPA1		peptidase				0.0102	DDIT3,HSPA5
100 nM Ishikawa	CPXM1	-1.199	peptidase				0.0743	COL14A1,COL5A1
1 uM Ishikawa	Creb		group		-0.814	-0.928	0.0031	AREG,CCN1,CHGA,HPGD,IER3,MMP2,MUC5AC,UCP1
1 uM ARK1	Creb		group		0.64	0.606	0.000124	BCL2,CCN1,CDKN1A,CHGA,FOS,FSCN1,HPGD,HSPB8,MCAM,MICB,MMP2,NEDD9,RGS2,RHOB,SOX9,VEGFA	71 (4)
1 uM ARK1	CREB1		transcription regulator	Activated	2.466	2.433	0.0936	BCL2,BCL2L1,CCN1,MCM5,MCM6,MYBL2,OTOF,PCNA,RGS2
100 nM Ishikawa	CREB3L1		transcription regulator				0.034	HSP90B1,HSPA5
100 nM Ishikawa	CREBBP		transcription regulator				0.00275	AXL,CCN1,COL2A1,CYP8B1,NR4A2,PIM1,SMPD3,TNFSF10
1 uM ARK1	CREBBP		transcription regulator				0.0511	AXL,BCL2,CCN1,CDKN1A,PCNA,RGS2,SERPINE2,TNFSF10
100 nM Ishikawa	CRISP3		other				0.0219	SNAI1,VIM
1 uM Ishikawa	CRNDE		other		1.701	1.539	3.36e-05	ACTA2,DUSP6,DUSP8,EGFR,FGFR3,GADD45B,RASGRP2,TAOK3,VIM
1 uM ARK1	CRNDE		other		2.039	1.992	2.32e-05	BCL2L1,CDKN1A,DUSP10,DUSP6,DUSP8,EGFR,EPHA2,FGFR3,GADD45B,IL1R1,MAP3K8,RASA3,VEGFA	314 (15)
1 uM Ishikawa	CRTC3		other				0.0488	CREB5,PDE4B
1 uM ARK1	CSF1		cytokine		-0.799	-0.822	0.00472	CDK6,CDKN1A,IL12A,ITGA5,TLR5,TNFAIP3,TNFRSF1A,TNFRSF1B,VEGFA	242 (15)
1 uM ARK1	CSF2		cytokine		0.44	0.384	0.0126	ABCG1,BCL2,BCL2L1,BCL3,CCND3,CDKN1A,DUSP6,EPOR,HSPH1,ICAM1,IL1R1,LAMP3,NFE2,PMP22,TLR5,TRIB2	259 (20)
1 uM ARK1	CSF3		cytokine		-0.833	-0.849	0.0934	BIRC3,FOS,PPARG,PROK2
1 uM ARK1	CSNK2A1		kinase				0.0934	BCL2L1,DUSP6,ITGA3
1 uM ARK1	CST5		other		0.597	0.64	0.00574	ABLIM1,ACAT2,AHNAK,ANK3,ANXA3,AP1M2,ARHGEF2,CDH1,CLDN7,EVPL,EZR,FBXO2,ID3,IQGAP2,ITPR3,KRT23,MALT1,MAP1B,NF2,NPAS2,NR2F1,NRP1,PCLAF,PMAIP1,PRDX1,PRSS8,SLC1A3,SLC7A11,STEAP1,SYT7,TESC,TMC4
100 nM Ishikawa	CST5		other		-0.745	0.081	0.0534	AKAP12,AKR1C1/AKR1C2,ANXA6,CAV1,CEMIP,DNAJB11,GALNT5,GPRC5A,IGBP1,KRT23,MYL9,PMAIP1,RUNX1,SLC1A3,TMC4,VIM
1 uM ARK1	CTBP1		enzyme				0.0723	BMP7,CDH1,CDKN1A,SMAD6
100 nM ARK1	CTNNB1		transcription regulator		-0.079	0.27	0.00072	CHGA,CXCL14,DDIT3,EDN1,GDF15,IGFBP5,INHBB,KITLG,LBH,ODAD2,QPCT,RRM2,SEMA3C,SGK1,SLC10A5,SLC27A2,VEGFA	55 (7)
1 uM Ishikawa	CTNNB1		transcription regulator		0.206	0.072	0.00297	CHGA,COL3A1,CTNNA2,CTNND2,EGFR,FN1,GDF15,ID3,LIF,MMP2,PDE4B,RNF43,SEMA6A,TGFA,VCAN,VIM	81 (11)
1 uM ARK1	CTNNB1		transcription regulator		1.58	1.521	3.05e-10	ABCB1,ALDH1A1,BCL2,BCL2L1,BMP4,CDH1,CDKN1A,CHGA,CXCL14,DDIT3,EDN1,EGFR,ENO2,FGF9,GDF15,HBEGF,ID3,IDI1,IFITM1,IL1R1,INHBB,ITGA1,KITLG,LBH,LGALS3,LMO2,MAPT,MME,MMP2,MMP7,NRG1,ODAD2,PCSK6,PDE4B,RHOB,RRM1,RRM2,SEMA6A,SFN,SGK1,SLC10A5,SLC23A1,SOX9,SQSTM1,SULT1C2,TNFAIP3,TNFRSF1A,UGCG,VEGFA	320 (20)
100 nM Ishikawa	CTNNB1		transcription regulator		-0.973	-1.802	0.0341	ALDH1A1,COL3A1,DDIT3,GDF15,GPNMB,IFIT1,KRT5,MMP2,PLAU,RAD23A,SNAI1,STT3A,TCF7,TRAF1,VIM,ZNF277	114 (11)
100 nM Ishikawa	CTNND1		other				0.0465	SNAI1,VIM
1 uM Ishikawa	CTTN		other				0.0812	EGFR
1 uM Ishikawa	CUX1		transcription regulator				0.0111	ALDH3A1,CCL5,CCN5,EGFR,HLA-B,VIM
100 nM Ishikawa	CUX1		transcription regulator				0.0103	CCL5,CCN5,LTF,SATB2,SNAI1,THBS1,VIM
100 nM ARK1	CUZD1		other				0.0779	ID2
1 uM Ishikawa	CUZD1		other				0.0812	ID2
1 uM ARK1	CXCL12		cytokine		-1.286	-1.276	0.0873	BCL2,BCL2L1,CDH1,EGFR,FOS,JUN,LOXL2,RANGAP1
100 nM Ishikawa	CXCL14		cytokine				0.034	SNAI1,VIM
100 nM ARK1	CXCL8		cytokine		-0.203	-0.092	0.00929	ARG2,CD74,GFPT1,ITGA5,MMP10,VEGFA
1 uM ARK1	CXCR2		G-protein coupled receptor				0.0484	BCL2L1,HBEGF
1 uM ARK1	CXCR3		G-protein coupled receptor				0.0246	BCL2,BCL2L1,HMOX1	237 (12)
1 uM Ishikawa	CXCR4	0.653	G-protein coupled receptor				0.0559	ANKS1B,CXCR4,PGR
1 uM ARK1	CYB561A3		enzyme		0.138	0.13	0.0246	FTH1,FTL,HSPA1A/HSPA1B,MT1X,MT2A
1 uM ARK1	CYGB		transporter		-0.441	-0.447	0.0484	CDH1,MDK,SYK,TNFAIP3,WIPF3
1 uM ARK1	CYLD-AS1		other		-0.754	-0.775	6.38e-05	ABCC3,ALDH3A1,BLVRB,CFB,FTH1,FTL,GLS,HMOX1,ICAM1,IRF2BPL,JUNB,LGALS3,NQO1,PPARG,PRDX1,SQSTM1
100 nM Ishikawa	CYLD-AS1		other		-1.004	-1.414	0.0102	ABCC3,AKR1C1/AKR1C2,C3,ICAM1,IGFBP1,PPARGC1B,SRXN1,UGDH
1 uM ARK1	CYP1B1		enzyme		0.857	0.849	0.0229	MCAM,MCM4,SKP2,TNFSF10
100 nM Ishikawa	CYP7B1		enzyme				0.0929	SNCA
100 nM Ishikawa	CYTOR		other				0.0629	CLDN1,SNAI1,VIM
1 uM ARK1	DAB2	0.807	other				0.0484	DAB2,FOS
100 nM Ishikawa	DAB2IP		other				0.0495	CLU,ICAM1,VIM
1 uM ARK1	DAB2IP		other		-0.268	-0.246	0.0511	CDH1,CDKN1A,EPAS1,ICAM1
100 nM Ishikawa	DACT1		other				0.034	JUN,MMP2
1 uM ARK1	DACT1		other				0.0762	JUN,MMP2
1 uM Ishikawa	DCAF1		kinase		-0.235	-0.152	0.0378	CCN3,KNDC1,TGM2,WNT7A
100 nM Ishikawa	DCAF1		kinase		-0.389	0.152	0.0793	FAM124A,KNDC1,TGM2,TNFSF10
1 uM ARK1	DCAF1		kinase		0.784	0.808	0.0691	BMF,FAM124A,TGM2,TNFSF10,TOB1,UCN
100 nM Ishikawa	DCLK1	0.763	kinase	Inhibited	-1.022	-2.068	0.00254	ALDH1A1,IL18,PROM1,SNAI1,SNCA,TRAF1,VIM
1 uM ARK1	DCLK1		kinase		-0.07	-0.106	0.0812	ALDH1A1,BIRC3,KIT,KLF4,MMP7,SOX9
1 uM ARK1	DDB1		other				0.00759	BBC3,CDH1,CDKN1A,PRKN	248 (10)
100 nM ARK1	DDB1		other				0.0577	BBC3,PRKN
100 nM Ishikawa	DDC		enzyme				0.0929	SNCA
1 uM ARK1	DDI2		transporter				0.0484	MT2A,NQO1
100 nM Ishikawa	DDIT4	0.676	other				0.0596	CCL5,ICAM1
100 nM Ishikawa	DDOST		enzyme				0.034	IFIT1,PROM1
1 uM ARK1	DDR2	-0.966	kinase		-1.137	-1.172	0.00957	AXL,ETV4,LOXL2,MMP2,MMP7	96 (7)
100 nM Ishikawa	DDR2		kinase				0.0454	AXL,MMP2,SNAI1	35 (5)
1 uM ARK1	DDX17		enzyme		1.219	1.199	0.028	CDKN1A,EGFR,JUN,LCN2	147 (7)
1 uM ARK1	DDX24		enzyme				0.0484	BBC3,CDKN1A
1 uM ARK1	DDX28		enzyme				0.0484	EGFR,EPAS1
100 nM ARK1	DDX5		enzyme		0.456	0.447	0.0948	BBC3,EDN1,HMOX1,LCN2,S100A14,VEGFA
1 uM ARK1	DDX5		enzyme		-0.001	0	0.0867	BBC3,BCL2,CDKN1A,CX3CL1,EDN1,HMOX1,JUN,LCN2,MDH1B,MMP2,NRP1,S100A14,VEGFA
1 uM Ishikawa	DEF6		other				0.014	FN1,MMP2,VIM
100 nM Ishikawa	DEF6		other				0.0224	MMP2,SNAI1,VIM
100 nM Ishikawa	DEFA1 (includes others)		other				0.0929	CD4
100 nM ARK1	DELE1		other				0.0779	DDIT3
100 nM Ishikawa	DELE1		other				0.0929	DDIT3
100 nM Ishikawa	DEPTOR	-0.688	other				0.034	SNAI1,VIM	76 (8)
100 nM ARK1	DES		other				0.0779	ANKRD1
100 nM Ishikawa	DES		other				0.0929	ANKRD1
1 uM Ishikawa	DHRS7		enzyme				0.0812	EGFR
1 uM Ishikawa	DHX9		enzyme				0.00342	AGR2,CCL5,CREB5,FN1,TMPRSS2
100 nM Ishikawa	DHX9		enzyme				0.00879	AGR2,CCL5,CREB5,IQCN,NDRG1
100 nM ARK1	DICER1		enzyme				0.0174	ANGPTL4,DHRS2,GBP3,LIPG,RFTN1,SLC4A4,THBS1
1 uM Ishikawa	DICER1		enzyme				0.00696	CCN1,CXCR4,DHRS2,ID3,LHFPL6,PELI2,SPARC,VIM
1 uM ARK1	DICER1		enzyme		-0.354	-0.361	0.00101	ANGPTL4,CCN1,CDH1,DEPP1,DHRS2,HOXB2,ICAM1,ID3,LHFPL6,LIPG,MICB,MT2A,RFTN1,SERPINF1,SLC4A4,THBS1
100 nM Ishikawa	DICER1		enzyme				0.0108	ANPEP,CANX,CCN1,ICAM1,KRTAP2-3/KRTAP2-4,PLAU,SPARC,THBS1,VIM	61 (7)
100 nM Ishikawa	DIXDC1		other				0.0929	SNAI1
100 nM Ishikawa	DKK4		other				0.0596	JUN,MMP2
1 uM Ishikawa	DLGAP1	-0.684	other				0.0321	MMP2,VIM
100 nM Ishikawa	DLGAP1		other				0.0465	MMP2,VIM
100 nM ARK1	DLK1		other				0.0864	HEY1,PPARG
1 uM ARK1	DLL1		enzyme	Activated	2.021	2	0.00267	BCL2,CCN2,CDKN1A,SKP2	58 (4)
1 uM ARK1	DLX1		transcription regulator		1.005	0.943	6.35e-07	ALDH1A1,ASPM,BCL2L1,CDH1,CDH6,CX3CL1,DAB2,EDIL3,ENO2,FSTL1,FZD8,KIT,LOXL2,LTBP3,PMP22,TGFBI,WNT7B,ZFP36L1
100 nM Ishikawa	DLX1		transcription regulator		-0.878	-1.912	0.0187	ALDH1A1,CADM1,DAB2,FSTL1,SNAI1,TGFBI,VIM
100 nM Ishikawa	DMTF1		transcription regulator				0.0929	ANPEP
100 nM ARK1	DNAJ		group				0.0779	ENPP2
1 uM ARK1	DNAJA3		other				0.0484	EGFR,VEGFA
100 nM Ishikawa	DNAJB11	-1.325	other				0.0219	EIF2AK3,HSPA5
100 nM Ishikawa	DNAJB6		transcription regulator				0.0495	SPARC,VGF,VIM
100 nM Ishikawa	DNER		transmembrane receptor				0.0929	SNCA
100 nM ARK1	DNMT3A		enzyme		1.136	1.067	0.0709	ATF3,CXCL5,GINS2,IGFBP5,TLR3
1 uM Ishikawa	DNMT3A		enzyme				0.0765	ATF3,FKBP11,GATA6,MYT1,SPARC
100 nM ARK1	DPP4		peptidase				0.0769	DHCR24,THBS1
1 uM ARK1	DPY30		other				0.0229	CDKN1A,E2F1,ID1,ID3	178 (9)
1 uM Ishikawa	DPY30		other				0.0812	ID1,ID3
100 nM Ishikawa	DSG2		other				0.0929	ALDH1A1,RAC2
1 uM Ishikawa	DUSP1		phosphatase		1.167	1.109	0.00581	CCN5,COL3A1,DUSP6,EGFR,GDF15
1 uM ARK1	DUSP1		phosphatase		0.593	0.577	0.036	BCL2,DUSP6,EGFR,GDF15,NRP1,SH2D2A	96 (7)
100 nM Ishikawa	DUSP1		phosphatase		1.344	1	0.0495	CCN5,COL3A1,GDF15,PLAT
100 nM Ishikawa	DUSP11		phosphatase				0.0929	SNCA
1 uM Ishikawa	DUSP4		phosphatase				0.0488	MMP2,VIM	30 (5)
100 nM Ishikawa	DUSP4		phosphatase				0.0102	MMP2,SNAI1,VIM	36 (4)
1 uM ARK1	DUXAP8		other				0.0762	CDH1,RHOB
1 uM Ishikawa	DYSF		other				0.0242	FN1,ITGB3
1 uM ARK1	E2f		group	Activated	2.271	2.236	0.0712	CDC6,DLEU2,EPAS1,GAS2L1,GINS2,LIG1,MCM10,MCM5,MYBL2,RRM2
1 uM ARK1	E2F1	0.684	transcription regulator		0.885	0.845	2.17e-07	AGR2,BCL2,BMP4,CCNA2,CCND3,CDC20,CDC25A,CDC6,CDH1,CDK6,CDKN1A,DDIT3,DLEU2,DUSP10,E2F1,FEN1,FGFR2,GINS1,H19,H2AC6,HSD11B2,ID3,IGF2,JMY,LACTB,MCM10,MCM5,MCM6,MYBL2,PCLAF,PCNA,PMAIP1,PTTG1,RFC3,RRM1,RRM2,SLC7A11,THBS1,TK1	273 (13)
100 nM ARK1	E2F1		transcription regulator		0.844	1.067	0.0683	AGR2,CCND3,DDIT3,FAS,GINS1,H19,H2AC6,JMY,RRM2,THBS1
1 uM ARK1	E2F2		transcription regulator				0.0043	CDC25A,CDC6,E2F1,ID1,JMY,MYBL2
100 nM ARK1	E2F3		transcription regulator		1.772	1.912	0.0452	AKNA,EDN1,H1-2,MT1F,NEAT1,RRM2,THBS1
1 uM ARK1	E2F3		transcription regulator	Activated	3.879	3.852	2.17e-07	AKNA,CAV2,CCNA2,CDC25A,CDC6,E2F1,ECE1,EDN1,H1-2,IGF2,KRT80,LAMA4,LBR,MCM4,MT1F,MT1X,MYBL2,NEAT1,PCLAF,PCNA,PTTG1,RRM2,THBS1,TIMP3,TK1,WFDC2
1 uM ARK1	E2F4		transcription regulator				0.00152	ANLN,CCNA2,CDC25A,CDC6,CDKN1A,E2F1,FEN1,GINS1,H2AC6,ID3,MAP3K14,MCM10,MCM5,MCM6,MYBL2,ORC1,PCLAF,PCNA,PTTG1,RFC3,RRM1,RRM2,TK1,ZSCAN12
1 uM ARK1	E2F6		transcription regulator	Inhibited	-2.488	-2.449	0.0457	CDC25A,CDC6,E2F1,GINS2,LIG1,MCM5,PCLAF,RRM2
1 uM ARK1	E2F7		transcription regulator				0.0762	CCNA2,CDC6,E2F1
1 uM ARK1	E2F8		transcription regulator				0.0762	CCNA2,CDC6,E2F1
1 uM ARK1	EBI3		cytokine		-1.375	-1.4	0.0484	FOS,HLA-B,HLA-C,HLA-DMB,ICAM1
100 nM Ishikawa	ECE1		peptidase				0.034	PROM1,SNAI1
100 nM ARK1	ECSIT		transcription regulator				0.0732	CD83,HMOX1,NFKBIE
100 nM Ishikawa	EDEM1	-0.617	enzyme				0.0219	DDIT3,HSPA5
1 uM Ishikawa	EDN1		cytokine				0.0488	AREG,CCN1
100 nM ARK1	EDNRB		G-protein coupled receptor				0.0402	TPM1,VEGFA
1 uM Ishikawa	EED		transcription regulator				0.0587	MMP2,MYT1
100 nM Ishikawa	EEF1G		translation regulator				0.0929	VIM
1 uM Ishikawa	EEF1G		translation regulator				0.0812	VIM
1 uM ARK1	EFNA1		other		0.303	0.308	0.0254	CCN2,CDC20,CDKN1A,CRABP2,DUSP6,EPHA2,ETV5,ITGB6,KRT4,SOX9
1 uM ARK1	EFNA3		kinase		0.989	1	0.011	CCN2,CRABP2,DUSP6,ETV5,FOXA2,ITGB6,KRT4,LPXN,SOX9
1 uM ARK1	EFNA4		kinase		0.988	1	0.00957	CCN2,CRABP2,DUSP6,ETV5,FOXA2,ITGB6,KRT4,LPXN,SOX9
1 uM ARK1	EFNA5		kinase		0.491	0.508	0.0027	CCN2,CRABP2,DUSP6,EGFR,ETV5,FOXA2,ITGB6,KRT4,LPXN,SOX9
1 uM Ishikawa	EGF		growth factor		-0.824	-0.941	0.0186	AREG,DUSP6,EGFR,MUC5AC,NGF,SPRY2,SPRY4	53 (8)
1 uM ARK1	EGF		growth factor		-1.356	-1.396	0.0128	CDH1,CEBPB,DUSP6,EGFR,EZR,FOS,PPARG,S100A10,SOX9,SPRY2,SPRY4,TGFBR2,VEGFA	347 (23)
100 nM ARK1	EGFR		kinase		0.347	0.653	0.0035	CCN2,CLDN2,DDIT3,GBP1,GPER1,HERPUD1,IGFBP3,ITGA6,LCN2,VEGFA	94 (14)
1 uM ARK1	EGFR	0.926	kinase		-0.116	-0.168	4.63e-06	BCL2,BCL2L1,CCN2,CDH1,CEBPB,CLDN2,DDIT3,E2F1,EGFR,FOS,GBP1,GPER1,HERPUD1,ICAM1,IGFBP3,ITGA6,JAG1,JUN,LCN2,MYBL2,SLC7A11,SOX9,TGM2,VEGFA,VSIR	333 (25)
100 nM Ishikawa	EGFR		kinase	Inhibited	-1.774	-2.724	0.00518	CAV1,CCN2,DDIT3,HSP90B1,HSPA5,ICAM1,JUN,KRT17,PLAU,SDF2L1,TGM2,VIM	116 (15)
1 uM Ishikawa	EGLN		group		1.751	1.915	0.0307	EFNA3,FYN,HLA-B,PDGFRL,PPFIA4,SLC27A1,STC1
1 uM ARK1	EGLN1		enzyme				0.036	EPAS1,SOX9,VCAM1	251 (11)
100 nM ARK1	EGR1		transcription regulator		-1.291	-1.086	0.0313	ATF3,GDF15,PPARG,THBS1,VEGFA
1 uM Ishikawa	EGR1		transcription regulator		1.192	1.103	0.000535	ACTA2,AREG,ATF3,COL1A2,FN1,FYN,GDF15,HPGD	20 (3)
1 uM ARK1	EGR1		transcription regulator	Inhibited	-1.992	-2.026	0.000993	ATF3,CAVIN1,CDH1,CDKN1A,GDF15,HBEGF,HPGD,IGF2,PPARG,THBS1,TNFSF10,VEGFA	96 (7)
100 nM Ishikawa	EGR1		transcription regulator				0.0308	CAV1,COL1A2,GDF15,NDRG1,THBS1,TNFSF10	36 (5)
1 uM ARK1	EGR2		transcription regulator				0.0934	ACAT2,HMGCS1,IDI1
1 uM Ishikawa	EHD1		other				0.014	CCN1,TEAD1,VIM	35 (6)
100 nM Ishikawa	EHD1		other				0.00322	CCN1,CCN2,SNAI1,VIM	81 (12)
1 uM ARK1	EHD1	1.387	other				0.0762	CCN1,CCN2,CDH1
1 uM ARK1	EHD2		other				0.00785	CAV2,CAVIN1,CAVIN2
100 nM Ishikawa	EHD2		other				0.034	CAV1,CAVIN2
1 uM ARK1	EHF	2.05	transcription regulator		-0.244	-0.277	0.00403	ANGPTL4,BMP4,CCBE1,CEBPG,CRABP2,CYP1A1,E2F1,EHF,HMOX1,JAG1,TFPI,TNC,VEGFA,ZFP36L1
100 nM ARK1	EHF	1.257	transcription regulator		0.258	0.447	0.081	ANGPTL4,CYP1A1,EHF,HMOX1,VEGFA
1 uM ARK1	EHMT1		transcription regulator		-1.203	-1.257	0.0246	BEST1,CDH1,CILP,CYB5A,GARIN5A,HSD11B2,ITGA3,LCN2,MAN1C1,MAPT,PCSK6,SH3TC1,SYNC,TLE2	18 (2)
100 nM Ishikawa	EHMT1		transcription regulator	Inhibited	-1.249	-2.53	0.0108	ANPEP,C3,CDKN1C,CILP,CP,HPD,MAN1C1,MSLN,SAT1,STAC2
100 nM ARK1	EHMT1		transcription regulator		-0.337	0	0.0769	BEST1,CDH16,CILP,CYB5A,LCN2,SAT1
1 uM ARK1	EHMT2		transcription regulator		-0.768	-0.762	0.0467	CDH1,CDKN1A,EPAS1,HSD11B2,NDRG2,PMAIP1
100 nM ARK1	EIF2A		translation regulator				0.0779	PCK2
1 uM ARK1	EIF2AK1		kinase				0.0484	DDIT3,HSPB8
1 uM ARK1	EIF2AK2		kinase		-0.054	-0.1	0.00347	BCL2,BRIP1,DDIT3,ERAP2,FOS,IFITM1,IRS2,ISG20,JUN,NEDD9,TNFAIP3,UBE2L6	238 (12)
100 nM Ishikawa	EIF2AK3	-0.702	kinase				0.0495	DDIT3,HSPA5,SCN5A
100 nM ARK1	EIF2AK4		kinase				0.0147	DDIT3,DDIT4,PCK2
1 uM ARK1	EIF2AK4		kinase		-1.946	-1.96	0.0229	ASNS,DDIT3,DDIT4,PCK2
100 nM Ishikawa	EIF3E		translation regulator		0.019	0.314	0.0525	COL5A1,PLAU,SCARF1,SNAI1,THBS1
1 uM ARK1	EIF3M		translation regulator				0.0484	CDC25A,MT2A
1 uM ARK1	EIF4A3		enzyme				0.0484	BCL2L1,CDH1
1 uM ARK1	EIF5A2		translation regulator	Activated	2.536	2.54	0.000604	ASNS,ATF3,CDH1,CEBPB,CHAC1,DDIT3,GPCPD1,HERPUD1,NEDD9,PEAK1,SESN2
100 nM Ishikawa	EIF5A2		translation regulator		0.565	0.64	0.0141	ALX4,CHAC1,DDIT3,HSPA5,SDF2L1,VIM
1 uM Ishikawa	EIF5A2		translation regulator		-1.992	-1.982	0.0555	ATF3,CHAC1,SESN2,VIM
1 uM Ishikawa	ELANE		peptidase				0.0812	MMP2,MUC5AC
100 nM ARK1	ELAVL1		other		0.257	0.492	0.0316	ANKRD1,ARG2,ATF3,CCN2,CD83,HMOX1,SAT1	73 (7)
1 uM ARK1	ELAVL1		other		-0.307	-0.346	0.0101	ANKRD1,ARG2,ATF3,AXL,BCL2L1,CCN1,CCN2,CDC6,CDH1,CDKN1A,HMOX1,MYBL2,PCOLCE,PLCG2,SQSTM1	194 (7)
100 nM Ishikawa	ELAVL1		other		-1.031	-1.854	0.0533	ABCA1,ANKRD1,AXL,CCN1,CCN2,PROM1,SAT1,SNAI1
100 nM ARK1	ELF3		transcription regulator				0.0177	CLDN7,EHF,PPARG
1 uM Ishikawa	ELF3-AS1		other	Inhibited	-2.997	-2.828	0.000998	H1-4,H2BC11,H2BC18,H2BC21,H2BC26,H2BC4,H2BC6,H4C8
100 nM ARK1	ELF3-AS1		other	Activated	2.267	2	0.0955	H1-2,H2AC6,H2BC17,H2BC26
100 nM ARK1	ELFN1-AS1		other				0.0779	GDF15
100 nM Ishikawa	ELFN1-AS1		other				0.0929	GDF15
1 uM Ishikawa	ELFN1-AS1		other				0.0812	GDF15
100 nM ARK1	ELK1		transcription regulator		0.401	0.689	0.000334	ITGB6,NUPR1,PRKN,PSMB8,PSMB9,SPP1,THBS1
1 uM ARK1	ELK1		transcription regulator		-0.752	-0.788	0.000733	BCL2L1,CDKN1A,ETV1,ITGB6,NUPR1,PRKN,PSMB9,SLC7A11,SPP1,THBS1
1 uM ARK1	ELOA		transcription regulator				0.0236	ATF3,CDKN1A
1 uM Ishikawa	EML4-ALK		fusion gene/product		0.762	0.707	0.014	COL3A1,DUSP6,EGFR,GADD45B,IL4R,MMP2,SPARC,VCAN	65 (8)
1 uM ARK1	EML4-ALK		fusion gene/product		1.229	1.212	0.0212	BCL2,CDH1,CDKN1A,DUSP6,EGFR,ERBB3,GADD45B,IGFBP3,IL4R,JUNB,MMP2,PPARG,RHOB,TNFAIP3	283 (16)
1 uM Ishikawa	EN1		transcription regulator				0.0162	ACTA2,COL1A2
100 nM Ishikawa	ENAH		other				0.0929	AXL
100 nM ARK1	ENG		transmembrane receptor				0.0779	ITGA5,ITGA6
1 uM ARK1	ENG		transmembrane receptor				0.0934	ITGA1,ITGA5,ITGA6
100 nM ARK1	EOMES		transcription regulator		0.497	0.447	0.0313	DHRS2,H19,IGFBP3,RGS2,TGFBI
1 uM Ishikawa	EOMES		transcription regulator		1.609	1.633	0.0103	ACTA2,COL3A1,DHRS2,HOXA9,TGFBI,ZCCHC12
1 uM ARK1	EOMES		transcription regulator		0.625	0.632	0.00903	ADM,DHRS2,FOXA2,FREM1,FRZB,H19,IGFBP3,PMP22,RGS2,TGFBI
1 uM Ishikawa	EP300		transcription regulator		0.834	0.73	0.0123	ACTA2,CA12,CXCR4,FN1,ID2,ID3,TGFA,TMPRSS2,WNT7A	49 (7)
1 uM ARK1	EP300		transcription regulator		-0.604	-0.637	0.0196	AXL,BBC3,BCL2L1,CDC25A,CDKN1A,CHKA,CYP1A1,E2F1,ENO2,FOS,H6PD,ID2,ID3,SKP2,SLC16A3,SMAD6	304 (19)
100 nM ARK1	EPAS1		transcription regulator		-1.397	-1.096	0.00172	AKAP12,ANGPTL4,BBC3,CCN2,EDN1,EGLN3,IGFBP3,INHBB,NEAT1,VEGFA	44 (6)
1 uM Ishikawa	EPAS1		transcription regulator		0.563	0.453	0.00761	AREG,CCN5,CDC42EP5,CLDN1,CNKSR2,EGFR,SEMA6A,SLC29A1,TMEM45A
1 uM ARK1	EPAS1	0.67	transcription regulator		0.486	0.435	9.44e-09	ADM,ANGPTL4,AXL,BBC3,CCN2,CDC42EP5,CDKN1A,CHKA,CKB,EDN1,EGFR,ENO2,FBLN2,FOS,GLS,ICAM1,IGFBP3,INHBB,IRS2,LOXL2,NEAT1,PDGFB,SEMA6A,SOX9,SPAG4,STC2,VCAM1,VEGFA	249 (20)
100 nM Ishikawa	EPAS1		transcription regulator		-0.734	-1.704	3.97e-08	AKAP12,AXL,CAV1,CCN2,CCN5,CDC42EP5,CEMIP,CKMT2,CLDN1,CNKSR2,GALR2,GPT2,ICAM1,L1CAM,LOX,NDRG1,NEAT1,RAB11B-AS1,STC2,TMEM45A
1 uM ARK1	EPCAM		other		0.43	0.447	0.0691	ATF3,CDH1,FOS,ID1,JUN
1 uM Ishikawa	EPCAM		other				0.0713	ATF3,ID1,VIM
1 uM ARK1	EPHA2	1.008	kinase		0.416	0.378	0.00329	ARRDC3,ATF3,EDN1,FOS,JUN,JUNB,SGK1
100 nM ARK1	EPHA2		kinase				0.0553	ATF3,EDN1,SGK1
1 uM Ishikawa	EPRS1		enzyme				0.0242	COL1A2,FN1
100 nM ARK1	ERBB2		kinase		-0.71	-0.45	0.000169	ANGPTL4,BIRC3,BMP7,CCN2,CCND3,CLDN4,EDN1,GALNT18,GINS1,GINS2,HEY1,IGFBP5,ITGA5,ITGB6,LCN2,ORC1,PDK4,PPARG,RRM2,THBS1,TPM1,UNC5B,VEGFA,WT1	45 (5)
1 uM ARK1	ERBB2		kinase		1.249	1.198	6.97e-15	ANGPTL4,ASPM,BCL2,BCL2L1,BCL3,BIRC3,BMP7,BRIP1,CCN2,CCNA2,CCND3,CDC20,CDC25A,CDC42,CDC6,CDCA5,CDH1,CDKN1A,CEBPB,CHST3,CLDN4,COL7A1,CPM,E2F1,EDN1,EGFR,ERBB3,FOS,FSCN1,GALNT18,GALNT3,GINS1,GINS2,GXYLT2,ICAM1,ID1,ITGA5,ITGB6,JAG1,JUN,JUNB,LCN2,LIG1,LTBP2,LTBP3,MCM10,MCM4,MCM5,MCM6,MGAT4A,MME,MYBL2,NEDD9,NRG1,ORC1,PCNA,PDK4,POLE2,POLR2L,PPARG,RAB31,RFC3,RRM1,RRM2,SPAG4,ST6GAL1,ST6GALNAC2,THBS1,TK1,TP…	360 (21)
100 nM Ishikawa	ERBB2		kinase		0.435	-0.316	0.00866	ACP2,CADM1,CCN2,CDT1,CLDN1,COL5A1,CPM,ERAP1,HM13,ICAM1,IGFBP1,ITGB6,JUN,L1CAM,MSLN,MUC16,MYBL1,PLAU,SLCO4A1,SNCA,TAGLN,THBS1,TSPAN1,TSPAN13,VIM	80 (10)
1 uM Ishikawa	ERBB3		kinase		0.57	0.447	0.00761	CXCR4,ETV5,FN1,LHFPL6,TGM2	20 (3)
1 uM ARK1	ERBB3	-0.665	kinase		0.624	0.577	8.69e-07	AMOTL2,AXL,CDH1,EMP2,ETV5,FSTL1,GLS,LHFPL6,SGK1,TGM2,TK1,TNS1,VEGFA	228 (11)
100 nM Ishikawa	ERBB3		kinase	Inhibited	-1.423	-2.236	0.0203	AXL,FSTL1,NDRG1,SNAI1,TGM2	36 (5)
100 nM Ishikawa	ERCC4		enzyme				0.0929	SNCA
1 uM Ishikawa	EREG		growth factor				0.0242	AREG,TGFA
1 uM Ishikawa	ERG		transcription regulator		-0.13	-0.263	0.00936	AGR2,ARHGAP24,CTNNA2,CXCR4,DYNC1I1,ERFE,FYN,GADD45A,HPGD,RAPGEF5,TMPRSS2,TSC22D3,VIM
1 uM ARK1	ERG	-0.848	transcription regulator		0.275	0.229	3.2e-06	ADGRG1,AGR2,ARHGAP22,ARHGAP24,ARHGEF2,ARHGEF6,CCNA2,CDH1,DIAPH3,DOCK10,EGFL7,ERFE,ERG,FMNL3,FZD1,GUCY1A1,GUCY1B1,HERPUD1,HPGD,KIF20B,LIPG,NEDD9,NFKBID,NPAS1,NRG1,PHLDB2,PTGER4,RASSF7,RRM1,RRM2,SH3RF1,SOX9,SPTBN5,TSC22D3,WIPF1,WNT2B
1 uM Ishikawa	ERK		group		-1.585	-1.726	0.000869	ACTA2,AREG,EGFR,GDF15,ITGB3,LIF,MMP2,MUC5AC,TGFA,TGM2,VCAN	63 (8)
1 uM ARK1	ERK		group		0.073	0.024	3.29e-05	AXL,BCAR3,BCL2,BCL2L1,BMF,CCN2,CDKN1A,EGFR,EPAS1,FOS,GDF15,HBEGF,ICAM1,JUN,JUNB,LCN2,MMP2,PDK4,PMAIP1,TGM2,THBS1,UGCG	261 (20)
100 nM Ishikawa	ERK		group		-1.07	-1.995	0.00727	AXL,CCN2,GDF15,ICAM1,ITGB3,JUN,MMP2,NDRG1,PMAIP1,TGM2,THBS1	119 (15)
100 nM ARK1	ERK		group		-1.132	-0.896	0.0865	CCN2,FAS,GDF15,LCN2,PDK4,THBS1
1 uM Ishikawa	ERK1/2		group	Inhibited	-1.992	-2.107	0.000124	ABCA1,ALPL,AREG,CCL5,CDC42EP5,COL3A1,CXCR4,FN1,HPGD,ID1,MMP2,MUC5AC,SPRY4,TIMP1	95 (12)
1 uM ARK1	ERK1/2		group	Inhibited	-2.273	-2.306	0.000862	BCL2L1,CDC42EP5,CEBPB,CLEC11A,DDIT3,EZR,FGFR2,FOS,H19,HBEGF,HPGD,ID1,JUN,JUNB,MMP2,PCNA,PSMB9,SGK1,SOX9,SPRY4,VCAM1,VEGFA	305 (19)
100 nM Ishikawa	ERK1/2		group	Inhibited	-1.385	-2.139	0.000826	ABCA1,ALPL,C3,CALR,CCL5,CDC42EP5,COL3A1,DDIT3,HSPA5,IFIT1,JUN,JUND,MMP2,SNAI1,TIMP1	140 (17)
100 nM ARK1	ERK1/2		group	Inhibited	-2.593	-2.425	0.081	CLEC11A,DDIT3,H19,PSMB8,PSMB9,SGK1,VEGFA
100 nM Ishikawa	Erm		group				0.0929	ICAM1
1 uM ARK1	ERN1	-0.863	kinase				0.000833	AP1M2,CDH1,CDH6,CLDN7,CNTN1,E2F1,ERBB3,IFITM1,ITGB6,ST14,TINAGL1,TSPAN2
100 nM Ishikawa	ERN1		kinase		-1.543	-1.987	0.00275	DERL2,DNAJB9,EDEM1,ERLEC1,ITGB6,SPARC,SYVN1,TENM1
1 uM Ishikawa	ERN1		kinase				0.0812	CNTN1,SPARC,TINAGL1,TMPRSS2
100 nM Ishikawa	ERV1_I		group				0.034	DDIT3,EIF2A
100 nM ARK1	ESM1		growth factor				0.0316	H19,VEGFA
100 nM ARK1	ESR1		ligand-dependent nuclear receptor		0.483	0.538	0.00432	ADORA1,C5,CCPG1,CYP1A1,DDIT4,DUSP9,EDN1,FAS,GPER1,HEY1,ICOSLG/LOC102723996,ITGA6,KLF3-AS1,LGALS1,MAP1B,PDZK1,SGK1,SHANK2,TPM1,VEGFA	40 (4)
1 uM Ishikawa	ESR1		ligand-dependent nuclear receptor		-0.951	-0.987	6.6e-05	ACTA2,ADORA1,AHNAK,CA12,CAV2,CCN5,CP,EFEMP1,EGFR,HEY1,HLA-B,ID1,IER3,LMO3,MAP1B,MUC5AC,PGR,SAMD11,SCUBE2,SGSM3,TCIM,TGFA,TMOD1,TSC22D3,TSKU,VIM	59 (6)
1 uM ARK1	ESR1		ligand-dependent nuclear receptor		1.714	1.702	1.97e-08	ABCB1,ABLIM1,ADORA1,AHNAK,ASPM,BCL2,BMP4,C5,CAV2,CCNA2,CCPG1,CDH1,CDKN1A,CEBPB,CRABP2,CYP1A1,DDIT4,DUSP9,EDN1,EFEMP1,EGFR,EPOR,FOS,GPER1,HLA-B,HLA-C,ID1,IFITM1,ISG20,ITGA6,JAG1,JUN,KCTD6,KLF3-AS1,KRT19,KRT4,LGALS1,LTBP1,MAP1B,MME,PDZK1,PRSS23,PTTG1,SAMD11,SEMA3B,SGK1,SHANK2,SLC7A11,SMAD6,SOX9,STC2,TCIM,TMEM97,TMOD1,TNFAIP3,TNFRSF11B,TPM1,TSC22D3,VEGFA,ZNF367,ZNF703	319 (20)
100 nM Ishikawa	ESR1		ligand-dependent nuclear receptor		1.057	0.84	0.00497	C3,CAV1,CCN5,CCPG1,CLIC3,CP,DDIT4,IFI44L,JUN,KCNK6,KLHL24,KRT17,KRT19,KRT5,LGALS3BP,LINC00992,ONECUT2,SAMD11,SEC31A,SEMA3B,SNAI1,STC2,TAGLN,TNFRSF11B,VIM,YPEL3	89 (9)
100 nM ARK1	ESR2		ligand-dependent nuclear receptor		0.315	0.362	0.0023	AKAP12,ARID5B,BBC3,DBI,DHCR24,DOCK10,H1-0,IGFBP5,KITLG,TGFB2,THBS1,VEGFA	28 (3)
1 uM Ishikawa	ESR2		ligand-dependent nuclear receptor	Activated	2.297	2.278	0.0212	CCN3,EGFR,FN1,H1-0,PGR,PMEPA1,STC1,TGFA,TMPRSS2,VIM	59 (7)
1 uM ARK1	ESR2		ligand-dependent nuclear receptor		0.459	0.451	9.02e-07	ADAMTS1,AJUBA,ARHGDIB,BBC3,BMP4,CCNA2,CDH1,CDKN1A,DHCR24,DOCK10,EGFR,ELL2,FOS,H1-0,HMGCS1,IDI1,IFITM1,IL1R1,IQGAP2,IRS2,KIT,KITLG,KRT19,LTBP1,MME,NDRG2,NRG1,NRP2,TGFB2,THBS1,VEGFA	323 (22)
100 nM Ishikawa	ESR2		ligand-dependent nuclear receptor		0.19	0.055	0.0271	AKAP12,ANXA1,C3,C8orf44-SGK3/SGK3,GPNMB,KRT19,NDRG1,NRP2,SEC24D,SNAI1,THBS1,VIM
100 nM ARK1	ESRRA		transcription regulator		-0.999	-0.665	0.0402	HMOX1,IGFBP4,KCNJ11,LPCAT1,PCK2,PPARG,PPARGC1A,RAPGEFL1,SPP1
100 nM Ishikawa	ESRRA		transcription regulator		0.346	-0.447	0.0929	ALPP,ATP2A2,CACNB1,IGFBP4,KRT19,KRT23,KRTAP2-3/KRTAP2-4,MMP2,PPARGC1B,STAC2
1 uM ARK1	ESRRA		transcription regulator		0.246	0.199	0.0589	ATP1A3,CDC6,HMOX1,IGFBP4,KCNJ11,KRT19,KRT23,LPCAT1,MMP2,PCK2,PNMT,PPARG,PPP1R1B,RAPGEFL1,SLC8A1,SNTA1,SPP1,TNNC1
1 uM ARK1	ESRRB		transcription regulator				0.0762	CCNA2,CDKN1A
100 nM ARK1	estrogen receptor		group		1.867	1.846	0.000242	ABCG1,BMP7,CCN2,CDH16,CLDN4,EDN1,FGFR3,HSP90AA1,MAP1B,MMP24,PCDH19,PDZK1,RGS2,SAT1,TGFB2,VEGFA
1 uM Ishikawa	estrogen receptor		group		0.067	0.077	5.63e-05	ABCA1,ABCG1,CA12,CAV2,CXCR4,EGFR,FGFR3,FN1,HSPA1A/HSPA1B,MAP1B,MUC15,PGR,SPARC,TGFA,TIMP1,TSC22D3,VIM,WNT5A
1 uM ARK1	estrogen receptor		group		-0.05	-0.046	1.29e-14	ABCG1,AKT3,AXL,BCL2,BMP7,CALD1,CAPG,CAV2,CCN2,CDH1,CDH12,CLDN4,COL4A1,COL6A1,COL6A2,COL7A1,EDN1,EGFR,ERBB3,FGFR2,FGFR3,FOS,HBEGF,HSP90AA1,HSPA1A/HSPA1B,ICAM1,ITGA3,JAG1,KRT19,KRT8,LOXL2,MAP1B,MAPT,MMP24,NEDD9,PCDH10,PCDH18,PCDH19,PCDHB14,PDGFD,PDZK1,RGS2,SMAD6,TGFB2,TGFBR2,TGFBR3,TIMP3,TNC,TSC22D3,VEGFA	213 (13)
100 nM Ishikawa	estrogen receptor		group		1.912	1.984	1.04e-05	ABCA1,AKT3,ANXA1,AXL,C3,CAV1,CCN2,CDH15,COL5A1,HSP90AA1,ICAM1,KRT19,MMP17,MUC15,PCDH18,PLAU,PLEK2,SAT1,SPARC,TFF3,TIMP1,TIMP4,VIM
1 uM Ishikawa	ETS1		transcription regulator		-1.111	-1.223	0.0254	FN1,HSPA1A/HSPA1B,MUC5AC,PGR,PHLDA2,TGFA,VIM
100 nM Ishikawa	ETS1		transcription regulator	Inhibited	-1.356	-2.194	0.0858	CCN2,COL2A1,PLAU,RUNX1,SNAI1,TRPC1,VIM
1 uM ARK1	ETS1		transcription regulator		0.181	0.15	0.0934	ARHGDIB,BCL2L1,CCN2,CDH1,CDK6,EIF4EBP1,HSPA1A/HSPA1B,MCAM,NQO1,PEG10,TGFB2
100 nM ARK1	ETV3		transcription regulator		-0.713	-1	0.0779	GBP1,GTPBP2,OAS3,PSMB9
100 nM Ishikawa	ETV3		transcription regulator	Activated	1.293	2.236	0.0849	IFI44L,IFI6,IFIT1,IFIT3,OASL
1 uM Ishikawa	ETV5	-1.89	transcription regulator				0.0439	CLDN1,CLDN16,FN1,MMP2
1 uM ARK1	ETV5	-1.164	transcription regulator		-0.738	-0.747	4.33e-05	CDH1,CLDN16,CLDN4,CLDN7,FXYD5,ICAM1,ITGA5,KRT19,KRT23,KRT80,MMP2,WWTR1
100 nM Ishikawa	ETV5		transcription regulator				0.01	CLDN1,CLDN16,ICAM1,KRT19,KRT23,MMP2
100 nM Ishikawa	ETV6		transcription regulator	Activated	1.531	2.449	0.0445	IFI44L,IFIT1,IFIT3,LGALS3BP,OASL,TRANK1
100 nM ARK1	ETV6-RUNX1		fusion gene/product		0.959	0.577	0.0122	ABCG1,CD83,DDIT4,FTH1,ID2,LGALS1,MKNK2,PPP1R15A,RGS16,SPP1,TPM1,WT1
1 uM Ishikawa	ETV6-RUNX1		fusion gene/product		-0.831	-0.662	0.0161	ABCG1,ARHGAP24,CCL5,EPHA7,ID2,IER3,PAG1,PDE4B,RASGRP2,SEMA6A,TNFSF9,TSC22D3
1 uM ARK1	ETV6-RUNX1		fusion gene/product		0.634	0.7	1.91e-05	ABCG1,ABLIM1,ADM,APOLD1,ARHGAP24,ARL4D,BCL3,DDIT4,FAM43A,FTH1,ICAM1,ID2,IFITM1,LGALS1,MKNK2,MME,NFKBID,PAG1,PCDH18,PDE4B,PMAIP1,PPP1R15A,RAG1,RGS16,RPS6KA1,SEMA6A,SH2B3,SMIM3,SPP1,TFEB,TPM1,TSC22D3,WT1
100 nM Ishikawa	ETV6-RUNX1		fusion gene/product		0.032	1.155	0.091	CCL5,CD72,DDIT4,ICAM1,IFI6,JUND,PCDH18,PIM1,PMAIP1,PROM1,RAC2,RGS16
100 nM ARK1	EWSR1-FLI1		fusion gene/product		0.371	0.085	0.000823	ACTL8,ARID5B,CCN2,EDN1,IGFBP5,MAP2,SLFN5,THBS1,TPM1
1 uM Ishikawa	EWSR1-FLI1		fusion gene/product		-0.047	0.056	0.0378	CCN1,COL3A1,HPGD,ID1,MAP2,PDGFRL
1 uM ARK1	EWSR1-FLI1		fusion gene/product	Inhibited	-3.08	-3.032	8.69e-08	ADM,CALD1,CCN1,CCN2,COL25A1,EDN1,FILIP1L,FJX1,GAS2,HPGD,ID1,LIMCH1,MAP2,MTMR10,NREP,PCDH18,SDC2,SLFN5,TGFBR2,THBS1,TPM1,ZFHX4
100 nM Ishikawa	EWSR1-FLI1		fusion gene/product		1.142	1.939	0.0205	CAV1,CCN1,CCN2,COL3A1,PCDH18,PDGFRL,TAGLN,THBS1
1 uM Ishikawa	EXOC5		other				0.0812	ACTA2
100 nM Ishikawa	EXOC7		transporter				0.0219	SNAI1,SNCA
100 nM ARK1	EZH2		transcription regulator		1.173	1.373	0.0217	BIRC3,BMP7,CCND3,CD82,GDF15,ICOSLG/LOC102723996,LCN2,MYEOV,RAP1GAP,SLC1A3,TGFB2,VEGFA,WNT7B
1 uM Ishikawa	EZH2		transcription regulator		1.463	1.354	0.000465	ABCB5,CDKN1C,CTNNA2,CXCR4,EGFR,FN1,GADD45B,GATA6,GDF15,HOXA9,MAPK15,MMP2,MYEOV,MYT1,PGR,RAP1GAP,SPARC,VIM	21 (2)
1 uM ARK1	EZH2		transcription regulator		1.302	1.261	2.17e-07	ARHGDIB,AXL,BCL2,BIRC3,BMP4,BMP7,CA2,CCND3,CDH1,CDK6,CDKN1A,CRISPLD2,CX3CL1,DENND2A,EGFR,FMNL3,FZD1,GADD45B,GDF15,HSD11B2,ICAM1,IRF2BPL,KIAA1217,LATS2,LCN2,LYPD6B,MICB,MMP2,MMP7,NCOA7,PCDH10,PDGFB,PRICKLE1,RASSF9,RHOB,SFN,SLC1A3,SPATA13,TGFB2,TGFBR2,TIMP3,VEGFA,WNT7B	237 (15)
100 nM Ishikawa	EZH2		transcription regulator		-0.83	-1.61	0.0052	AXL,C3,CDKN1C,CEMIP,GDF15,HOXD10,ICAM1,IGFBP1,MMP2,MYEOV,NCOA7,PROM1,PTP4A3,RASSF9,RUNX1,SLC1A3,SNAI1,SPARC,VIM	48 (3)
100 nM ARK1	EZR		other	Activated	2.057	2	0.00389	ATF3,DDIT3,DDIT4,TRIB3
1 uM ARK1	EZR	0.692	other		1.515	1.522	0.0126	ATF3,CDH1,DDIT3,DDIT4,TRIB3
1 uM ARK1	F10		peptidase				0.0246	CCN2,MMP2,VCAM1	178 (13)
100 nM Ishikawa	F10		peptidase				0.0596	CCN2,MMP2
100 nM Ishikawa	F2		peptidase		-1.403	-1.973	0.0204	CCN2,ICAM1,TFPI2,TNFSF10	92 (10)
1 uM ARK1	F2		peptidase		1.209	1.188	0.0934	CCN2,ICAM1,SKP2,TNFSF10
1 uM ARK1	F2R		G-protein coupled receptor		1.962	1.941	0.0417	ANGPT1,CCN1,FGFR2,MCAM,VCAM1	184 (15)
1 uM ARK1	F3		transmembrane receptor		0.031	0	0.0114	EFEMP1,ICAM1,VCAM1,VEGFA
1 uM ARK1	F7		peptidase		1.08	1.037	0.00189	CCN2,FOS,HBEGF,IER2,JAG1,PTGER2,RND3,VEGFA	114 (7)
100 nM ARK1	F7		peptidase				0.0732	CCN2,PTGER2,VEGFA
1 uM Ishikawa	FA2H		enzyme				0.0242	CCN1,VIM	34 (6)
1 uM ARK1	FA2H		enzyme				0.00785	CCN1,CCN2,CDH1	117 (7)
100 nM Ishikawa	FA2H		enzyme				0.00257	CCN1,CCN2,VIM	33 (4)
100 nM Ishikawa	FAF1		other				0.0929	VIM
1 uM Ishikawa	FAF1		other				0.0812	VIM
1 uM ARK1	FAM117B		other		-0.778	-0.816	0.0467	ABCC3,ALDH1A1,ALDH3A1,HMOX1,NQO1,PRDX1	32 (3)
100 nM Ishikawa	FAM117B		other		1.391	0.447	0.0185	ABCC3,AKR1C1/AKR1C2,AKR1C3,ALDH1A1,SRXN1	39 (3)
1 uM ARK1	FANCC		other				0.00789	GDF15,IGFBP3,IL1R1,JAG1,MMP7,MYRF,RND3,RPGR,UGT2B7,WWTR1
1 uM Ishikawa	FARP1		other				0.0812	LIF
100 nM ARK1	FAS	0.651	transmembrane receptor		-0.82	-0.849	0.0214	BIRC3,FAS,NFKBIE,NUAK2,PPP1R15A
1 uM ARK1	FAS		transmembrane receptor		-0.306	-0.303	0.0762	BIRC3,ICAM1,JAG1,MME,NUAK2,PPP1R15A,TNFAIP3
100 nM ARK1	FASN		enzyme				0.0316	DDIT3,DDIT4,DHCR24
1 uM ARK1	FASN		enzyme		0.282	0.298	0.0163	CDH1,DDIT3,DDIT4,DHCR24,SLC7A11
100 nM Ishikawa	FASN		enzyme				0.0573	DDIT3,DDIT4,VIM
100 nM Ishikawa	FAT1		other				0.0929	JUN,PLAU,VIM
1 uM Ishikawa	FBLIM1		other				0.0812	EGFR
1 uM ARK1	FBLN2	-0.905	other				0.0484	MMP2,VEGFA
1 uM ARK1	FBN1		other		-1.467	-1.432	0.00725	CCN2,LTBP1,LTBP3,TGFBR2,TIMP3	65 (3)
100 nM Ishikawa	FBN1		other				0.0389	CCN2,COL1A2,COL3A1	14 (2)
100 nM ARK1	FBXL17		other				0.0779	HMOX1
100 nM Ishikawa	FCGRT		transmembrane receptor				0.0929	SNCA
100 nM Ishikawa	FDFT1		enzyme				0.0929	HSPA5
100 nM ARK1	FDX1		transporter	Activated	2.302	2.138	6.42e-06	ATF3,GDF15,ID2,PPP1R15A,SAT1,TUBA4A,TUBB4A,VEGFA
1 uM Ishikawa	FDX1		transporter		0.156	0.218	0.000823	ATF3,FN1,GDF15,HSPA1A/HSPA1B,ID1,ID2
1 uM ARK1	FDX1		transporter		0.474	0.493	7.5e-05	ATF3,GDF15,HSPA1A/HSPA1B,ID1,ID2,JUN,PPP1R15A,SFN,TUBA4A,VEGFA
100 nM Ishikawa	FDX1		transporter	Activated	2.329	2.813	9.05e-05	GDF15,HSPA5,JUN,KLHL24,PIM1,SAT1,TUBA4A,TUBB4A
100 nM ARK1	FFAR1		G-protein coupled receptor				0.0316	CYP1A1,PPARGC1A
100 nM Ishikawa	FGA		other				0.0929	SNCA
1 uM Ishikawa	Fgf		group				0.00787	SPRY2,SPRY4
1 uM ARK1	Fgf		group				0.0236	SPRY2,SPRY4
1 uM Ishikawa	FGF1		growth factor				0.0903	DUSP6,FRMD3
1 uM ARK1	FGF8		growth factor		-0.305	-0.302	0.00176	AIF1L,DTX3,ELL2,ERRFI1,FGFR2,MDK,RTN4RL1,SLPI,SPP1,TNXB,VDR
100 nM ARK1	FGF8		growth factor		-0.982	-1	0.0728	AIF1L,ERRFI1,SPP1,TNXB
100 nM ARK1	FGFR1		kinase		-1.062	-1.067	0.0955	FGFR3,H1-2,PRSS27,STAC3
1 uM ARK1	FGFR2	1.538	kinase				0.0812	CDH1,FGFR2,ITGA5,SPP1
1 uM Ishikawa	FGFR3	0.722	kinase		-1	-1	0.0126	DUSP6,FN1,FRMD3,VIM
1 uM ARK1	FGFR3	0.896	kinase		-1	-1	0.0417	BCL2L1,CDH1,CDKN1A,DUSP6,FRMD3	125 (7)
100 nM Ishikawa	FGFR3		kinase				0.0929	CLDN5,SNAI1,VIM
100 nM ARK1	FGFR3-TACC3		fusion gene/product				0.0779	PPARGC1A
100 nM Ishikawa	FGFR4		kinase		-0.929	-0.651	0.0744	IFIT3,KRT5,S100A2,SNAI1,VIM
1 uM ARK1	FGFR4		kinase		-0.886	-0.874	0.0511	AHNAK,CCND3,CDH1,ERBB3,FOS,FSCN1,IFIT3,ZBED2
1 uM Ishikawa	FGFR4		kinase		-0.039	0	0.0812	AHNAK,GATA6,S100A2,VIM
1 uM ARK1	FH		enzyme				0.0934	CDKN1A,LTBP2,NQO1
1 uM Ishikawa	FHIT		enzyme				0.0488	MMP2,VIM	47 (6)
1 uM ARK1	FHIT	-0.912	enzyme				0.036	BBC3,CDKN1A,MMP2	120 (7)
100 nM Ishikawa	FHIT		enzyme				0.0743	MMP2,VIM
1 uM ARK1	FHL2		transcription regulator				0.0612	JUN,MMP7,SOX9
1 uM ARK1	FICD		enzyme				0.0762	HSP90AA1,HSPA1A/HSPA1B
100 nM ARK1	FLCN		other				0.0864	PPARGC1A,VEGFA
100 nM ARK1	FLI1		transcription regulator				0.0424	CCN2,ID2,RRM2
1 uM ARK1	FLI1		transcription regulator				0.0291	ADGRG1,CCN2,ERG,ID2,RRM2
100 nM Ishikawa	FLI1		transcription regulator				0.0788	CCN2,COL1A2,PSPH
1 uM ARK1	FLOT2		other				0.00785	CDH1,EGFR,TNFRSF1A	147 (7)
1 uM ARK1	FLT3		kinase				0.0934	CCND3,CDC25A,CEBPB
100 nM Ishikawa	FNDC3B		other				0.0901	SNAI1,VIM
100 nM ARK1	FOS		transcription regulator		-1.894	-1.715	0.047	ATF3,FTH1,MMP10,MYCL,NEAT1,NUPR1,VEGFA	16 (2)
1 uM ARK1	FOS	-0.645	transcription regulator		-1.188	-1.22	0.0057	ATF3,BCL2,EPAS1,FOS,FTH1,HLA-B,HPGD,ICAM1,IFI16,LTBP1,MYCL,NEAT1,NUPR1,PARD6B,PTPRD,RAB31,VEGFA	147 (7)
100 nM Ishikawa	FOS		transcription regulator		-0.461	-1.067	0.0858	CCL5,ICAM1,IKZF1,NEAT1,PIM1,RUNX1,SFTPD,SNAI1
100 nM ARK1	FOSL1		transcription regulator		1.369	1.664	0.00154	ANKRD1,EDN1,EHD1,MAP1B,MMP10,THBS1
1 uM Ishikawa	FOSL1		transcription regulator		0.891	0.784	0.0104	CCN1,HPGD,MAP1B,MMP2,SPARC	8 (2)
1 uM ARK1	FOSL1		transcription regulator		0.499	0.457	0.00058	ANKRD1,AXL,CCN1,EDN1,EHD1,HPGD,MAP1B,MMP2,NRP1,THBS1	16 (2)
100 nM Ishikawa	FOSL1		transcription regulator		-0.845	-1.706	0.00035	ANKRD1,AXL,CCN1,MMP2,SFTPD,SNAI1,SPARC,THBS1	10 (2)
100 nM Ishikawa	FOSL2		transcription regulator				0.0629	COL1A2,IGFBP1,SFTPD
1 uM Ishikawa	FOXA1		transcription regulator		1.305	1.414	0.00852	AGR2,CA12,EFNA3,EGFR,LHFPL6,PGR,PPFIA4,S100A2,SLPI,STC1,TMPRSS2
1 uM ARK1	FOXA1		transcription regulator		-1.612	-1.571	2.1e-05	AGR2,CDH1,CDKN1A,DDIT4,EDN2,EGFR,ENO2,ERBB3,FGFR2,FOXA2,FSTL1,GLS,HMOX1,IGFBP3,ISG20,JAG1,JUN,LHFPL6,MALT1,MAP3K1,NFIL3,SDC2,SLPI,SOX9,SPSB1,TAGLN2,TNFAIP3,VEGFA	310 (15)
100 nM Ishikawa	FOXA1		transcription regulator		0.632	1.313	0.0124	AGR2,ANXA1,DDIT4,FSTL1,IGFBP1,JUN,KLHL24,P4HA1,RORC,S100A2,TCF7,TFF3,VLDLR	26 (2)
100 nM ARK1	FOXA2		transcription regulator		-0.064	0	0.000242	ABCG1,AGR2,ANGPTL4,APOL6,ARID5B,BBC3,DDIT4,HRK,IGFBP5,PCK2,SEMA7A,SFRP1,SLC27A2,TGFB2,THBS1,TRIB3,WT1
1 uM ARK1	FOXA2	-1.661	transcription regulator		1.163	1.154	0.00072	ABCB1,ABCC3,ABCG1,ACOX2,ACSM3,ACSS2,AGR2,ANGPTL4,BBC3,BMP4,CDH1,CDKN1A,COL17A1,DDIT4,FABP3,FOXA2,HRK,MLXIPL,NCEH1,NKX2-8,PCK2,PDGFD,SEMA7A,SPSB1,TGFB2,TGFBR2,TGFBR3,THBS1,TNFRSF1A,TRIB3,WT1
100 nM Ishikawa	FOXA2		transcription regulator		1.34	1.134	0.0021	ABCC3,ACADS,AGR2,AKR1C1/AKR1C2,ALDH3B1,COL1A2,DDIT4,EDEM1,FGF19,IGFBP1,ONECUT2,PIK3R5,PPARGC1B,RORC,TCF7,THBS1,UCP2,VIM,VLDLR
1 uM Ishikawa	FOXA2		transcription regulator		-0.421	-0.447	0.0812	ABCC3,ABCG1,ACOX2,ACTA2,AGR2,COL1A2,CXCR4,FGF19,IER3,VIM
1 uM ARK1	FOXC1		transcription regulator		-1.191	-1.213	0.00685	FOS,GBP1,HLA-B,HLA-C,ICAM1,IFIT3,IFITM1,IFITM3,IGFBP3,IRF6,ISG20,JUN,MID1,MMP7,OASL,OSR2,SFN
100 nM Ishikawa	FOXC1		transcription regulator		-1.245	-1.732	0.00365	CLU,ICAM1,IFI6,IFIT1,IFIT3,IFITM3,JUN,MAFF,MUC16,NFATC4,OASL,RUNX1
100 nM ARK1	FOXC1		transcription regulator	Activated	2.332	2.449	0.0955	CLU,GBP1,GBP3,IGFBP3,OAS3,PSMB8
1 uM Ishikawa	FOXC2		transcription regulator				0.0812	FN1,VIM
1 uM ARK1	FOXD2-AS1		other		1.074	1.057	0.036	CDC42,CDH1,CDKN1A,RRM2
1 uM ARK1	FOXD3		transcription regulator				0.0484	CDKN1A,RND3
1 uM ARK1	FOXF1		transcription regulator				0.0236	CDH1,ERRFI1
1 uM Ishikawa	FOXF2		transcription regulator				0.0242	FN1,VIM	21 (3)
100 nM ARK1	FOXL2		transcription regulator		-1.172	-1	0.0383	ATF3,HMCN1,PPARGC1A,PPP1R15A,RGS2
1 uM ARK1	FOXL2		transcription regulator		-0.853	-0.884	0.00211	ATF3,CPM,FOS,HMCN1,ICAM1,IL12A,NFATC2,OSR2,PPP1R15A,RGS2,SMAD6,TNFAIP3
1 uM ARK1	FOXM1		transcription regulator		0.816	0.769	0.00381	ASPM,CCNA2,CDC20,CDC25A,CDH1,CDKN1A,GTSE1,ITGA5,KIF20A,MMP2,MMP7,NRP1,PCNA,PTTG1,SKP2,VEGFA	320 (19)
1 uM ARK1	FOXO1		transcription regulator		1.07	1.01	7.5e-05	ANLN,ASPM,BRIP1,CCN2,CDKN1A,DEPP1,EDN1,GADD45B,HRK,HYOU1,IRS2,ITGA3,ITGB6,JAG1,LEFTY2,MCM5,PMAIP1,SGK1,SPRY2,THBS1,TNFSF10,UBASH3B	229 (8)
100 nM Ishikawa	FOXO1		transcription regulator		-0.222	-1.224	0.0477	CCN2,CDKN1C,COL2A1,HYOU1,IGFBP1,ITGB6,PMAIP1,THBS1,TNFSF10	13 (2)
100 nM ARK1	FOXO1		transcription regulator		1.006	1.274	0.0541	CCN2,EDN1,HRK,ITGB6,PPARGC1A,SGK1,THBS1
1 uM ARK1	FOXO3		transcription regulator		0.706	0.671	0.00445	BBC3,CCN2,CDH1,CDKN1A,DEPP1,GADD45B,JAG1,KLF4,MCAM,PCSK9,SGK1,SKP2,TNFSF10	378 (21)
1 uM Ishikawa	FOXO3		transcription regulator		0.488	0.395	0.0765	CLDN1,GADD45A,GADD45B,IER3,VIM
100 nM ARK1	FOXO4		transcription regulator				0.0383	BCL6,CCN2,SGK1	30 (5)
1 uM Ishikawa	FOXO4		transcription regulator				0.0402	GADD45A,GADD45B,IER3
1 uM ARK1	FOXO4		transcription regulator		1.437	1.402	0.00544	BCL6,CCN2,CDKN1A,GADD45B,JAG1,SGK1	113 (7)
1 uM ARK1	FOXP3		transcription regulator				0.0492	AKT3,ID2,NFIL3,SKP2,VEGFA,WFDC21P
1 uM Ishikawa	FOXQ1		transcription regulator				0.0321	FN1,VIM
1 uM Ishikawa	FOXR1		transcription regulator				0.0488	DHRS2,HSPA1A/HSPA1B
1 uM ARK1	FOXR1		transcription regulator				0.036	DHRS2,DNAJC6,HSPA1A/HSPA1B
100 nM Ishikawa	FRK		kinase				0.0929	PROM1
100 nM ARK1	FSH		complex		-1.372	-1.342	0.0308	AKAP12,DUSP9,GBP1,IGFBP3,INHBB,PTGER2,RGS16,RGS5,SGK1,THBS1,TPM1,VEGFA,WT1
1 uM Ishikawa	FSH		complex				0.0331	ACTA2,ALPL,AREG,CDKN1C,CXCR4,GATA6,GPRC5A,GRK5,MAMLD1,MMP2,MT3,PLCL1,PPFIA4
1 uM ARK1	FSH		complex		-1.285	-1.29	5.97e-08	ADAMTS1,ADGRG1,AMOTL2,AXL,DAB2,DHRS3,DUSP9,ELL2,ENC1,EZR,FILIP1L,GBP1,IGFBP3,INHBB,ISG20,ITGA3,MAMLD1,MAPRE2,MMP2,MT1X,MT2A,MYRF,PDLIM3,PDXK,PLCL1,PMAIP1,PTGER2,RAB31,RANGAP1,RASSF2,RGS16,RGS5,RHOB,SGK1,SMAD6,TGFBR3,THBS1,TK1,TNFAIP3,TNFRSF11B,TOB1,TPM1,TRIB1,VEGFA,VGF,WT1	115 (4)
100 nM Ishikawa	FSH		complex				0.00879	ACP2,AKAP12,ALPL,ATP2A2,AXL,CDKN1C,DAB2,DNAJB9,GPRC5A,GRK5,HBP1,MMP2,NPC2,PMAIP1,RGS16,TFPI2,THBS1,TNFRSF11B,VGF
1 uM Ishikawa	FTO		enzyme		-0.974	-1	0.0161	DACT1,FN1,MMP2,UCP1,VIM	49 (6)
100 nM Ishikawa	FTO		enzyme		-1.183	-1.364	0.00322	ALDH1A1,JUN,MMP2,PROM1,THBS2,UCP1,VIM	112 (11)
1 uM Ishikawa	FUS-DDIT3		fusion gene/product		-1.666	-1.633	0.00629	AMIGO2,CAMK2N1,EFEMP1,FN1,TSC22D3,VIM
1 uM ARK1	FUS-DDIT3		fusion gene/product		-0.716	-0.707	0.011	AMIGO2,ASNS,CCN2,COL4A1,EFEMP1,LCN2,LIFR,NPAS2,TSC22D3
100 nM Ishikawa	FUS-DDIT3		fusion gene/product		0.249	0.447	0.0525	AMIGO2,CAMK2N1,CCN2,LOX,VIM
100 nM Ishikawa	FZD4		G-protein coupled receptor		0.271	-0.15	0.00529	ALDH1A1,PROM1,SNAI1,VIM
1 uM Ishikawa	FZD8		G-protein coupled receptor		1.306	1.236	0.000998	ACTA2,FN1,VCAN,VIM
100 nM Ishikawa	FZD8		G-protein coupled receptor				0.0929	CCN2,VIM
1 uM ARK1	G protein beta gamma core		complex				0.0484	CCN1,CCN2
100 nM Ishikawa	G protein beta gamma core		complex				0.0219	CCN1,CCN2	33 (4)
1 uM ARK1	GAB2		other				0.0612	BCL2,BCL2L1,CDH1
1 uM ARK1	GAPDH		enzyme		1.9	1.915	0.0258	BCL2L1,ENPP1,HLA-C,IFITM1,SPP1,UBE2L6,WARS1	48 (3)
1 uM ARK1	GAS6-AS1		other				0.0762	IL1R1,RAB27B
1 uM Ishikawa	GATA2		transcription regulator				0.0781	CCL5,CCN3,TMPRSS2
100 nM Ishikawa	GATA3		transcription regulator				0.0159	CCL5,ICAM1,IL2RB,LOX,RUNX1,TGM2
1 uM ARK1	GATA6		transcription regulator		-1.198	-1.216	0.0246	ABCB1,CEBPG,COL4A1,DAB2,EDN1,FOXA2,PPARG,TGFB2,TNFSF10
1 uM Ishikawa	GBP2		enzyme				0.0812	FN1
100 nM ARK1	GCDH		enzyme				0.0316	ATF3,DDIT3
1 uM Ishikawa	GCDH		enzyme				0.0321	ATF3,CHAC1
1 uM ARK1	GCDH		enzyme				0.0157	ATF3,CHAC1,DDIT3
100 nM Ishikawa	GCDH		enzyme				0.0465	CHAC1,DDIT3
1 uM Ishikawa	GCH1		enzyme				0.00787	EGFR,VIM
1 uM ARK1	Gcn5l		group				0.0762	BBC3,CDKN1A
1 uM ARK1	GDF11	0.642	growth factor				0.0762	ICAM1,VCAM1
100 nM Ishikawa	GDF15	-0.765	growth factor		-1.539	-1.992	0.00691	GDF15,PLAU,SNAI1,VIM	101 (10)
100 nM ARK1	GDF2		growth factor		0.154	0.272	0.00863	HEY1,HHIPL2,ID2,IGFBP5,MAP2,UNC5B
1 uM Ishikawa	GDF2		growth factor		1.644	1.584	0.0006	CXCR4,HEY1,HTRA3,ID1,ID2,MAP2,SHISA3,SLCO2A1	9 (2)
1 uM ARK1	GDF2		growth factor		1.238	1.221	0.00364	CLYBL,ID1,ID2,JAG1,KIT,MAP2,NRP1,SHISA3,SLCO2A1,SMAD6,UNC5B	12 (2)
100 nM Ishikawa	GFRA1		transmembrane receptor				0.0929	JUN
1 uM ARK1	GGCT		enzyme				0.0762	CDH1,MMP2
1 uM ARK1	Ggtase I		complex				0.0484	CCN1,CCN2
100 nM Ishikawa	Ggtase I		complex				0.0219	CCN1,CCN2	33 (4)
100 nM ARK1	GJA1		transporter				0.0496	THBS1,VEGFA
1 uM ARK1	GJA1		transporter				0.036	CDH1,THBS1,VEGFA
100 nM ARK1	GJB1		transporter				0.0779	VEGFA
100 nM ARK1	GLI1		transcription regulator		1.246	1.057	6.31e-07	ABCG1,AHNAK2,APOBEC3B,ATF3,BBC3,BCL6,BIRC3,C1orf116,C5,FAM110C,FAS,GBP3,H1-0,HHIP,ID2,IL1R2,ITGB6,KITLG,LGALS1,MT1F,PDK4,PPARGC1A,PSMB9,RHOU,S100A14,SAT1,SCARA3,SLC1A3,SPP1,TGFB2,VEGFA
1 uM Ishikawa	GLI1		transcription regulator		0.084	0.183	1.3e-11	ABCC3,ABCG1,AHNAK,ALDH3A1,ARHGAP29,ATF3,C1QTNF3,CA12,CAV2,CCN1,DIRAS2,DUSP6,EGFR,ETV5,GADD45B,GLI2,GPRC5A,GSDMB,H1-0,HPGD,ID1,ID2,ID3,IER3,KCNJ8,LIF,MEF2C,MMP2,NAV3,PHLDA2,RAB27B,RGS10,S100A14,S100A2,SCARA3,SESN3,SGPP2,SPRY4,TIMP1,WNT5A
1 uM ARK1	GLI1		transcription regulator		1.18	1.216	4.47e-19	ABCC3,ABCG1,AHNAK,AHNAK2,ALDH3A1,APOBEC3B,ASPM,ATF3,BBC3,BCL2,BCL2L1,BCL6,BIRC3,C1orf116,C5,CAV2,CCN1,CDH1,CDK6,CDKN1A,CFAP300,CLIC5,DIRAS2,DUSP6,EGFR,ETV5,FAM110C,FAM43A,FOS,FOXA2,GADD45B,GLI2,H1-0,HPGD,ID1,ID2,ID3,IER5L,IFITM1,IGFBP7,IL1R2,IQGAP2,IRF2BPL,ITGA3,ITGB6,KBTBD8,KIT,KITLG,KLF4,KRT19,KRT80,LFNG,LGALS1,LINC00173,MAN1C1,MCM4,MMP2,MT1F,MT1X,MT2A,NREP,NRG1,PCDH18,PDK4,PGM2L1,PRICKLE1,PSMB…	188 (7)
100 nM Ishikawa	GLI1		transcription regulator		0.262	0.851	0.000442	ABCC3,AKR1C1/AKR1C2,AKR1C3,ANXA1,ANXA6,BHLHE41,CAV1,CCN1,CLIC5,CLMN,GNAL,GPRC5A,IGFBP7,IL18,ITGB6,KRT19,MAFF,MAN1C1,MMP2,NEO1,PAPSS2,PCDH18,PIM1,PLAU,S100A2,S100A6,SAT1,SGPP2,SLC1A3,SNAI1,TIMP1,TSPAN1
1 uM ARK1	GLI2	1.111	transcription regulator		0.364	0.342	0.0264	BCL2,BCL2L1,FOXA2,HSD11B2,JAG1,TGFB2
100 nM ARK1	GLI2		transcription regulator				0.0732	CLU,HHIP,TGFB2
1 uM Ishikawa	GLIPR2		other				0.00146	ACTA2,EGFR,VIM
1 uM ARK1	GLIPR2		other				0.0762	CDH1,EGFR
1 uM Ishikawa	GLIS1		transcription regulator	Inhibited	-2.114	-2.236	0.00505	ALDH3A1,COL1A2,EFEMP1,MMP2,SPARC
1 uM ARK1	GLIS1		transcription regulator		-0.59	-0.632	7.5e-05	ALDH3A1,COL4A1,COL6A2,EFEMP1,ITGA3,LOXL2,LOXL4,LTBP2,MMP2,TIMP3
1 uM Ishikawa	GLS		enzyme				0.0321	ACTA2,FN1
100 nM Ishikawa	GLUD1		enzyme				0.0929	SNAI1
100 nM Ishikawa	GNA11		enzyme				0.0929	ALPL
1 uM Ishikawa	GNA11		enzyme				0.0812	ALPL
100 nM ARK1	GNA13		enzyme				0.0577	CXCL5,VEGFA
100 nM ARK1	GNE	0.659	kinase				0.0316	DDIT3,TRIB3
1 uM ARK1	GNE	0.97	kinase	Activated	1.969	2	0.00114	ASNS,CHAC1,DDIT3,TRIB3
100 nM Ishikawa	GNE		kinase				0.0465	CHAC1,DDIT3
1 uM ARK1	GNL1		other				0.036	BCL2,BCL2L1,CDKN1A	217 (7)
100 nM Ishikawa	GOLM1		other				0.0929	VIM
1 uM Ishikawa	GOLM1		other				0.0812	VIM
100 nM ARK1	GPAT4		enzyme				0.0118	ATF3,DDIT3,ERN1
100 nM Ishikawa	GPAT4		enzyme	Inhibited	-1.156	-2	0.00322	DDIT3,EIF2AK3,HSP90B1,HSPA5
1 uM ARK1	GPAT4		enzyme				0.0762	ATF3,DDIT3,ERN1
100 nM ARK1	GPER1	0.837	G-protein coupled receptor		-0.897	-0.447	3.4e-06	ATF3,CCN2,DDIT3,DDIT4,EDN1,EDN2,ERRFI1,MT1F,PPP1R15A,RGS16
1 uM ARK1	GPER1	0.741	G-protein coupled receptor		0.615	0.548	9.06e-10	ATF3,CCN1,CCN2,DDIT3,DDIT4,EDN1,EDN2,ERRFI1,FOS,IER2,JUN,MT1F,MT1X,MT2A,PPP1R15A,PTGER4,RGS16,TNFAIP3,TUFT1	122 (7)
100 nM Ishikawa	GPER1		G-protein coupled receptor		-0.117	-1.219	0.00587	CCN1,CCN2,DDIT3,DDIT4,JUN,NR4A2,RGS16
1 uM Ishikawa	GPI		enzyme				0.0812	FN1,VIM
1 uM ARK1	GPNMB		enzyme				0.0484	ITGA5,NRP1
100 nM Ishikawa	GPR15LG		cytokine		0.31	0	0.0129	CCN2,IFIT1,IFIT3,JUN,MAFF,SULT2B1
1 uM Ishikawa	GPS2		transcription regulator				0.023	ABCA1,ABCG1,PGR
100 nM Ishikawa	GRN		growth factor		0.675	1	0.0306	AXL,C3,CLU,GPNMB,LGALS3BP,LIPA,NPC2,OLFML3
100 nM ARK1	Growth hormone		group		1.3	1.463	0.000745	ANGPTL4,ARID5B,IGFBP3,PDK4,PLK2,PPP1R15A,SGK1,SOCS1
1 uM ARK1	Growth hormone		group		1.021	0.999	0.000862	ANGPTL4,BCL2,BMP4,CDH1,CX3CL1,IGFBP3,NEDD9,PDK4,PLK2,PPP1R15A,SGK1,SOCS1,TNFSF10	165 (11)
1 uM ARK1	GSE1		other				0.00537	ACOX2,FOS,ICAM1,IFI16,IFIT3,ITGA7,ITPR3,PCOLCE,SLC1A3
1 uM ARK1	Gsk3		group		-0.4	-0.411	0.0178	BBC3,BCL2,DDIT3,EGFR,GDF15,JUN,TNFAIP3	266 (17)
100 nM Ishikawa	Gsk3		group		0.342	0.106	0.0203	DDIT3,GDF15,JUN,NR4A2,SNAI1	138 (18)
100 nM ARK1	Gsk3		group				0.087	BBC3,DDIT3,GDF15
100 nM ARK1	GSTO1		enzyme		0.796	0.64	0.0208	AHNAK2,DHRS2,OAS3,SAT1,SLFN5,THBS1
1 uM Ishikawa	GSTO1		enzyme		-1.008	-0.923	0.000476	AREG,CHAC1,DHRS2,DUSP6,NAV3,PDE4B,SCN9A,SLC17A5,TGFA
1 uM ARK1	GSTO1		enzyme		1.848	1.873	0.0023	AHNAK2,CD109,CHAC1,DHRS2,DUSP6,LMO7,MALT1,NID2,PDE4B,SEL1L3,SLFN5,THBS1,ZFP36L1
100 nM Ishikawa	GSTO1		enzyme		-0.047	0.513	0.00321	CHAC1,IFI6,IFIT1,NR4A2,OLFML3,SAT1,SEC31A,SLC17A5,THBS1
1 uM Ishikawa	H1-2		other		0.913	0.927	0.00146	GADD45A,HSPA1A/HSPA1B,IER3,PHLDA2
1 uM ARK1	H1-2	-0.662	other				0.0762	DDIT3,HSPA1A/HSPA1B,PMAIP1
100 nM ARK1	H1-3		other				0.0779	H19
1 uM Ishikawa	H19		other				0.0812	ACTA2,COL3A1
100 nM ARK1	H2AX		transcription regulator				0.0779	ANGPT1,VEGFA
1 uM ARK1	H2AX		transcription regulator				0.0934	ANGPT1,CLSPN,VEGFA
1 uM Ishikawa	H2BC17		other				0.0934	MEGF9,MYEOV,OSBPL6
100 nM Ishikawa	H3C14		other				0.0224	LRP2,PIK3R5,RUNX1
100 nM Ishikawa	H4C16		other				0.0929	RUNX1
100 nM Ishikawa	H6PD		enzyme				0.0219	DDIT3,HSPA5	20 (2)
1 uM Ishikawa	HAND2		transcription regulator		2.05	1.98	0.041	CLSTN2,COL1A2,COL3A1,TNNC1
1 uM ARK1	HAND2		transcription regulator		-0.619	-0.64	0.0812	CCBE1,NFATC2,PDLIM3,PTPRB,TNNC1,TPM1
1 uM Ishikawa	HAS2		enzyme				0.023	ACTA2,TIMP1,VIM	58 (10)
100 nM Ishikawa	HAS2		enzyme				0.0389	LOX,TIMP1,VIM
100 nM Ishikawa	HASPIN		kinase				0.034	SNAI1,VIM
1 uM ARK1	HASPIN		kinase				0.0762	CDKN1A,E2F1
1 uM Ishikawa	HAVCR1		other		-1.13	-1.114	0.00505	CCN1,CCN3,CLDN16,FGFR3,GLI2,SESN2,SLC29A1,SPARC,TMEM45A
1 uM ARK1	HAVCR1		other		-0.074	-0.069	7.5e-05	CCN1,CCND3,CDK6,CEBPB,CHKA,CLDN16,ENO2,FGFR3,FSCN1,GLI2,IL1R2,JUN,LOXL2,PEG10,PLAAT3,PSMB9,SESN2,STC2,UPK1B,VEGFA	109 (6)
100 nM Ishikawa	HAVCR1		other		-1.672	-1.555	8.5e-06	ANPEP,BHLHE41,CALR,CCN1,CEMIP,CLDN16,ERAP1,IFI6,JUN,L1CAM,NEO1,PPP2R2C,SLC39A7,SPARC,STC2,TMEM45A
100 nM ARK1	HAVCR1		other		-0.787	-0.816	0.0732	CCND3,FGFR3,IL1R2,PSMB8,PSMB9,VEGFA
1 uM ARK1	HBB		transporter				0.0258	BCL6,CFB,GDF15,ICAM1,IFIT3,IL1R1,OASL,PTGER4,TGFB2,TLR5,TNFAIP3	152 (7)
100 nM Ishikawa	HBB		transporter				0.0358	C3,CCL5,DLX4,GDF15,ICAM1,IFIT3,OASL	70 (7)
1 uM ARK1	HBEGF	1.786	growth factor		-0.821	-0.822	0.0563	BCL2,CCN2,CCND3,MMP2,NRP1,PDE6B,SOX9,THRB
1 uM ARK1	HCAR1		G-protein coupled receptor		0.031	0	0.0511	ICAM1,NEDD9,SLC16A3,TGFB2
100 nM ARK1	Hdac		group		0.861	0.614	0.0135	ATF3,BCL6,DDIT3,IGFBP3,MT1F,SPP1
1 uM ARK1	Hdac		group		-0.102	-0.065	0.00271	ATF3,BCL6,DDIT3,EGFR,FOS,GADD45B,IGFBP3,JUN,LRP2,MT1F,SPP1,TGFBR2	190 (9)
100 nM Ishikawa	Hdac		group	Activated	1.51	2.168	0.0948	DDIT3,JUN,LRP2,PIK3R5,SMPD3
1 uM ARK1	HDAC1		enzyme		1.082	1.091	0.044	CDC25A,CDC6,CDH1,CDKN1A,COL9A1,ID1,LCN2,MME,PMAIP1,RHOB,RRM2,SPP1,TGFBR2	232 (11)
1 uM ARK1	HDAC2		transcription regulator				0.0563	BBC3,CDH1,CDKN1A,E2F1,ITGB8,MMP7,RHOB,RRM2
1 uM ARK1	HDAC4		transcription regulator		-0.489	-0.492	0.0291	CDKN1A,IFITM3,NEDD9,VCAM1,VEGFA	279 (12)
1 uM ARK1	HDAC6		transcription regulator		-0.895	-0.923	0.000833	ADAMTS1,CDH1,ICAM1,JUN,JUNB,LTBP2,PDGFB,TGFBI,VCAM1	69 (4)
100 nM Ishikawa	HDAC6		transcription regulator	Inhibited	-1.643	-2.219	0.0165	ICAM1,JUN,PLAU,TGFBI,VIM
1 uM Ishikawa	HEIH		other		1.128	1	0.0289	GADD45B,HSPA2,MEF2C,NTRK2
1 uM ARK1	HELLS		enzyme	Activated	2.031	2	0.0163	CCNA2,CDC6,E2F1,MCM4,PCNA
100 nM Ishikawa	HEPACAM		other				0.0929	AQP4
1 uM Ishikawa	HEPACAM		other				0.0812	AQP4
1 uM ARK1	HERC3		enzyme				0.0484	ANKRD1,CCN2,CDH1
100 nM Ishikawa	HERC3		enzyme				0.0141	ANKRD1,CCN2,VIM	40 (5)
100 nM ARK1	HERC3		enzyme				0.0577	ANKRD1,CCN2
100 nM Ishikawa	HEXIM1		transcription regulator				0.0929	AKR1C3,ANXA1
100 nM Ishikawa	HFE		transmembrane receptor				0.0454	DDIT3,HSP90B1,HSPA5
1 uM ARK1	HGF		growth factor		-0.815	-0.832	0.00234	ANK3,BCL2L1,BIRC3,CDH1,CDKN1A,FEN1,FOS,KRT19,MMP2,RHOB,ST14,TAGLN2,THBS1,TMEM97,VCAM1,VEGFA,WT1	298 (21)
1 uM ARK1	HHEX		transcription regulator		1.353	1.342	0.000225	AMOTL2,ANKRD1,AXL,CCN1,CCN2,LATS2	71 (4)
100 nM Ishikawa	HHEX		transcription regulator	Inhibited	-1.719	-2	0.00322	ANKRD1,AXL,CCN1,CCN2	16 (3)
100 nM ARK1	HHEX		transcription regulator				0.0769	ANKRD1,CCN2
1 uM ARK1	HIBCH		enzyme		1.266	1.291	0.000168	ACOX2,ACSS2,BCL3,CEBPB,CX3CL1,FOS,ICAM1,JUN,JUNB,MAP3K8,PDK4,PLIN4,PPARG,TNFAIP3,TNFRSF1A
100 nM ARK1	HIBCH		enzyme		0.578	0.447	0.0551	CXCL5,PDK4,PLIN4,PPARG,SLC27A2
1 uM Ishikawa	HIC1		transcription regulator		1.857	1.89	0.00138	ACTA2,AMIGO2,CA12,CCN3,CDKN1C,ID4,LIF,PLPPR4
1 uM ARK1	HIC1		transcription regulator		-0.554	-0.543	0.00347	AHNAK2,AMIGO2,BBOF1,CA2,CXCL14,EPHA2,ID4,LCN2,MCAM,SLC7A11,SOX9,SPP1
100 nM ARK1	HIF1A		transcription regulator		-0.767	-0.403	0.00663	AKAP12,ANGPTL4,CCN2,DDIT4,EDN1,EGLN3,GPER1,IGFBP3,INHBB,ITGA5,LGALS1,PCK2,PRKN,THBS1,VEGFA	84 (9)
1 uM Ishikawa	HIF1A		transcription regulator		0.99	0.827	0.000838	CCL5,CCN1,CCN3,CLDN1,COL1A2,CXCR4,DPF3,EFNA3,EGFR,FN1,FYN,GADD45B,ITGB3,MMP2,NTRK2,SESN2,SLC29A1,TMEM45A	73 (9)
1 uM ARK1	HIF1A		transcription regulator		0.45	0.39	3.2e-06	ABCB1,ADM,ANGPTL4,AXL,BCL2L1,CCN1,CCN2,CDH1,CDKN1A,CHKA,CTDSPL,DDIT4,EDN1,EGFR,ENO2,EPAS1,FOS,FSCN1,GADD45B,GPER1,IGFBP3,IL15,INHBB,IRS2,ITGA1,ITGA5,KIAA1217,LGALS1,LOXL2,MMP2,MMP7,PCK2,PRKN,PTGIS,SESN2,SLC16A3,SOX9,SPAG4,STC2,THBS1,VCAM1,VEGFA	334 (22)
100 nM Ishikawa	HIF1A		transcription regulator	Inhibited	-1.734	-2.809	0.00118	AKAP12,AXL,CAV1,CCL5,CCN1,CCN2,CEMIP,CLDN1,COL1A2,DDIT4,DPF3,ITGB3,L1CAM,LOX,MMP2,NDRG1,PROM1,SLC39A7,SNAI1,STC2,THBS1,TMEM45A	146 (17)
100 nM ARK1	HIF1AN		enzyme				0.0779	EGLN3,VEGFA
1 uM ARK1	HIF1AN		enzyme				0.0934	ADM,SOX9,VEGFA
1 uM ARK1	Histone h3		group				0.0762	ANK1,ATF3,BBC3,BCL2,CDH1,CDKN1A,CSPG4,CYRIA,DDIT3,FOXA2,ICAM1,ID1,IGFBP3,ITGA5,JUN,MYBL2,NEAT1,PCDHA12,PCNA,PDGFB,PMAIP1,RAB27B,SEMA6A,SPATS2L,TNFAIP3,TNFSF10
1 uM Ishikawa	Histone h3		group				0.0934	ATF3,CYRIA,GBX2,HOXA9,ID1,MYT1,RAB27B,RGS10,SEMA6A,TMPRSS2,WLS
1 uM ARK1	Histone h4		group				0.0114	ABCB1,CCND3,CDC25A,CDKN1A,E2F1,GADD45B,PMAIP1,RRM2,TGFBR2,TNFAIP3,TNFSF10	125 (5)
1 uM ARK1	HIVEP1		transcription regulator		-1.84	-1.786	0.0013	EGFR,IL1R1,IL1R2,MALT1,MAP3K8,MRAS,NFKBID,TGFBR2,TGFBR3,TLR5,TNFAIP3,TNFRSF1B	157 (7)
1 uM Ishikawa	HLX		transcription regulator		-0.235	-0.152	0.0161	AREG,CDKN1C,CLDN1,GDF15
100 nM Ishikawa	HLX		transcription regulator		-0.479	0.13	0.00749	ANKRD1,CDKN1C,CLDN1,GDF15,JUN
100 nM Ishikawa	HMGA1		transcription regulator		-0.855	-1.134	0.0103	CAV1,CEP19,IGFBP1,MYEOV,SEC24D,SLC17A5,SNAI1,VIM	62 (6)
1 uM Ishikawa	HMGA1		transcription regulator	Inhibited	-2.2	-2.236	0.064	CAV2,MYEOV,SLC17A5,STEAP3,VIM
1 uM ARK1	HMGCR		enzyme				0.0484	CCN1,CCN2
100 nM Ishikawa	HMGCR		enzyme				0.0219	CCN1,CCN2	33 (4)
1 uM Ishikawa	HMGN2		other				0.0162	IER3,PHLDA2
100 nM Ishikawa	HMGXB4		other				0.0929	ICAM1
1 uM Ishikawa	HMMR		transmembrane receptor				0.0587	FN1,VIM
100 nM ARK1	HMOX1	-0.772	enzyme		-0.71	-0.816	0.00426	ANGPT1,CXCL5,HMOX1,TGFB2,THBS1,VEGFA
1 uM ARK1	HMOX1	-1.575	enzyme		0.774	0.788	0.0268	ANGPT1,HMOX1,ID1,ID3,MAPT,TGFB2,THBS1,VEGFA	82 (4)
100 nM Ishikawa	HNF1A		transcription regulator				0.0901	ANPEP,CPM,FUT3,HGFAC,IGFBP1,LIPA,NDRG1,NTS,S100A6,SEL1L,SERPING1
1 uM ARK1	HNF1B		transcription regulator	Activated	2.59	2.53	3.93e-05	AGR2,ARG2,B3GALT5,CDH1,DIAPH3,ERFE,FZD1,KCNJ16,KIF20B,LIPG,NEDD9,NFKBID,PHLDB2,PLAAT3,PTGER4,RASSF7,SH3RF1
100 nM ARK1	HNRNPA2B1		other				0.0239	GDF15,H19,INHBB,NPR3,PCSK9,PPARGC1A,S1PR3,STK32B,TGFB2
1 uM Ishikawa	HNRNPA2B1		other				0.0124	CA12,CLDN1,CP,DNER,FN1,GDF15,LETM2,NR2F1,SCN9A,VCAN
1 uM ARK1	HNRNPA2B1		other				9.16e-06	ABCB1,AKT3,BCL2L1,CDH1,ERBB3,FSCN1,FZD8,GDF15,H19,INHBB,KCTD12,KRT4,LETM2,MOCOS,NPR3,NR2F1,NR3C2,PCSK9,PEG10,PGM2L1,PITPNC1,SEMA3B,SPAG4,ST8SIA4,STK32B,TGFB2,UBASH3B
100 nM Ishikawa	HNRNPA2B1		other				0.000397	AKT3,CADM1,CEMIP,CLDN1,CP,CPVL,DCLK1,GDF15,HYAL1,LPAR1,NTS,P4HA1,PDE1A,SEMA3B,SNAI1,TFPI2
1 uM Ishikawa	HNRNPH3		other				0.0812	HSPA1A/HSPA1B
100 nM Ishikawa	HNRNPL		other				0.0219	AXL,GPT2
1 uM Ishikawa	HNRNPM		other				0.0812	WNT5A
1 uM ARK1	HOTAIR		other		-0.227	-0.232	0.0258	CDH1,CDKN1A,GDF15,IFITM1,PCDH10,PCK2,PPARG	94 (4)
100 nM Ishikawa	HOXA10		transcription regulator				0.0743	ITGB3,MIR99AHG
100 nM ARK1	HOXA4		transcription regulator				0.0316	ANKRD1,CCN2	40 (6)
1 uM ARK1	HOXA4		transcription regulator				0.0157	ANKRD1,CCN1,CCN2	122 (8)
100 nM Ishikawa	HOXA4		transcription regulator				0.00461	ANKRD1,CCN1,CCN2	35 (5)
1 uM Ishikawa	HOXA5		transcription regulator		0.959	1.004	0.0242	CLDN1,LIF,PGR,VIM
1 uM ARK1	HOXA-AS2		other		1.546	1.543	0.00364	CDKN1A,DDIT3,EGFR,PLK3,TNFSF10
1 uM ARK1	HOXB1		transcription regulator				0.0484	HOXB2,HOXB4
1 uM Ishikawa	HOXB4		transcription regulator				0.0812	PGR
1 uM ARK1	HOXC6		transcription regulator				0.0484	ABCB1,BCL2
100 nM Ishikawa	HOXD10	0.676	transcription regulator				0.0495	CTNNA3,ICAM1,TIMP1
1 uM ARK1	HOXD10		transcription regulator		-0.01	0	0.0511	EZR,ICAM1,ITGA3,RHOB
1 uM ARK1	HOXD13		transcription regulator				0.0812	ANGPT1,SERPINE2,TGFBR2,TNC
100 nM ARK1	HRAS		enzyme				0.00701	ANKRD1,CCN2,FAS,HMOX1,ITGA5,ITGA6,RRM2
1 uM Ishikawa	HRAS		enzyme				0.00935	AREG,CCN1,EGFR,ELN,SESN3,SPRY2,VIM
1 uM ARK1	HRAS		enzyme				2.65e-05	ANKRD1,BCL2,CCN1,CCN2,CCNA2,CDH1,CDKN1A,CRIM1,EGFR,HMOX1,IGF2,ITGA5,ITGA6,RRM1,RRM2,SPRY2,TK1	297 (23)
100 nM Ishikawa	HSD17B12		enzyme				0.0102	DDIT3,ERP44
100 nM ARK1	HSF1		transcription regulator		-1.88	-1.877	0.00106	BMP7,CLDN7,CLU,DHRS2,HMOX1,HSP90AA1,HSPE1,HSPH1,IGFBP4,SMTNL2,TMPRSS3,WWC1
1 uM ARK1	HSF1		transcription regulator		-1.105	-1.106	3.42e-06	ABCB1,BCL2,BCL2L1,BMP7,CDC6,CDH1,CLDN7,DHRS2,EFEMP1,EGFR,HMOX1,HSP90AA1,HSPA1A/HSPA1B,HSPA4L,HSPB8,HSPE1,HSPH1,IGFBP4,MAPT,MCM4,MCM6,MICB,NFATC2,RANGAP1,SLC5A3,SMTNL2,TMPRSS3,WWC1
1 uM ARK1	Hsp90 (family)		group		-0.142	-0.166	0.0612	AXL,BCL2L1,BCL6,EGFR,EPAS1,ERBB3,MICB,WT1
100 nM ARK1	HSPA5		enzyme		1.847	1.914	0.00654	ATF3,CLU,DDIT3,ERN1,FHOD1,HSP90AA1,PPP1R15A
1 uM Ishikawa	HSPA5		enzyme		-0.543	-0.57	0.00883	ATF3,CCL5,COL1A2,EGFR,GADD45A,HSPA8,LIF
1 uM ARK1	HSPA5		enzyme	Activated	2.06	2.05	0.00327	ATF3,BCL2L1,CDH1,DDIT3,EGFR,ERN1,FSTL1,HSP90AA1,KCTD12,PPP1R15A,PRSS23,STC2,TNFAIP3
100 nM Ishikawa	HSPA5	-1.967	enzyme		-0.797	-1.073	2.66e-06	C3,CCL5,CLU,COL1A2,DDIT3,DNAJB9,EIF2A,EIF2AK3,FSTL1,HSP90AA1,HSP90B1,IFIT1,SMIM14,STC2
100 nM Ishikawa	HSPA9		other				0.0338	CLMN,HOXD10,VIM	8 (2)
1 uM Ishikawa	HSPA9		other				0.0903	FN1,VIM
1 uM Ishikawa	HTR1A		G-protein coupled receptor				0.0812	FN1,VIM
100 nM Ishikawa	HUNK		kinase				0.0929	SNAI1,VIM
1 uM Ishikawa	HUNK		kinase				0.07	EGFR,VIM
100 nM ARK1	HYAL1		enzyme		-1.486	-1.414	0.000452	FAS,IGFBP4,IL20RB,LPXN,MAP1B,PSMB9,SPP1,TUBB
1 uM ARK1	HYAL1		enzyme		-1.797	-1.807	1.44e-05	ADAMTS5,AP1S2,C1orf54,IGFBP4,IL20RB,ITGA7,LPXN,MAP1B,PSMB9,SEL1L3,SOX9,SPP1,STXBP6,TGFBR2,TUBB
100 nM Ishikawa	HYAL1	-1.182	enzyme		-0.281	-0.447	0.0849	ADAMTS5,IGFBP4,LGALS3BP,LOX,TAGLN
1 uM ARK1	IBTK		other				0.0236	BCL2L1,SQSTM1
100 nM Ishikawa	ICAM1	-0.671	transmembrane receptor				0.0788	PROM1,SNAI1,VIM
100 nM ARK1	ICAM3		transmembrane receptor				0.0779	PPARG
100 nM Ishikawa	ID1		transcription regulator		-1.29	-1.98	0.0324	ICAM1,MMP2,SNAI1,VIM	82 (11)
1 uM ARK1	ID1	1.197	transcription regulator		0.496	0.468	0.0528	BCL2L1,CDKN1A,ICAM1,IGFBP3,MMP2
1 uM Ishikawa	ID2	0.622	transcription regulator				0.023	EGFR,ITGB3,NTRK2
1 uM ARK1	ID2	1.386	transcription regulator		0.243	0.277	0.00725	CDH1,CDKN1A,EGFR,ITGA3,LAMA4
100 nM ARK1	ID4		transcription regulator				0.0779	VEGFA
1 uM ARK1	IDO1		enzyme				0.0612	SLC1A4,SLC6A9,SLC7A11
100 nM Ishikawa	IFIH1		enzyme				0.0573	CCL5,IFI44L,IFIT1
1 uM Ishikawa	IFN Beta		group				0.0523	FN1,HLA-B,SPRY2,SPRY4
100 nM Ishikawa	IFN type 1		group				0.0743	IFIT1,TNFSF10
1 uM ARK1	IFNA2		cytokine		-0.369	-0.409	0.0128	CYB5A,GBP1,HMGCS1,IFI16,IFIT3,IFITM1,IFITM3,ISG20,OASL,PMAIP1,SOCS1,TNFRSF1A,TNFSF10,UBE2L6	64 (6)
100 nM Ishikawa	IFNA2		cytokine	Inhibited	-1.261	-2.153	0.0185	IFI44L,IFI6,IFIT1,IFIT3,IFITM3,LGALS3BP,OASL,PMAIP1,TNFSF10
100 nM ARK1	IFNA2		cytokine		1.494	1.756	0.0577	APOL6,CYB5A,FAS,GBP1,OAS3,SOCS1
100 nM ARK1	IFNAR2		transmembrane receptor	Activated	1.785	2	0.00536	PSMB8,PSMB9,TLR3,UBA7
100 nM ARK1	IFNG		cytokine		0.679	1.058	0.00458	APOL6,ATF3,BBC3,DDR2,ERAP2,FAS,GBP1,HRK,ICOSLG/LOC102723996,IGFBP4,LAMP3,OAS3,PPARG,PSMB8,PSMB9,SLFN5,SOCS1,THBS1,TLR3	105 (14)
1 uM ARK1	IFNG		cytokine	Inhibited	-1.944	-2.008	3.08e-05	APOL1,ATF3,BBC3,BCL2,BCL2L1,BCL3,BMF,CCNA2,CDKN1A,CEBPB,CHAC1,CX3CL1,DDR2,E2F1,EFCAB6,EPOR,ERAP2,GBP1,H6PD,HLA-B,HLA-C,HRK,HSPA1A/HSPA1B,ICAM1,IFIT3,IFITM1,IGFBP4,IL12A,IL15,ISG20,JUNB,KLF4,LAMP3,MMP11,MMP2,OASL,PLAAT3,PMAIP1,PPARG,PSMB9,SLFN5,SOCS1,THBS1,THEMIS2,TLR5,TNFRSF1A,TNFRSF1B,TNFSF10,TRIB2	232 (16)
100 nM Ishikawa	IFNG		cytokine	Inhibited	-1.806	-3.092	0.0044	BTN3A1,C3,CCL5,CHAC1,CP,ICAM1,IFI44L,IFI6,IFIT1,IFIT3,IGFBP4,ITGB3,KCNMA1,KCTD7,LGALS3BP,MMP2,OASL,PIM1,PMAIP1,PROM1,RUNX1,SNAI1,THBS1,TNFSF10,VIM	128 (17)
1 uM Ishikawa	IFNG		cytokine		-0.299	-0.446	0.0908	ATF3,CCL5,CHAC1,CP,CXCR4,DDX60,ETV7,HLA-B,HSPA1A/HSPA1B,ITGB3,KCNMA1,MMP2,NFE2L3,VIM
100 nM ARK1	IFNGR1		transmembrane receptor				0.0779	FAS
100 nM ARK1	IFNL1		cytokine		-0.133	0.24	0.00811	APOL6,ATF3,GBP1,GBP5,LAMP3,OAS3,PSMB9	12 (2)
1 uM ARK1	IFNL1		cytokine	Inhibited	-2.054	-2.112	0.00166	ATF3,CHAC1,GBP1,GBP5,HLA-B,HLA-C,IFIT3,IFITM1,IFITM3,ISG20,LAMP3,OASL,PSMB9,UBE2L6	30 (3)
100 nM Ishikawa	IFNL1		cytokine		-0.323	-1.569	0.00488	CHAC1,GBP5,IFI44L,IFI6,IFIT1,IFIT3,IFITM3,LGALS3BP,OASL
1 uM Ishikawa	IFNL1		cytokine		1.592	1.452	0.0765	ATF3,CHAC1,DDX60,GBP5,HLA-B
100 nM ARK1	IGF1		growth factor		-0.952	-0.785	0.0174	BBC3,DDIT3,IGFBP3,PSMB8,PSMB9,VEGFA	52 (4)
1 uM ARK1	IGF1		growth factor		-0.533	-0.559	0.00152	BBC3,BCL2,BCL2L1,BMP4,CDKN1A,DDIT3,FOS,IGF2,IGFBP3,IRS2,PSMB9,SFN,VEGFA	275 (20)
1 uM ARK1	IGF1R		transmembrane receptor		1.037	1.009	0.0173	BCL2,BCL2L1,CDC42,CDH1,CEBPB,GPER1,RRM2,TNFSF10	310 (21)
1 uM ARK1	IGF2BP2		translation regulator				0.036	CDC6,CDKN1A,TIMP3
1 uM ARK1	IGF2BP3		translation regulator		0.912	0.887	0.00544	CDKN1A,F2RL1,GLS,IGF2,MAP3K1,TIMP3
1 uM Ishikawa	IGFBP2		other		0.374	0.246	0.0197	EFEMP1,EGFR,EPHA4,GDF15,MMP2	23 (3)
1 uM ARK1	IGFBP2		other		1.948	1.901	0.000156	BCL2L1,CDH1,DDAH1,EFEMP1,EGFR,EMP2,EPHA4,ESCO2,GDF15,MMP2,NEDD9,NMU	198 (10)
100 nM Ishikawa	IGFBP2		other		0.334	-0.514	0.0465	CADM1,COL14A1,EPHA4,GDF15,MMP2
1 uM ARK1	IGFBP3	1.004	other		-0.35	-0.374	0.00037	CDKN1A,ICAM1,MKNK2,MMP2,SDC2	191 (7)
100 nM Ishikawa	IGFBP3		other				0.0102	ICAM1,MMP2,THBS2	77 (7)
100 nM ARK1	IgG		complex		0.123	-0.149	0.00486	CLDN4,DDIT3,EDN1,EGLN3,LGALS1,PPARG,PPP1R15A,THBS1,TMEM130,TUBB2A,VEGFA	44 (4)
1 uM ARK1	IgG		complex		0.887	0.937	9.31e-06	ADGRG1,ADM,CDKN1A,CEBPB,CLDN4,CRABP2,DDIT3,EDN1,EZR,IER2,IFITM1,IFITM3,LGALS1,LGALS3,PPARG,PPP1R15A,PRSS8,RND3,SERPINF1,SNHG5,ST14,THBS1,TMEM130,TNFAIP3,TOB1,TUBB2A,UGCG,VEGFA	337 (20)
1 uM ARK1	IKBKB		kinase		1.836	1.812	0.0373	BCL2L1,BIRC3,DGKA,FSCN1,ICAM1,RAG1,TNC	154 (11)
100 nM Ishikawa	IKZF1	0.699	transcription regulator		1.091	1.982	0.0408	BLNK,CAV1,EIF2AK3,IFI6,IFIT3,IKZF1,MAN1C1,NEAT1,P2RX4,RUNX1
1 uM ARK1	IKZF1		transcription regulator		0.958	1	0.0687	BCL2,CAV2,CEMIP2,DEPP1,DNAJC6,FOS,IFIT3,KLF4,MAN1C1,MAP2,MYCL,NEAT1,OTUD1,SOX9,SPSB1
1 uM ARK1	IKZF3		transcription regulator		0.979	1.026	0.00271	BCL2,BCL2L1,CAV2,CEMIP2,DEPP1,IFIT3,KLF4,MAN1C1,MAP2,OTUD1,SOX9,SPSB1
100 nM Ishikawa	IKZF3		transcription regulator		0.582	1.387	0.0948	BLNK,CAV1,IFI6,IFIT3,MAN1C1
1 uM Ishikawa	IL10		cytokine		-0.718	-0.728	0.0462	CA12,CCL5,HPGD,PDE4B,TIMP1,VCAN	75 (11)
1 uM ARK1	IL10		cytokine		-0.098	-0.102	0.0297	BCL2,BCL2L1,CCND3,CDK6,DEPP1,HPGD,ICAM1,LAMP3,PDE4B,SOCS1,TNFRSF1A,TNFRSF1B	249 (19)
100 nM ARK1	IL10		cytokine		1.367	1.387	0.093	CCND3,CD83,LAMP3,SOCS1,TLR3
100 nM ARK1	IL13		cytokine		1.636	1.765	0.00172	ATF3,CLDN2,CXCL5,DHCR24,ENPP2,GAS7,IL1R2,KITLG,MMP10,PPARG,RFTN1,SOCS1,THBS1,VEGFA	41 (5)
1 uM Ishikawa	IL13		cytokine		-1.01	-1.065	0.00679	ABCA1,ATF3,CCL5,CD37,COL1A2,CXCR4,FOXJ1,LIPA,MUC5AC,NFE2,SLC43A3,TGM2,WNT5A	85 (11)
1 uM ARK1	IL13		cytokine		1.77	1.75	0.00117	ADAM28,ATF3,CLDN2,DHCR24,DUSP10,ENPP2,EPAS1,IL1R1,IL1R2,JAG1,KITLG,KLF4,MT1X,NFE2,PAX9,PPARG,PRSS8,RFTN1,SERPINF1,SLC8A1,SOCS1,ST14,ST8SIA4,TGM2,THBS1,TNS1,VCAM1,VEGFA	154 (10)
100 nM Ishikawa	IL13		cytokine		0.526	0.124	0.00706	ABCA1,C3,CCL5,CD101,COL1A2,G0S2,GPNMB,KRT5,LIPA,NFE2,NID1,SNCA,TFF3,TGM2,THBS1,TIMP4
100 nM ARK1	IL17A		cytokine		0.432	0.674	0.0362	CCN2,CD83,CXCL5,LCN2,PPARG,SGK1,SOCS1	85 (11)
1 uM Ishikawa	IL17A		cytokine		-0.094	-0.211	0.0166	ACTA2,CCL5,COL3A1,CTSK,CXCR4,FN1,GADD45A,TIMP1	108 (20)
100 nM Ishikawa	IL17A		cytokine		-0.359	-1.131	0.0617	CCL5,CCN2,COL2A1,COL3A1,ICAM1,KRT17,SNAI1,TIMP1
1 uM ARK1	IL17A		cytokine		0.22	0.183	0.0523	BCL2,CCN2,CDH1,ICAM1,KRT4,LCN2,NRP1,PPARG,SGK1,SOCS1,TGFBR2,TNFRSF1B,VCAM1
1 uM ARK1	IL1A		cytokine		-1.088	-1.134	0.0253	ALDH1A1,ATF3,BIRC3,CDKN1A,FOS,ICAM1,JUN,JUNB,KITLG,LCN2,MCAM,MT2A,TNFAIP3	282 (18)
100 nM ARK1	IL1A		cytokine		-0.371	-0.09	0.0577	ATF3,BIRC3,CXCL5,KITLG,LCN2,MMP10
100 nM ARK1	IL1B		cytokine	Activated	2.043	2.185	0.0181	BDNF-AS,CXCL5,DBI,EDN1,EHF,FAS,GAS5,MMP10,NEAT1,PPARG,PPARGC1A,THBS1,TLR3,VEGFA	77 (9)
1 uM ARK1	IL1B		cytokine		1.428	1.406	0.0306	AKT3,BCL2,BCL2L1,BDNF-AS,BMF,CDH1,CEBPB,EDN1,EHF,ENPP1,FGFR2,GAS5,ICAM1,IL15,ITGB8,KLF4,MMP11,MMP7,MT2A,NEAT1,NRP1,PAX9,PPARG,THBS1,TNFAIP3,TOB1,UGCG,VCAM1,VEGFA	271 (17)
100 nM ARK1	IL-1R		group		0.465	0.816	0.00232	CXCL5,FAS,IGFBP3,IGFBP4,MMP10,VEGFA
1 uM ARK1	IL-1R		group		-0.336	-0.378	0.0422	EGFR,ICAM1,IGFBP3,IGFBP4,TNFRSF11B,TNFRSF1B,VEGFA
100 nM Ishikawa	IL-1R		group		-0.398	-1.342	0.0352	ICAM1,IGFBP4,PLAU,TIMP1,TNFRSF11B
1 uM ARK1	IL1RN		cytokine		1.385	1.437	0.00741	ATF3,CHAC1,ERAP2,GBP1,H6PD,ICAM1,IFIT3,ISG20,LAMP3,OASL,PMAIP1,THEMIS2,TNFSF10	100 (7)
100 nM Ishikawa	IL1RN		cytokine		0.707	1.929	0.00257	BTN3A1,CHAC1,ICAM1,IFI44L,IFI6,IFIT3,KCTD7,OASL,PMAIP1,TNFSF10	75 (7)
100 nM ARK1	IL1RN		cytokine		-0.152	-0.447	0.0779	ATF3,ERAP2,GBP1,LAMP3,OAS3
1 uM Ishikawa	IL2		cytokine				0.0455	CARD9,CDKN1C,DUSP6,EPHA4,GADD45B,HSPA1A/HSPA1B,IER3,LIF,PDE4B,PHLDA2,SESN3
1 uM ARK1	IL2		cytokine		0.621	0.59	0.000271	BCL2,BCL2L1,BIRC3,CCND3,CDC25A,CDC6,CDKN1A,DUSP6,ENPP2,EPHA4,FGFR2,GADD45B,HSPA1A/HSPA1B,IDI1,ISG20,MAP2K6,NRGN,PDE4B,POLE2,PROK2,RFTN1,RHOB,SOCS1,SPP1,TNFRSF11B,TNFRSF1B,TNFRSF21,TNFRSF9,TNFSF10,TRIB3,VEGFA,WT1	263 (17)
100 nM ARK1	IL2		cytokine				0.0761	BIRC3,CCND3,ENPP2,FAS,RFTN1,SOCS1,SPP1,TRIB3,VEGFA,WT1
100 nM ARK1	IL3		cytokine		0.852	1	0.0505	BIRC3,CD83,LAMP3,SEMA7A
100 nM ARK1	IL36G		cytokine				0.0383	CD83,EDN1,HMOX1,S100A14,VEGFA	47 (7)
1 uM ARK1	IL36G		cytokine				0.0388	BCL2,CX3CL1,EDN1,HMOX1,JUN,MMP2,NRP1,S100A14,VEGFA	266 (18)
100 nM ARK1	IL4		cytokine		1.475	1.674	0.0469	CCND3,CD83,CLDN2,KITLG,MMP10,PPARG,SOCS1,VEGFA	70 (7)
1 uM ARK1	IL4		cytokine		0.755	0.718	0.00486	BCL2L1,CCND3,CDK6,CDKN1A,CLDN2,ICAM1,IL1R1,IL4R,KIT,KITLG,KLF4,NFATC2,PAX9,PDE4B,PPARG,PRSS8,SOCS1,ST14,VCAM1,VEGFA	280 (18)
100 nM ARK1	IL6		cytokine		0.718	0.931	0.0305	BBC3,CD82,CLDN2,CLU,H19,MMP10,SGK1,THBS1,VEGFA	96 (14)
1 uM ARK1	IL6		cytokine		-0.417	-0.456	0.000161	ABCC3,ALDH1A1,BBC3,BCL2,BCL2L1,BCL3,CDH1,CDKN1A,CLDN2,E2F1,ENO2,FOS,H19,JUNB,KIT,MMP2,MMP7,PDGFB,SGK1,TGFBR2,TGM2,THBS1,TNFRSF25,VCAM1,VEGFA	201 (18)
100 nM Ishikawa	IL6		cytokine		-1.25	-1.984	0.0195	ABCA1,ABCC3,ALDH1A1,C3,CLU,HSPA5,IGFBP1,MMP2,PLAU,TGM2,THBS1,TIMP1	81 (12)
1 uM ARK1	IL6R		transmembrane receptor		-0.687	-0.7	0.0112	ABCC3,BCL2L1,CDKN1A,PCNA,VCAM1,VEGFA	278 (18)
1 uM ARK1	ILF3		transcription regulator		-0.523	-0.496	0.000261	ACAT2,ACSS2,ATF3,CAPG,CHKA,EBP,EGFR,FBXO6,FOS,ID2,IL4R,LGALS3,MCM5,PPARG,PTGER4,SEMA7A,TNC,WFDC21P
100 nM ARK1	ILF3		transcription regulator		-0.495	-0.64	0.0577	ATF3,ID2,NFKBIE,PPARG,SEMA7A,TLR3
1 uM ARK1	ILK		kinase				0.0934	BCL2,CDH1,CDKN1A,E2F1
100 nM ARK1	Immunoglobulin Lambda Light Chain		group				0.0496	DDIT3,ERN1
1 uM ARK1	Immunoglobulin Lambda Light Chain		group				0.036	DDIT3,ERN1,PMAIP1
100 nM Ishikawa	Immunoglobulin Lambda Light Chain		group				0.0102	DDIT3,HSPA5,PMAIP1
100 nM ARK1	INHBA		growth factor		-2.068	-1.904	0.0402	MYCL,PCDH9,RGS16,SOCS1,TMEFF2,VANGL2,VEGFA
1 uM ARK1	INHBA		growth factor	Inhibited	-2.268	-2.297	0.00397	BCL2L1,CDC25A,CDH1,IL12A,JUNB,LEFTY2,MPPED2,MYCL,NRG1,PCDH9,PGM2L1,RGS16,SOCS1,TENT5B,TMEFF2,VANGL2,VEGFA	123 (7)
100 nM ARK1	INPP5F		phosphatase				0.0247	CCNB1IP1,DDIT3,ERN1,TUBB4A
1 uM ARK1	INS		other	Inhibited	-2.246	-2.243	0.00214	AMOTL2,ANKRD1,BCL2L1,CCDC80,CCN2,CDH1,CRABP2,DDIT4,GAS1,PLCG2,PPARG,SLC7A11,TNFRSF11B,VEGFA	233 (16)
100 nM Ishikawa	INS		other		1.708	1.793	0.000154	ANKRD1,CCN2,CEMIP,COL3A1,DDIT4,IGFBP1,PSAT1,RDH10,SNAI1,TFPI2,TNFRSF11B,VLDLR	65 (7)
100 nM ARK1	INS		other		-1.39	-1.408	0.0761	ANKRD1,CCN2,DDIT4,PPARG,VEGFA
100 nM ARK1	INSIG1		other		-2.267	-1.982	0.00051	ATF3,DDIT3,ERN1,TRIB3
1 uM ARK1	INSIG1		other		-1.352	-1.387	0.000826	ATF3,DDIT3,ERN1,JUN,TRIB3
100 nM Ishikawa	INSIG1		other				0.0141	DDIT3,HSPA5,JUN
100 nM ARK1	INSIG2		other				0.0147	DDIT3,TRIB3
1 uM ARK1	INSIG2		other				0.0484	DDIT3,TRIB3
100 nM ARK1	Interferon alpha		group		-1.032	-0.68	0.000137	ATF3,BCL6,CCND3,CTH,DDIT4,ENPP2,GBP1,GBP5,IGFBP4,IKBKE,LAMP3,OAS3,PSMB9,SAT1,SLFN5,TLR3,UBA7,ZBED2	21 (2)
1 uM ARK1	Interferon alpha		group		-1.648	-1.701	1.13e-05	APOL1,ATF3,BCL6,CCND3,CDC25A,CDKN1A,CTH,DDIT4,DUSP6,E2F1,EFCAB6,ENPP2,FBXO6,FOS,GBP1,GBP5,GLS,HSPA1A/HSPA1B,IFIT3,IFITM1,IGFBP4,IKBKE,IL15,ISG20,LAMP3,NF2,NFIL3,PSMB9,RBCK1,SLFN5,SPRY2,SPRY4,TNFSF10,TRIB2,UBA7,UBE2L6,ZBED2	220 (11)
1 uM ARK1	IQGAP1		other				0.0612	CDC42,CDH1,THRB
1 uM Ishikawa	IQGAP1		other				0.07	CXCR4,PGR
1 uM Ishikawa	IRAK1		kinase				0.0903	CCL5,MUC5AC
1 uM ARK1	IRF1		transcription regulator		1.093	1.054	0.0228	BRIP1,CDKN1A,CEBPB,CFB,IFIT3,IL12A,PLAAT3,PSMB9,SOCS1,TNFSF10
100 nM ARK1	IRF2		transcription regulator		0.476	0.816	0.0112	CLDN2,CXCL5,FCGBP,LCN2,PSMB8,PSMB9,TPM1
1 uM ARK1	IRF2		transcription regulator		-0.954	-1	0.0179	BCL2,CFB,CLDN2,CYP4F11,FCGBP,ID1,LCN2,MMP7,PSMB9,TNFSF10,TPM1,UBE2L6	19 (2)
1 uM ARK1	IRF2BP1		transcription regulator				0.0543	ADAMTS1,ATF3,EGFR,FOS,OSR2,TNFAIP3,TNFRSF11B
100 nM Ishikawa	IRF3		transcription regulator		-0.932	-1.46	0.0525	CCL5,IFI44L,IFI6,IFIT1,VIM
1 uM ARK1	IRF4		transcription regulator		0.658	0.653	0.00512	ALPK2,BCL6,BIRC3,CDK6,CEMIP2,ELL2,GBP1,ICA1,IL12A,ISG20,NFATC2,PTGER4,SPP1,TNFRSF9,TNFSF10
100 nM ARK1	IRF8		transcription regulator				0.0503	ARID5B,BCL6,CD74
1 uM ARK1	IRF9		transcription regulator				0.0291	GBP1,IFIT3,IFITM1,IFITM3,IL12A
100 nM Ishikawa	IRF9		transcription regulator				0.0788	IFIT1,IFIT3,IFITM3
1 uM ARK1	IRGM		enzyme		0.268	0.324	0.0253	GBP1,HLA-B,IFI16,IFIT3,IFITM1,IFITM3,IKBKE,ISG20,OASL,TNFAIP3,TNFSF10,UBA7,UBE2L6
100 nM ARK1	IRGM		enzyme	Inhibited	-2.077	-2.425	0.0577	GBP1,IKBKE,OAS3,PSMB8,TLR3,UBA7
100 nM ARK1	IRS		group				0.0779	VEGFA
100 nM ARK1	ISCU		other				0.0779	FTH1
1 uM Ishikawa	ISG15		other		-1.348	-1.342	0.0197	COL1A2,HLA-B,TGM2,TIMP1,VCAN	59 (7)
1 uM ARK1	ISG15		other		-0.589	-0.587	0.0027	COL7A1,EIF4EBP1,FBLN2,HLA-B,HLA-C,IFITM3,LTBP1,LTBP2,PTGIS,TGM2
100 nM Ishikawa	ISG15		other		0.189	0.245	0.00115	COL14A1,COL1A2,IFI6,IFIT1,IFITM3,LGALS3BP,TGM2,TIMP1
100 nM ARK1	ISLR		other	Activated	1.863	2	0.0135	ANKRD1,CCN2,PARD6G-AS1,PPP1R15A
1 uM ARK1	ISLR		other	Activated	2.913	2.887	1.8e-07	ANKRD1,CCN1,CCN2,CIART,ERCC6L,FOS,FSTL1,FZD1,PARD6G-AS1,PPP1R15A,PRSS23,SLC7A11
100 nM Ishikawa	ISLR		other	Inhibited	-1.596	-2	0.0324	ANKRD1,CCN1,CCN2,FSTL1	34 (4)
1 uM ARK1	ITCH		enzyme				0.0246	CCN1,CCN2,TNFRSF1A	118 (7)
100 nM Ishikawa	ITCH		enzyme				0.0596	CCN1,CCN2
100 nM ARK1	ITGA11		other				0.0383	CCN2,SPP1,THBS1
1 uM Ishikawa	ITGA11		other		0.344	0.218	0.00793	ACTA2,FN1,SPARC,TIMP1
1 uM ARK1	ITGA11		other		1.377	1.342	0.00544	CCN2,IDI1,MAPT,SPP1,THBS1,TNC
100 nM Ishikawa	ITGA11		other	Inhibited	-1.156	-2	0.018	CCN2,SPARC,THBS1,TIMP1
1 uM ARK1	ITGA5	-1.005	transmembrane receptor		0	0	0.00267	FOS,GAS1,JUN,JUNB	271 (17)
1 uM ARK1	ITGA6	-0.732	transmembrane receptor		0.486	0.469	0.036	BCL2L1,ENPP2,ITGA3,VEGFA	243 (17)
100 nM ARK1	ITGA6	-0.622	transmembrane receptor				0.0955	ENPP2,VEGFA
1 uM Ishikawa	ITGAV		transmembrane receptor				0.0321	COL1A2,ITGB3,MMP2	45 (9)
100 nM Ishikawa	ITGAV		transmembrane receptor				0.0573	COL1A2,ITGB3,MMP2
1 uM Ishikawa	ITGB1		transmembrane receptor		0.734	0.686	0.0402	GAS1,ITGB3,VIM,WNT5A	41 (7)
1 uM ARK1	ITGB1		transmembrane receptor		-0.539	-0.555	0.0291	EIF4EBP1,FOS,GAS1,ITGA5,JUN,JUNB,VEGFA	318 (23)
100 nM Ishikawa	ITGB1		transmembrane receptor		-0.087	-0.516	0.00798	ITGB3,JUN,PLAU,RORC,SNAI1,VIM	147 (19)
1 uM ARK1	ITGB3		transmembrane receptor		-0.972	-1	0.0723	BCL2L1,ITGA3,MMP2,RTN4RL2
1 uM Ishikawa	ITGB4		transmembrane receptor				0.023	AREG,SPARC,VIM	35 (7)
1 uM ARK1	ITGB6	1.277	other				0.0484	CDH1,MMP2
1 uM Ishikawa	ITIH5		other				0.0812	ACTA2
1 uM Ishikawa	JAG1		growth factor				0.023	GLI2,HEY1,ITGB3
1 uM ARK1	JAG1	1.053	growth factor		-0.121	-0.152	0.036	CDKN1A,GLI2,LIFR,SPP1
100 nM ARK1	JAG1		growth factor				0.0955	HEY1,SPP1
100 nM ARK1	JAG2		growth factor				0.087	BCL6,CXCL5,SPP1
100 nM Ishikawa	JAK		group	Inhibited	-1.578	-2.219	0.00646	IFI6,IFIT1,IFIT3,IFITM3,VIM
1 uM ARK1	JAK1		kinase		-0.866	-0.896	0.0467	BCL3,HLA-C,ID1,JUNB,MMP2,PDGFB	237 (15)
1 uM Ishikawa	JAK1		kinase				0.0903	ID1,LIF,MMP2
1 uM Ishikawa	JAK3		kinase				0.0903	MAPK15,UCP1
1 uM ARK1	JMJD1C		enzyme				0.0934	CDKN1A,ID1,LMO2
1 uM ARK1	JMY	-0.695	transcription regulator				0.0612	BBC3,BCL2,CDH1,GADD45B
1 uM Ishikawa	Jnk		group		-1.81	-1.937	0.0247	ACTA2,CCL5,GDF15,MMP2,TGM2,TIMP1,VCAN	105 (18)
1 uM ARK1	Jnk		group		0.426	0.384	0.0241	BCL2L1,BIRC3,CCN2,CLDN2,EDN1,GDF15,ICAM1,IL12A,JUN,MMP2,TGFBR2,TGM2,VCAM1	284 (20)
100 nM Ishikawa	Jnk		group	Inhibited	-2.103	-3.099	0.00609	CCL5,CCN2,GDF15,HSPA5,ICAM1,JUN,JUND,MMP2,TGM2,TIMP1	105 (13)
100 nM ARK1	Jnk		group		1.483	1.746	0.0559	BIRC3,CCN2,CD83,CLDN2,EDN1,GDF15
100 nM ARK1	JUN		transcription regulator		0.133	0.466	0.000999	ANKRD1,ATF3,BBC3,BIRC3,CCN2,CCND3,CXCL5,EDN1,FTH1,HEY1,HMOX1,MMP10,NUPR1,VEGFA	44 (5)
1 uM Ishikawa	JUN		transcription regulator		1.029	0.913	0.0229	ACTA2,ATF3,CCN1,DUSP6,FN1,HEY1,HLA-B,HPGD,MMP2,PGR,VIM	41 (6)
1 uM ARK1	JUN	0.658	transcription regulator		0.499	0.448	1.68e-07	ABCB1,ANKRD1,ASNS,ATF3,AXL,BBC3,BCL2L1,BIRC3,CCN1,CCN2,CCND3,CDH1,CDKN1A,DUSP6,EDN1,EPAS1,FOXA2,FTH1,HLA-B,HMOX1,HPGD,ICAM1,IFI16,ITGB8,JUN,JUNB,LTBP1,MMP2,MMP7,NUPR1,PARD6B,PTPRD,RAB31,SH2D5,SYK,VEGFA	325 (20)
100 nM Ishikawa	JUN	-0.791	transcription regulator	Inhibited	-1.922	-2.682	0.0629	ALOX12,ANKRD1,AXL,CCN1,CCN2,ICAM1,JUN,MMP2,NDRG1,PIM1,SFTPD,VIM
100 nM ARK1	JUNB		transcription regulator				0.0728	FTH1,HMOX1,MMP10,TGFB2
100 nM ARK1	JUND		transcription regulator				0.0634	FTH1,HMOX1,SAT1
100 nM Ishikawa	Kallikrein		group				0.0929	ICAM1
100 nM Ishikawa	KAT2A		enzyme				0.0187	DNAJB9,EDEM1,HSPA5	13 (2)
1 uM Ishikawa	KAT5		transcription regulator		0.78	0.707	0.0193	FOXJ1,GADD45B,GPC5,HEXIM1,PCDH15,PRR5L,STEAP3,ZCCHC12
1 uM Ishikawa	KCNN4		ion channel				0.0321	CCL5,TSC22D3	20 (2)
100 nM Ishikawa	KDELR1		transporter				0.0929	HSPA5
100 nM Ishikawa	KDELR2		other				0.0929	SNCA
1 uM Ishikawa	KDM1A		enzyme		0.238	0.239	0.0335	CCL5,COL1A2,ID2,MAP2,MYT1,NEBL,NFE2L3,SYBU,VIM
1 uM ARK1	KDM1A		enzyme	Activated	3.046	3.046	2.82e-07	ADM,BRIP1,C1orf116,CCNA2,CDH1,CDKN1A,CENPK,CLDN7,ELL2,FOXA2,ID2,IQGAP2,KRT8,LATS2,MAP2,MCM4,MCM6,MYBL2,NEBL,PHLDB2,PRICKLE1,PTTG1,RHOU,SLC22A3,SYNPO,TCF19,TOX2,TRIP13,UHRF1,WWTR1,ZNF367
100 nM Ishikawa	KDM1A		enzyme		1.363	1.373	0.0413	CCL5,COL1A2,KCNAB2,KHDRBS3,ONECUT2,PHLDB2,SNAI1,ST6GALNAC1,SYNPO,TENM1,VIM	89 (7)
100 nM ARK1	KDM1A		enzyme		1.389	1.387	0.0632	C1orf116,CLDN7,ID2,MAP2,RHOU,SFRP1,SLC22A3,TRIP13
100 nM ARK1	KDM3A		transcription regulator		-0.768	-0.447	0.00535	CCN2,EDN1,GDF15,HMOX1,TNXB
1 uM ARK1	KDM3A		transcription regulator		1.928	1.875	4.63e-06	ADM,AJUBA,CCN1,CCN2,EDN1,GDF15,HMOX1,LOXL2,MCAM,PCNA,TNC,TNXB
1 uM Ishikawa	KDM3A		transcription regulator				0.0903	CCN1,FSTL3,GDF15
100 nM ARK1	KDM3B		enzyme		-0.766	-1	0.0732	ARG2,CCN2,KALRN,PRUNE2,S1PR3
1 uM ARK1	KDM3B		enzyme	Inhibited	-2.481	-2.449	0.0589	ADAMTS1,ARG2,CCN2,CDC20,GTSE1,KALRN,PALMD,PRUNE2,SORL1,TSPAN7
1 uM ARK1	KDM4B		enzyme		0.524	0.492	0.0528	GLS,LCN2,LOXL2,PCK2,PDGFB
1 uM ARK1	KDM4D		enzyme				0.0612	BCL2,GLI2,SOX9
100 nM ARK1	KDM5B		transcription regulator		-1.679	-1.906	0.0383	CYB5A,DDIT3,DHCR24,EHD1,MT1F,SAT1,TUBB2A
1 uM ARK1	KDM5B		transcription regulator		-2.025	-1.987	0.00741	CYB5A,DDIT3,DHCR24,E2F1,EHD1,EPB41L1,FJX1,HSD17B8,LIMCH1,MCAM,MT1F,MT1X,NEDD9,PSD3,SOX9,TUBB2A
1 uM Ishikawa	KDM6B		enzyme				0.0812	FN1,VIM
100 nM ARK1	KIRREL1		other				0.0316	ANKRD1,CCN2	40 (6)
1 uM ARK1	KIRREL1	0.622	other		-2.019	-1.988	0.00114	AMOTL2,ANKRD1,CCN1,CCN2	117 (7)
100 nM Ishikawa	KIRREL1		other				0.00461	ANKRD1,CCN1,CCN2	33 (4)
1 uM ARK1	KITLG	1.327	growth factor		-1.113	-1.131	0.0612	BCL2,BCL2L1,CDH1,CDKN1A,FOS,KIT
1 uM ARK1	KL		enzyme				0.0484	ATF3,CCN2,CDKN1A,DDIT3,IRS2
100 nM ARK1	KL		enzyme				0.0553	ATF3,CCN2,DDIT3
100 nM Ishikawa	KL		enzyme				0.0929	CCN2,DDIT3,HSPA5
100 nM ARK1	KLF11		transcription regulator				0.0383	APOL6,PDK4,PPARGC1A
1 uM ARK1	KLF16		transcription regulator				0.0246	CDH1,CDKN1A,CYP1A1
1 uM Ishikawa	KLF17		transcription regulator				0.0488	FN1,VIM
1 uM Ishikawa	KLF4		transcription regulator		-0.277	-0.325	0.0242	CDKN1C,CLDN1,COL1A2,S100A14,VIM
1 uM ARK1	KLF4	-1.39	transcription regulator		-0.475	-0.491	0.0048	ALDH1A1,BCL2L1,CDH1,CDKN1A,GRHL2,KRT19,NEAT1,PRKG1,S100A14,SOCS1
100 nM Ishikawa	KLF4		transcription regulator		-0.82	-1.22	0.002	ALDH1A1,CDKN1C,CLDN1,COL1A2,KRT19,NEAT1,PROM1,VIM
1 uM ARK1	KLF5		transcription regulator		-0.519	-0.511	0.0112	BCL2,BCL2L1,CAVIN1,CDH1,CDKN1A,ID3,JAZF1,JUN,NR2F1,PPARG,PPP1R1B,ZFP36L1	123 (9)
1 uM ARK1	KLF6		transcription regulator		0.994	0.964	0.00194	ADM,ATF3,BCL2L1,CDH1,CDKN1A,ENO2,ICAM1,PCNA,PMAIP1,VEGFA	198 (13)
100 nM Ishikawa	KLF6		transcription regulator		-0.556	-1.067	0.0981	ICAM1,MSLN,PMAIP1,TFPI2
100 nM Ishikawa	KLF7		transcription regulator				0.00727	IFI6,IFIT1,IFIT3
100 nM ARK1	KLHDC7B		other				0.00643	DDIT3,HRK
1 uM ARK1	KLHDC7B		other				0.0236	DDIT3,HRK
100 nM Ishikawa	KLHL5		other				0.0929	SNCA
1 uM ARK1	KLK10		peptidase				0.0236	ICAM1,VCAM1
100 nM ARK1	KMT2A-MLLT1		fusion gene/product				0.0779	BCL6
1 uM ARK1	KMT2D		transcription regulator		0.491	0.493	0.0163	ADGRG1,CDH1,CSPG4,FABP3,IRF6,KLF4,KRT23,NPR3,SMAD6,TNNC1
100 nM Ishikawa	KMT5A		enzyme				0.0929	RUNX1
1 uM ARK1	KMT5B		enzyme				0.0246	MT2A,SGK1,TSC22D3
100 nM Ishikawa	KPNA1		transporter				0.0929	SNAI1
100 nM Ishikawa	KPNA2		other				0.0465	IFIT1,SNAI1
1 uM ARK1	KPNB1		other		0.672	0.651	0.0126	BBC3,BCL2,FOXA2,MYCL,PMAIP1
1 uM Ishikawa	KRAS		enzyme		-0.112	-0.152	0.00432	ADAMTS5,AREG,COL1A2,CXCR4,DUSP6,EGFR,ETV5,GADD45A,IER3,PDE4B,SPRY2,TGFA	69 (11)
1 uM ARK1	KRAS		enzyme		0.183	0.168	1.2e-05	ADAMTS1,ADAMTS5,ANK1,ARG2,BCL2,BCL2L1,CCND3,CDKN1A,CTH,DUSP6,E2F1,EGFR,EPHA2,ETV1,ETV5,F2RL1,FTH1,GALNT3,HMOX1,IGF2,LHX1,LMO2,MCTP1,MMP7,NQO1,NUAK2,PDE4B,SLC7A11,SPRY2	320 (23)
100 nM ARK1	KRAS		enzyme				0.0779	ARG2,CCND3,CTH,FTH1,HMOX1,LHX1,MCTP1,NUAK2
100 nM Ishikawa	L1CAM	-0.695	other				0.0901	MMP2,PROM1
100 nM Ishikawa	L3MBTL1		other				0.0929	RUNX1
1 uM Ishikawa	LACTB		peptidase		0.174	0.342	0.000206	FN1,OXTR,PMEPA1,TGFBI,TGM2,VCAN,WNT5A
1 uM ARK1	LACTB	0.646	peptidase		-0.568	-0.514	6.57e-06	ALDH1A1,CCN2,CDH1,CDH6,COL7A1,EDIL3,LOXL2,SERPINE2,TGFBI,TGM2,THBS1,TNFRSF11B
100 nM Ishikawa	LACTB		peptidase	Activated	1.402	2.425	0.00492	ALDH1A1,CCN2,TGFBI,TGM2,THBS1,TNFRSF11B
100 nM ARK1	LACTB		peptidase				0.087	CCN2,TGFBI,THBS1
100 nM ARK1	LAMP2		other				0.0503	DDIT3,GCAT,ITGA6
1 uM ARK1	LAS1L		other		1.037	1.069	0.00039	ANGPTL4,CDC25A,CDKN1A,CRABP2,DGKA,DUSP6,LOXL4,MCM10,MMP11,MT1F,RFC3,SESN2,SLC1A3,WARS1
100 nM Ishikawa	LATS		group				0.0929	EIF2AK3
1 uM ARK1	LATS1		kinase		-0.934	-0.896	0.0205	CCN2,CDH1,CLDN4,ERBB3,KIT,KRT19
1 uM ARK1	LATS2	0.714	kinase		-1.209	-1.195	0.0155	BBC3,CDH1,CDKN1A,CLDN4,ERBB3,KIT,KRT19	156 (4)
100 nM ARK1	LCK		kinase				0.0245	ABCG1,PPARG,VEGFA
1 uM ARK1	LCK		kinase				0.00957	ABCG1,PLCG2,PPARG,SKP2,VEGFA
1 uM ARK1	LCOR		transcription regulator		0.316	0.326	0.0114	ADORA1,CDH1,CDKN1A,IGFBP4
100 nM Ishikawa	LCOR		transcription regulator				0.0187	IGFBP1,IGFBP4,TFPI2
100 nM ARK1	LCOR		transcription regulator				0.0683	ADORA1,IGFBP4
100 nM Ishikawa	LDB1		transcription regulator				0.0259	C3orf70,CLIC3,IL18,MKRN3,SPARC
1 uM ARK1	LDB1		transcription regulator				0.0691	COL26A1,HPGD,KIT,KITLG,LMO2,SEMA6A
1 uM ARK1	LDHA		enzyme		0.303	0.302	0.0214	COL4A1,DDIT4,EIF4EBP1,ENO2,EPHA2,ITGA1,ITGA3,ITGA7,LAMA4,MAGI2,PDGFB
100 nM Ishikawa	LDHA		enzyme	Activated	2.265	2.236	0.0743	COL1A2,DDIT4,LAMA3,LAMA4,PPP2R2C,THBS2
100 nM Ishikawa	LDL		complex	Inhibited	-2.15	-2.752	0.000753	ABCA1,C3,CCN2,DDIT3,HSP90B1,HSPA5,HYOU1,ICAM1,PLAT,TNFSF10	121 (15)
1 uM ARK1	LDL		complex		-0.535	-0.558	0.0612	BCL2,CCN2,DDIT3,ECE1,HYOU1,ICAM1,PPARG,TNFSF10,VCAM1
100 nM ARK1	LECT2		other				0.0779	PPARG
1 uM ARK1	LEP		growth factor	Activated	2.206	2.2	0.0806	CCNA2,CDH1,CDKN1A,EGFR,PCNA,TNFRSF11B,TNFRSF1A,TNFSF10
1 uM Ishikawa	LGALS3		other				0.0331	COL3A1,DUSP6,FN1,GFRA1,MUC5AC	38 (6)
1 uM ARK1	LGALS3	-0.787	other		0.934	0.915	0.00364	ABCB1,BCL2,CDKN1A,COL4A1,DUSP6,ENPP2,ITGA6,ITPR3,KRT19,NFATC2,SPP1	115 (5)
100 nM ARK1	LGALS3		other				0.0779	ENPP2,IGFBP5,ITGA6,SPP1
1 uM Ishikawa	LGALS8		other				0.07	CCL5,VWF
100 nM Ishikawa	LGR5		transmembrane receptor				0.034	SNAI1,VIM
1 uM Ishikawa	Lh		complex		-0.07	-0.068	0.0179	ACTA2,ALPL,AREG,CDKN1C,CXCR4,EGFR,GRK5,MMP2,MT3,PLCL1,PPFIA4,RAPGEF3
1 uM ARK1	Lh		complex		-1.305	-1.304	0.000424	ADGRG1,AXL,DAB2,DHRS3,DUSP9,EGFR,EZR,GBP1,INHBB,ITGA3,MAPRE2,MMP2,PDE4D,PDLIM3,PDXK,PLCL1,PMAIP1,RAB31,RANGAP1,RGS16,RGS5,RHOB,SGK1,THBS1,TK1,TNFAIP3,TNFRSF11B,TPM1,TRIB1,VEGFA	99 (4)
100 nM Ishikawa	Lh		complex				0.0187	ACP2,AKAP12,ALPL,ATP2A2,AXL,CDKN1C,DAB2,GRK5,MMP2,NPC2,PMAIP1,RGS16,TFPI2,THBS1,TNFRSF11B
100 nM ARK1	Lh		complex		-1.668	-1.673	0.0577	AKAP12,DUSP9,GBP1,INHBB,RGS16,RGS5,SGK1,THBS1,TPM1,VEGFA
1 uM Ishikawa	LHX1		transcription regulator				0.023	CXCR4,FN1,MMP2
1 uM Ishikawa	LIMA1		other				0.0162	ID2,VCAN,VIM
1 uM ARK1	LIMA1		other				0.00364	CDH1,ID2,KRT8,MMP7,VDR
1 uM ARK1	LIN28A		other		1.099	1.081	0.0467	CCN1,CCN2,CDC20,CDC25A,CDH1,LATS2	118 (7)
100 nM Ishikawa	LIN28A		other	Inhibited	-1.791	-2.231	0.0185	CCN1,CCN2,SNAI1,TAGLN,VIM	33 (4)
100 nM Ishikawa	LIN28B		other		-1.648	-1.982	0.0596	CCN2,PROM1,SNAI1,VIM
100 nM Ishikawa	LINC00624		other				0.0389	IFIT1,IFIT3,TNFSF10
1 uM Ishikawa	LINC00842		other				0.0402	FN1,VIM	37 (5)
100 nM Ishikawa	LINC00842		other				0.0596	SNAI1,VIM
100 nM Ishikawa	LINC00920		other				0.0929	AXL
100 nM ARK1	LINC00963		other		-1.123	-1	0.00307	DDIT3,ITGA9,PCK2,TRIB3
1 uM Ishikawa	LINC00963		other				0.0251	CXCR4,EGFR,FGF19
1 uM ARK1	LINC00963	-0.811	other		-0.432	-0.447	0.00957	DDIT3,EGFR,ITGA9,PCK2,TRIB3
100 nM ARK1	LINC01013		other				0.0779	CCN2
100 nM Ishikawa	LINC01013		other				0.0929	CCN2
100 nM Ishikawa	LINC01018		other				0.0596	SNAI1,VIM
100 nM ARK1	LINC01139		other				0.0769	ANGPTL4,IGFBP3
1 uM ARK1	LINC01139		other				0.0762	ANGPTL4,IGFBP3,SLC16A3
100 nM Ishikawa	LINC01348		other				0.0929	SNAI1
1 uM ARK1	LINC01612		other				0.0484	ATF3,BCL2,CDKN1A
100 nM ARK1	LINC02159		other				0.0316	ANKRD1,CCN2
1 uM ARK1	LINC02159		other		0.88	0.849	0.00114	ANKRD1,AXL,CCN1,CCN2
100 nM Ishikawa	LINC02159		other		-1.144	-1.98	0.00026	ANKRD1,AXL,CCN1,CCN2
1 uM Ishikawa	LINC02932		other				0.0812	HSPA1A/HSPA1B
100 nM Ishikawa	LIPA	-0.955	enzyme				0.0929	ABCA1
1 uM Ishikawa	LIPA	-0.642	enzyme				0.0812	ABCA1
1 uM ARK1	LLGL2		other		1.998	1.941	2.22e-07	AMOTL2,ANKRD1,AXL,CRIM1,EMP2,ETV5,FSCN1,FSTL1,GLS,LHFPL6,SGK1,TGFB2,TNS1
100 nM Ishikawa	LLGL2		other	Inhibited	-1.156	-2	0.0495	ANKRD1,AXL,FSTL1,NDRG1
100 nM ARK1	LLGL2		other				0.0779	ANKRD1,SGK1,TGFB2
1 uM ARK1	LMO2	-1.152	transcription regulator				0.0484	ADGRG1,ERG,KIT
1 uM ARK1	LNX2		other		1.031	1	0.0229	BCL2,HES6,JAG1,LFNG
1 uM ARK1	LOC127814295		other				0.0762	NRP1,VEGFA
100 nM Ishikawa	LOX	-0.815	enzyme				0.0187	AGR2,DNAJB11,DNAJC3
100 nM Ishikawa	LOXL1		enzyme		-1.146	-1.982	0.00026	AGR2,DNAJB11,DNAJC3,SNCA
1 uM Ishikawa	LOXL2		enzyme				0.0162	AGR2,FN1,VIM
100 nM Ishikawa	LOXL2		enzyme		-1.385	-1.982	0.00441	AGR2,DNAJB11,DNAJC3,VIM
100 nM Ishikawa	LOXL3		enzyme				0.00257	AGR2,DNAJB11,DNAJC3
100 nM Ishikawa	LOXL4		enzyme				0.00257	AGR2,DNAJB11,DNAJC3
100 nM Ishikawa	LPCAT1		enzyme				0.0102	DDIT3,DNAJB9
100 nM ARK1	LPIN1		phosphatase				0.0316	PPARG,PPARGC1A
1 uM ARK1	LPL		enzyme				0.0934	BCL2,MSR1,VEGFA
100 nM Ishikawa	LRP6		transmembrane receptor				0.0495	CAV1,CCN2,VIM
100 nM ARK1	LRRFIP2		other				0.00643	CD74,EEF1A2,FRMD3,LOXL4,RHOU,SEMA3C,TGFB2,WNT7B
1 uM ARK1	LRRFIP2		other				1.39e-05	ALPK2,CALD1,CDK6,EDIL3,EEF1A2,FRMD3,FSTL1,IGFN1,LOXL2,LOXL4,MALT1,PCSK6,PTGIS,RHOU,ROR2,TCIM,TGFB2,THSD4,TNC,WNT7B
1 uM Ishikawa	LRRFIP2		other				0.0548	FRMD3,IGFN1,LAMA3,PMEPA1,ROR2,TCIM
100 nM ARK1	LSM10		other				0.0779	H1-2
100 nM ARK1	LTBR		transmembrane receptor				0.0955	BIRC3,CD74
1 uM Ishikawa	LUCAT1		other		0.347	0.254	0.0312	ALDH3A1,CDKN1C,FN1,IER3
1 uM ARK1	LUCAT1		other		-0.066	-0.096	0.0178	ALDH3A1,BCL2,CDKN1A,CLDN4,ERBB3,IL15,PDK4
100 nM ARK1	LUCAT1		other				0.087	CLDN4,PDK4,SAT1
100 nM Ishikawa	LUCAT1		other		0.719	0.106	0.0629	CDKN1C,IGFBP1,NR4A2,SAT1
1 uM Ishikawa	LYL1		transcription regulator				0.0426	ID1,ID3,ID4
1 uM ARK1	LYL1		transcription regulator				0.00145	ADGRG1,CCND3,ERG,EVPL,ID1,ID3,ID4
1 uM Ishikawa	MACC1		transcription regulator				0.0812	FN1
1 uM Ishikawa	MACROH2A1		other		0.303	0.378	0.00126	CDKN1C,FN1,FSTL3,GADD45A,ID1,LMO3,SPARC,TMPRSS3	25 (3)
1 uM ARK1	MAD2L1		other				0.0762	BCL2,PTTG1
1 uM ARK1	MAFA		transcription regulator				0.0236	BCL2,CDKN1A
1 uM ARK1	MAGI1		enzyme	Inhibited	-2.114	-2.065	0.00943	ABLIM1,BCL2,CDC25A,CDC6,CDKN1A,E2F1,GINS2,HSPA4L,MCM4,MCM5,MCM6,MYBL2,PDZK1,RRM2,SFN,SLC1A4,TGM2,THSD4,TMPRSS3,TUBB	157 (6)
1 uM ARK1	MALAT1		other				0.0484	BCL2,CDH1,LTBP3
100 nM ARK1	MALAT1		other				0.0769	CCN2,GINS1,VEGFA
100 nM ARK1	MAN2C1		enzyme				0.0779	DDIT3
100 nM Ishikawa	MAN2C1		enzyme				0.0929	DDIT3
100 nM Ishikawa	Mannosidase2		group				0.0929	PROM1
1 uM Ishikawa	MAOA		enzyme				0.0162	ACTA2,CCN1,VIM	34 (6)
1 uM ARK1	MAOA		enzyme		1.782	1.751	0.00042	AMOTL2,BCL2,CCN1,CCN2,IGFBP3,TNC	119 (7)
100 nM Ishikawa	MAOA		enzyme				0.0278	CCN1,CCN2,VIM	33 (4)
100 nM ARK1	MAOA		enzyme				0.0779	CCN2,IGFBP3
1 uM ARK1	MAP2K1		kinase		-0.701	-0.74	0.00108	ADGRG1,ATF3,CDKN1A,DUSP6,FOS,JUN,LGALS3,MMP2,PCNA,RAB38,UNC5B	249 (16)
100 nM ARK1	MAP2K1/2		group		-1.495	-1.342	0.033	ATF3,CCN2,DDIT3,HERPUD1,VEGFA	85 (10)
1 uM ARK1	MAP2K1/2		group		-1.179	-1.202	0.00411	ATF3,CCN2,CDH1,DDIT3,FOS,FURIN,HERPUD1,JAG1,PCNA,RRM1,VEGFA	287 (17)
100 nM Ishikawa	MAP2K1/2		group	Inhibited	-1.727	-2.164	0.0897	C3,CCN2,DDIT3,HSPA5,VIM
1 uM Ishikawa	MAP2K1/2		group		-0.212	-0.272	0.0903	ATF3,ELN,PGR,VIM
1 uM ARK1	MAP2K2		kinase				0.0484	CDKN1A,FOS,PCNA
1 uM Ishikawa	MAP2K7		kinase				0.0402	CCL5,FN1
1 uM ARK1	MAP3K12		kinase		1.635	1.633	0.0166	HRK,JUN,TUBB,TUBB2A,TUBB2B,TUBB4B
100 nM ARK1	MAP3K12		kinase				0.0577	HRK,TUBB,TUBB2A
100 nM ARK1	MAP3K14	0.75	kinase		1.698	1.982	0.0305	BIRC3,FAS,IL1R2,NFKBIE
100 nM Ishikawa	MAP3K21		kinase				0.0901	SNAI1,VIM
1 uM ARK1	MAP3K3		kinase				0.0484	JUN,TNFAIP3
1 uM ARK1	MAP3K7		kinase		-1.662	-1.667	0.0126	BIRC3,CFB,GBP1,IFIT3,IFITM1,JUN,OASL,RGS2,TNFSF10	261 (15)
100 nM Ishikawa	MAP3K7		kinase		0.33	0.243	0.0204	CCL5,IFIT1,IFIT3,JUN,OASL,TNFSF10	119 (15)
100 nM ARK1	MAP4		other				0.0779	VEGFA
100 nM ARK1	MAPK1		kinase		-1.489	-1.508	0.0146	APOL6,BTN3A3,EHD1,GBP1,LAMP3,OAS3,PSMB8,PSMB9,SHANK2,TLR3,TMEM158
1 uM Ishikawa	MAPK1		kinase		-1.244	-1.237	0.0349	CCL5,CTNNA2,FN1,HLA-B,MUC5AC,SPRY2,SPRY4,TRIM21,TSKU,VIM
1 uM ARK1	MAPK1		kinase		0.496	0.5	1.64e-06	BCL2,CDKN1A,CFB,COL7A1,E2F1,EHD1,FOS,GBP1,GLS,HLA-B,HLA-C,IFI16,IFIT3,IFITM1,IFITM3,ISG20,ITPR2,LAMA4,LAMP3,MYBL2,OASL,OLFML2A,PDLIM3,PRKG1,PSMB9,SHANK2,SPRY2,SPRY4,TMEM158,TNFSF10,UBE2L6,VDR,WIPF1	170 (7)
100 nM Ishikawa	MAPK1		kinase		1.805	1.872	0.00321	CCL5,DEPTOR,DNAH7,ERAP1,IFI6,IFIT1,IFIT3,IFITM3,KRT17,LAMA4,LGALS3BP,OASL,TNFSF10,TRANK1,TRPC1,VIM	40 (3)
1 uM ARK1	MAPK12		kinase				0.0762	ITGB8,JUN
1 uM ARK1	MAPK14		kinase		-0.108	-0.14	0.00738	CDH1,DAB2,EFEMP1,ICAM1,ITGB8,SGK1,SPP1,VCAM1,VDR	299 (19)
1 uM ARK1	MAPK3		kinase				0.0934	CDKN1A,E2F1,FURIN
100 nM Ishikawa	MAPK7		kinase				0.0743	JUN,VIM
1 uM ARK1	MAPK8		kinase		0.559	0.537	0.0944	BCL2L1,BIRC3,CDKN1A,JUN,MMP7
1 uM ARK1	MAPK9		kinase		1.045	1.033	0.00577	BIRC3,CDKN1A,GADD45B,HMGA1,IER2,IFI16,JUNB,LMO7,NR3C2,PPARG,PPP1R15A	239 (17)
100 nM Ishikawa	MAPT		other				0.0929	HYAL1,LMBRD1,NEU1,SLC17A5
100 nM Ishikawa	MARK1		kinase				0.0929	SNAI1
100 nM Ishikawa	MARK4		kinase				0.0102	CCN2,SNAI1
1 uM ARK1	MASTL		kinase		0.412	0.371	0.0162	ANLN,ARHGDIB,ARHGEF2,CDK6,EGFR,HYOU1,RAB11FIP1,SH2B3,TUBB6
100 nM ARK1	MAVS		other		1.028	1.342	0.093	CD83,HERPUD1,OAS3,SOCS1,THBS1
100 nM Ishikawa	MAVS		other		-0.823	-1.909	0.0613	COLEC12,ICAM1,IFIT1,IL18,SERPING1,SLC11A1,THBS1
1 uM ARK1	MAX		transcription regulator				0.0422	BCL6,CDC25A,DDIT3,DLEU2,E2F1,GADD45B,ID2
1 uM Ishikawa	MCAM		other		-0.331	-0.346	6.6e-05	ATF3,FN1,ID1,MMP2,VIM	48 (6)
1 uM ARK1	MCAM	1.33	other		0.25	0.246	0.0114	ATF3,CDH1,ID1,MMP2	120 (8)
100 nM Ishikawa	MCAM		other				0.0929	MMP2,VIM
100 nM ARK1	MDGA2		other				0.0955	FAS,WT1
1 uM Ishikawa	MDM2		enzyme		0.036	0	0.0461	GDF15,H2BC21,SPRY2,TIMP1,VIM
1 uM ARK1	MDM2		enzyme		1.753	1.74	0.0082	BCL2,CCNA2,CDKN1A,E2F1,GDF15,INHBB,MCM6,SFN,SPRY2,THBS1,TNFSF10	333 (18)
100 nM Ishikawa	MDM2		enzyme		0.29	0	0.0187	GDF15,HBP1,SNAI1,THBS1,TIMP1,TNFSF10,VIM	65 (7)
1 uM ARK1	MDM4		transcription regulator		1.489	1.507	0.0417	BBC3,CDKN1A,E2F1,KRT8,LGALS3	227 (11)
100 nM Ishikawa	MDM4		transcription regulator	Activated	1.558	2	0.0254	KRT5,P4HB,RAC2,VIM	65 (6)
1 uM ARK1	MECOM		transcription regulator				0.00513	BCL2L1,CDKN1A,RPS6KA1,SCUBE3,SOX9
1 uM Ishikawa	MECOM		transcription regulator				0.0903	ITGB3,SPARC
1 uM Ishikawa	MED1		transcription regulator		0.59	0.447	0.0568	CREB5,ID2,LIF,MEF2C,PRR5L,TGM2,TMPRSS2
100 nM ARK1	MED12		transcription regulator		-1.177	-1.067	0.00643	ANKRD1,GDF15,KITLG,ODAD2
1 uM Ishikawa	MED12		transcription regulator				0.0402	CREB5,GDF15,LIF
1 uM ARK1	MED12		transcription regulator		-1.373	-1.387	0.00544	ANKRD1,BMP4,GDF15,KITLG,ODAD2,TGFBR2
100 nM Ishikawa	MED12		transcription regulator				0.0724	ANKRD1,CREB5,GDF15
100 nM ARK1	MED13		transcription regulator				0.00486	ANKRD1,KITLG,ODAD2
1 uM ARK1	MED13		transcription regulator				0.036	ANKRD1,KITLG,ODAD2
100 nM ARK1	MED13L		other				0.00486	ANKRD1,KITLG,ODAD2
1 uM ARK1	MED13L		other				0.036	ANKRD1,KITLG,ODAD2
1 uM Ishikawa	MED16		transcription regulator				0.023	CCN1,MMP2,VIM	7 (2)
1 uM ARK1	MED16		transcription regulator		0.163	0.184	0.00113	ANGPTL4,CCN1,CCN2,CDH1,MMP2,TGFBR2
100 nM Ishikawa	MED16		transcription regulator	Activated	1.697	2.196	0.000995	CCN1,CCN2,MMP2,TAGLN,VIM
100 nM ARK1	MED16		transcription regulator				0.0955	ANGPTL4,CCN2
1 uM Ishikawa	MEF2D		transcription regulator				0.0402	FN1,VIM	23 (5)
1 uM Ishikawa	MEG3		other		-0.83	-0.83	0.00432	ACTA2,FN1,GDF15,VIM	76 (11)
100 nM Ishikawa	MEG3		other				0.0454	GDF15,JUN,VIM	63 (7)
1 uM Ishikawa	Mek		group		-1.521	-1.585	6.6e-05	DUSP6,ETV5,GDF15,ID1,ID2,IER3,MMP2,NGF,PHLDA2,SEMA6A,SLC43A3,SPRY2,SPRY4,STON1,VIM	57 (7)
1 uM ARK1	Mek		group		0.391	0.367	5.73e-06	AXL,BCL2L1,BMF,CDH1,CDKN1A,CLDN2,DDR2,DUSP6,EPAS1,ERBB3,ETV1,ETV5,GDF15,GPER1,ID1,ID2,IER2,ITGA6,JUN,MMP2,PMAIP1,RND3,SEMA6A,SH2B3,SPRY2,SPRY4,STON1,TNFAIP3	266 (23)
100 nM ARK1	Mek		group		1.029	1.131	0.0577	CLDN2,DDR2,GDF15,GPER1,ID2,ITGA6,PPARGC1A,SEMA3C
1 uM ARK1	MEMO1		other		0.031	0	0.00759	CA2,FOS,JUN,STC2
100 nM Ishikawa	MEMO1		other				0.0901	JUN,STC2
1 uM Ishikawa	MET		kinase		-0.309	-0.398	0.0197	AREG,FN1,MMP2,TGFA,VIM	72 (12)
100 nM Ishikawa	MET		kinase		-0.652	-1.242	0.0465	MMP2,PIM1,SNAI1,STING1,VIM	112 (11)
1 uM ARK1	MET		kinase	Inhibited	-2.36	-2.384	0.0612	BCL2,CDH1,CDKN1A,HMOX1,ITGA3,MMP2,VEGFA
1 uM Ishikawa	METTL1		enzyme				0.0903	ACTA2,VIM
1 uM Ishikawa	METTL3		enzyme		-1.906	-1.976	0.0441	ACTA2,ATP1A2,FAT4,IP6K3,TIMP1,VIM	37 (6)
100 nM Ishikawa	METTL3		enzyme	Inhibited	-1.882	-2.414	0.0259	ATP1A2,ICAM1,IP6K3,JUN,PMAIP1,SNAI1,TIMP1,VIM	76 (9)
1 uM ARK1	METTL4		enzyme		0.031	0	0.0229	ENO2,IGFBP3,LOXL2,TGFBI
100 nM Ishikawa	METTL4	0.625	enzyme				0.0278	COL5A1,LOX,TGFBI
100 nM ARK1	METTL4		enzyme				0.0779	IGFBP3,TGFBI
1 uM Ishikawa	MFAP5		other		0.447	0.447	0.0312	CRELD2,EFEMP1,FAM131C,GIPC3,ITGB3
1 uM ARK1	MFAP5		other		-0.333	-0.333	0.023	EFEMP1,ERBB3,FBXO2,HSPE1,ITGA7,MRAS,PLA2G4C,SPP1,TFPI
100 nM ARK1	MFF		other				0.0779	PPARGC1A
1 uM Ishikawa	MGAT1		enzyme		0.705	0.762	0.00205	ACTA2,CLDN1,ITGB3,VIM	8 (2)
100 nM Ishikawa	MGAT1		enzyme				0.0278	CLDN1,ITGB3,VIM
100 nM Ishikawa	MGAT3		enzyme				0.0901	PROM1,SNAI1
100 nM Ishikawa	MGAT4C		enzyme				0.0929	PROM1
100 nM ARK1	MGP		other				0.0291	ICOSLG/LOC102723996,MAP3K14,TGFBI
1 uM Ishikawa	MGP		other				0.0294	CXCR4,MAP3K14,TGFBI
1 uM ARK1	MGP		other		0.01	0	0.0511	CCR10,IL15,MAP3K14,TGFBI
1 uM Ishikawa	MIA		other				0.00635	FN1,ITGB3,SPARC
100 nM Ishikawa	MIA		other				0.0102	ITGB3,PLAT,SPARC
100 nM Ishikawa	MIF		cytokine				0.0952	JUN,MMP2,TIMP1
1 uM ARK1	MIF		cytokine		0.068	0.052	0.0528	BCL2,BCL2L1,FOS,JUN,MMP2
1 uM Ishikawa	MILIP		other				0.0321	MMP2,VIM
100 nM Ishikawa	MILIP		other				0.00461	MMP2,SNAI1,VIM
1 uM ARK1	mir-10		microRNA				0.0934	FURIN,KLF4,SH2B3
100 nM Ishikawa	mir-101		microRNA				0.0743	CLDN5,RUNX1
1 uM ARK1	mir-1297		microRNA				0.0484	ADM,BCL2
100 nM ARK1	mir-136		microRNA				0.0779	PDK4
1 uM Ishikawa	mir-148		microRNA		-2.028	-1.974	0.00432	AQP4,EGFR,MMP2,VIM
1 uM ARK1	mir-148		microRNA		-1.973	-1.96	0.045	CDH1,EGFR,MMP2,TGFBR2
100 nM Ishikawa	mir-148		microRNA				0.0454	AQP4,MMP2,VIM
1 uM ARK1	mir-154		microRNA		-0.456	-0.447	0.0357	BCL2,CDH1,KIT,MMP7,WNT7B	198 (12)
100 nM Ishikawa	mir-17		microRNA				0.0724	BLNK,CCN2,VIM
1 uM Ishikawa	mir-186		microRNA				0.0242	CCN5,NEBL
1 uM ARK1	mir-186		microRNA				0.0762	LTBP2,NEBL
1 uM Ishikawa	mir-188		microRNA				0.0812	LIF
1 uM ARK1	mir-22		microRNA				0.0934	ADRA1B,CDH1,TGFBR2
100 nM Ishikawa	mir-26		microRNA				0.0929	SNAI1,VIM
1 uM ARK1	mir-26		microRNA				0.0612	ADM,CDH1,FGF9
1 uM Ishikawa	mir-29		microRNA				0.0426	FN1,SPARC,VIM
1 uM ARK1	mir-29		microRNA		0.911	0.928	0.00725	ADAMTS9,ANGPTL4,KLF4,TNFAIP3,VEGFA,ZFP36L1
100 nM Ishikawa	mir-29		microRNA		-0.53	-0.132	0.0204	NID1,SNAI1,SPARC,VIM
1 uM ARK1	MIR31HG		other		1.402	1.387	0.0691	CDKN1A,EGFR,IGFBP7,NRG1,TNFRSF11B
1 uM Ishikawa	MIR31HG		other				0.0713	AREG,EGFR,TIMP1
1 uM Ishikawa	mir-324		microRNA				0.0162	CCN5,NEBL
1 uM ARK1	mir-324		microRNA				0.0484	LTBP2,NEBL
1 uM Ishikawa	mir-340		microRNA				0.0812	TGFA
1 uM ARK1	mir-3622		microRNA		1.08	1.091	0.0612	BBC3,CDKN1A,GADD45B,PMAIP1
100 nM ARK1	MIR4731		microRNA				0.0779	TNXB
1 uM ARK1	mir-486		microRNA		-1.031	-1	0.0934	PIK3AP1,SLC4A8,TOB1,UBASH3B
1 uM Ishikawa	mir-541		microRNA				0.0488	MMP2,VIM
100 nM Ishikawa	mir-541		microRNA				0.0743	MMP2,VIM
1 uM ARK1	mir-542		microRNA				0.0484	NRP1,VEGFA
100 nM Ishikawa	mir-668		microRNA				0.0929	AQP4
1 uM Ishikawa	mir-668		microRNA				0.0812	AQP4
100 nM Ishikawa	mir-7		microRNA				0.0743	SNAI1,VIM
100 nM Ishikawa	mir-939		microRNA				0.0929	AQP4
1 uM Ishikawa	mir-939		microRNA				0.0812	AQP4
100 nM Ishikawa	mir-942		microRNA				0.0596	SNAI1,VIM
1 uM ARK1	MITF		transcription regulator		1.146	1.098	0.00403	BCL2,BEST1,C1orf74,CEP55,CHAF1A,FANCA,FOS,ITGA3,KIF20A,LIG1,MCM4,MCM5,MCM6,POLE2,SOX5,SOX6,SOX9,TFEB
1 uM ARK1	MKI67		other				0.0157	CDKN1A,MCM4,MCM5
100 nM ARK1	MKNK1		kinase				0.0177	ANGPTL4,MMP10,RGS5
100 nM Ishikawa	MLC1		transporter				0.0929	AXL
100 nM Ishikawa	Mmp		group				0.0743	AXL,CLDN5
1 uM ARK1	MMP1		peptidase		0.676	0.64	0.0762	ANGPT1,CDH1,CDKN1A,E2F1,FGFR2,JUN
1 uM ARK1	MMP2	-0.995	peptidase		-0.211	-0.218	0.0812	BCL2L1,CDKN1A,IL4R,SOCS1
1 uM ARK1	MMP9		peptidase		-0.446	-0.476	0.00537	AXL,BCL2L1,CDH1,ICAM1,MDK,NRG1,SERPINE2,THBS1,VEGFA	190 (12)
100 nM Ishikawa	MMP9		peptidase		-1.028	-1.671	0.0114	AXL,CLDN5,ICAM1,L1CAM,PIM1,THBS1
100 nM ARK1	MNT		transcription regulator				0.0683	BCL6,DDIT3
1 uM ARK1	MNT		transcription regulator				0.0612	BCL6,DDIT3,GADD45B
1 uM ARK1	MOAP1		other				0.0762	HMOX1,NQO1
100 nM Ishikawa	MOGS		enzyme				0.0929	PROM1
1 uM ARK1	MPC1		transporter				0.0762	CDH1,MMP7
100 nM ARK1	MRTFA		transcription regulator		1.548	1.751	0.023	ANKRD1,CCN2,EDN1,MAP2,SGK1,TGFB2
1 uM Ishikawa	MRTFA		transcription regulator		1.165	1.091	0.0246	CCN1,CCN5,HPGD,ID1,MAP2,PGR
1 uM ARK1	MRTFA		transcription regulator	Activated	2.252	2.215	1.85e-05	AMOTL2,ANKRD1,CCN1,CCN2,COL25A1,EDN1,FSCN2,GAS2,HPGD,ICAM1,ID1,MAP2,NREP,SGK1,TGFB2,VCAM1,ZFHX4
100 nM Ishikawa	MRTFA		transcription regulator	Inhibited	-1.663	-2.211	0.072	ANKRD1,CCN1,CCN2,CCN5,ICAM1,MYL9
100 nM ARK1	MRTFB		transcription regulator		0.708	1.175	9.88e-06	ANKRD1,ARID5B,CCN2,EDN1,IGFBP5,MAP2,SGK1,SLFN5,TGFB2,THBS1,TPM1
1 uM Ishikawa	MRTFB		transcription regulator		0.372	0.218	0.0242	CCN1,COL3A1,HPGD,ID1,MAP2,PDGFRL
1 uM ARK1	MRTFB		transcription regulator	Activated	3.56	3.483	1.06e-11	ADM,AMOTL2,ANKRD1,CALD1,CCN1,CCN2,COL25A1,EDN1,FILIP1L,FJX1,GAS2,HPGD,ID1,LIMCH1,MAP2,MTMR10,NREP,PCDH18,SDC2,SGK1,SLFN5,TGFB2,THBS1,TPM1,ZFHX4
100 nM Ishikawa	MRTFB		transcription regulator	Inhibited	-1.595	-2.759	0.0102	ANKRD1,CCN1,CCN2,COL3A1,PCDH18,PDGFRL,TAGLN,THBS1
1 uM ARK1	MSI1		other				0.0762	CDKN1A,TIMP3
100 nM Ishikawa	MSI2		other		-0.727	-1.057	0.0324	CCN1,CLDN5,SNAI1,VIM
1 uM Ishikawa	MSI2		other				0.06	CCN1,FN1,VIM
100 nM Ishikawa	MSX2		transcription regulator				0.0465	IGFBP1,VIM
1 uM Ishikawa	MTDH		transcription regulator		0.419	0.404	0.0214	CDKN1C,EGFR,MMP2,VIM	18 (3)
100 nM Ishikawa	MTDH		transcription regulator		-0.568	-0.666	0.0443	CDKN1C,MAP1LC3A,MMP2,VIM
1 uM ARK1	MTDH		transcription regulator		-0.177	-0.181	0.0762	BCL2,CDH1,EGFR,MMP2,SPP1
1 uM Ishikawa	MTO1		enzyme				0.0488	MMP2,VIM
100 nM Ishikawa	MTO1		enzyme				0.0743	MMP2,VIM
1 uM ARK1	MTOR		kinase		0.264	0.243	0.0934	BCL2L1,CDH1,CDKN1A,CHKA,DDIT4,EGFR,EPAS1,HSPH1,LDHD,MAPT,MT-TY
100 nM ARK1	MUC1		other		-0.34	-0.24	0.047	CD83,DDIT3,EGLN3,IGFBP3,MYCL,SCARA3,TSPAN2
100 nM Ishikawa	MUC1		other		0.87	0.554	0.0858	ALDH1A1,AXL,DDIT3,DNAJB9,ERO1B,HSPA5,PLAU,STING1
1 uM ARK1	MUC1		other		0.121	0.107	0.0815	ALDH1A1,AXL,CDH1,DDIT3,IFITM1,IGFBP3,MYCL,NRP1,NT5M,PEG10,SCARA3,TSPAN2,WARS1
1 uM ARK1	MUCL1		other				0.0762	CCND3,CDKN1A
1 uM ARK1	Muscarinic cholinergic receptor		group				0.00298	FOS,JUN,RGS2
100 nM Ishikawa	MYADM		other				0.0929	ICAM1
1 uM Ishikawa	MYB		transcription regulator		0.965	0.865	0.0331	ATF3,CXCR4,DHRS2,FN1,VIM	24 (3)
1 uM ARK1	MYB		transcription regulator		1.736	1.706	0.0102	ADM,ATF3,BCL2,BCL2L1,CDH1,DHRS2,JUN,KLF4,NMU,PCNA	251 (12)
100 nM ARK1	MYC		transcription regulator		1.253	1.464	0.0291	AOPEP,BBC3,BCL6,CCND3,CLU,DDIT3,H19,HSP90AA1,HSPH1,ID2,LGALS1,SAT1,SPP1,ULBP3,VEGFA,WNT7B
1 uM ARK1	MYC		transcription regulator	Activated	2.201	2.157	3.42e-06	ABCC3,ADAMTS1,AOPEP,AXL,BBC3,BCL2L1,BCL6,CCND3,CDC25A,CDH1,CDKN1A,CTDSPL,DDIT3,DLEU2,E2F1,EZR,FMNL3,GADD45B,GLS,H19,HSD11B2,HSP90AA1,HSPH1,ICAM1,ID1,ID2,IFIT3,IQGAP2,IRF2BPL,ISG20,ITGA1,ITGA3,JUN,LGALS1,LINC00173,MT-TY,OASL,PCNA,PEG10,PMAIP1,SERPINE2,SKP2,SOX5,SOX6,SOX9,SPATA13,SPP1,TNFSF10,ULBP3,VEGFA,WNT7B	303 (16)
100 nM Ishikawa	MYC		transcription regulator		1.827	0.911	0.000885	ABCC3,AXL,CAV1,CLU,CNTNAP2,COL2A1,DDIT3,FMOD,FUT3,G0S2,HSP90AA1,ICAM1,IFI44L,IFI6,IFIT1,IFIT3,JUN,OASL,PLAU,PMAIP1,PROM1,PTP4A3,SAT1,SNAI1,SNHG26,TNFSF10,VIM	119 (15)
1 uM ARK1	MYCN		transcription regulator		0.71	0.689	0.0422	BCL2L1,CDKN1A,E2F1,EGFR,HMGA1,ID2,SLC16A7
1 uM Ishikawa	MYH9		enzyme				0.0903	VIM,WNT5A
1 uM Ishikawa	MYO6		other		-0.733	-0.816	0.0425	ACTA2,ATF3,DUSP6,IER3,ITGB3,NR2F1
1 uM ARK1	MYO6		other		-0.467	-0.5	0.000699	ARL4D,ATF3,COL6A2,DUSP6,ERRFI1,GRB14,IGFBP7,LBH,MAP3K8,NR2F1,RHOB,SCIN,TNC,TNNT1,VASH2,ZDHHC14
100 nM ARK1	MYOC		other				0.00593	CLDN7,DDIT3,DDIT4,HHIP,IGFBP5,SFRP1,SOSTDC1
1 uM Ishikawa	MYOC		other				0.00225	CNKSR2,FN1,PGR,PHLDA2,PXDN,RAB27B,SESN2,STC1
1 uM ARK1	MYOC		other				1.48e-05	ADAMTS1,CA2,CLDN7,DAB2,DDIT3,DDIT4,DPP7,EPHA2,FSCN1,GPRASP1,INHBE,PTGER4,RAB27B,SESN2,SLC7A11,SOSTDC1,STC2
100 nM Ishikawa	MYOC		other	Inhibited	-1.904	-2.216	0.00335	ANXA1,CNKSR2,DAB2,DDIT3,DDIT4,EIF2AK3,HSPA5,RGS17,STC2
1 uM Ishikawa	MYOCD		transcription regulator	Activated	2.314	2.213	0.0402	CLSTN2,COL1A2,COL3A1,MEF2C,TNNC1
100 nM Ishikawa	MYOCD		transcription regulator		0.752	0.02	0.0415	ATP2A2,COL1A2,COL3A1,SCN5A,SNAI1,TAGLN
1 uM Ishikawa	myosin-light-chain kinase		group				0.0812	EGFR
100 nM Ishikawa	MZF1		transcription regulator				0.0929	AXL,PADI1
1 uM ARK1	N4BP1		enzyme		0.271	0.277	0.0164	HLA-B,JUN,JUNB,MAP3K14
1 uM Ishikawa	N4BP1		enzyme				0.0812	HLA-B,MAP3K14
100 nM ARK1	NAALADL2		other				0.0683	AGR2,S1PR3
100 nM Ishikawa	NAALADL2		other				0.0929	AGR2,HSPA5
1 uM ARK1	NAMPT		cytokine	Activated	2.241	2.219	0.0612	ID1,NELL2,PEG10,TFPI,TGFB2
1 uM Ishikawa	NANOG		transcription regulator		0.519	0.478	0.0268	CCDC85A,COL3A1,GATA6,GBX2,HSPA1A/HSPA1B,MAP1B,RAPGEF5
1 uM ARK1	NANOG		transcription regulator		1.395	1.384	0.0968	ABCB1,ACY3,CDC25A,CDK6,FOS,FOXA2,HSPA1A/HSPA1B,IER5L,LGALS1,MAP1B,NPTX1
100 nM ARK1	NCAPG		other				0.0779	LGALS1
100 nM ARK1	NCOA3		transcription regulator		-0.718	-0.372	0.00036	ANKRD1,CCN2,DDIT3,HMOX1,LAMP3,PPARG,TGFB2,VEGFA	74 (12)
1 uM ARK1	NCOA3		transcription regulator		1.122	1.071	9.16e-06	ANKRD1,CCDC80,CCN1,CCN2,CCNA2,CDC25A,CDC6,CDKN1A,DDIT3,HMOX1,LAMP3,PCNA,PPARG,TGFB2,VEGFA	315 (19)
100 nM Ishikawa	NCOA3		transcription regulator	Inhibited	-1.405	-2.211	0.0281	ANKRD1,CCN1,CCN2,DDIT3,IGFBP1,PROM1	75 (10)
100 nM ARK1	NDRG1		kinase				0.087	ATF3,CD82,ERRFI1
100 nM Ishikawa	NDRG1	-0.776	kinase		0.949	1.291	0.0629	CAV1,EIF2AK3,SNAI1,VIM
1 uM ARK1	NDUFA13		enzyme		-1.079	-1.067	0.0612	BCL2,BCL2L1,CDH1,CDKN1A
1 uM ARK1	NEDD4		enzyme	Activated	2.201	2.219	0.00513	CDKN1A,DUSP6,ERBB3,ERRFI1,SPRY2	126 (4)
1 uM Ishikawa	NEDD4		enzyme				0.0903	DUSP6,SPRY2
100 nM ARK1	NEDD9		other	Inhibited	-2.272	-2	0.0458	DDIT4,ERRFI1,GDF15,MKNK2
1 uM Ishikawa	NEDD9		other		-1.863	-1.982	0.047	GDF15,MMP2,STC1,VIM
1 uM ARK1	NEDD9	1.311	other		-1.684	-1.728	0.00472	ADM,CDH1,DDIT4,ERRFI1,FOS,GDF15,KIT,MKNK2,MMP2	266 (11)
100 nM Ishikawa	NEDD9		other		0.331	-0.555	0.0352	ALOXE3,DDIT4,GDF15,MMP2,VIM
1 uM ARK1	NEK2		kinase				0.0612	BCL2L1,CDH1,CDKN1A
1 uM ARK1	NELFA		other				0.0612	CDKN1A,JUNB,MYBL2
1 uM Ishikawa	NELFE		other				0.023	DUSP6,FN1,KAT2B
1 uM ARK1	NEU2		enzyme				0.0236	BCL2,BCL2L1	152 (7)
100 nM ARK1	NEUROD1		transcription regulator				0.0864	PDE6B,PRPH
100 nM ARK1	NEUROG1		transcription regulator		-0.372	-0.447	0.0462	CAVIN2,CD82,PLK2,THBS1,TMEFF2
1 uM Ishikawa	NEUROG1		transcription regulator		0.955	1	0.000262	AMIGO2,COL3A1,FN1,GASK1B,ITGB3,LIX1,MFAP4,PXDN,SLC43A3
1 uM ARK1	NEUROG1		transcription regulator		-0.59	-0.577	0.00347	AMIGO2,CAVIN2,EPAS1,FABP3,FGF9,GAS2,GASK1B,PLK2,SERPINF1,THBS1,TMEFF2,TSPAN7
100 nM Ishikawa	NEUROG1		transcription regulator		0.954	1.265	0.000576	AMIGO2,C3,CAVIN2,CEMIP,CFH,COL3A1,GASK1B,ITGB3,RIPOR2,THBS1
100 nM ARK1	NFAT5		transcription regulator		0.276	0.555	0.00486	DDIT4,EDN1,LCN2,PRSS35,RRM2
1 uM ARK1	NFAT5		transcription regulator		1.233	1.195	0.0128	DDIT4,EDN1,LCN2,NRG1,PRSS35,RRM2,TNFRSF11B
100 nM Ishikawa	NFAT5		transcription regulator		0.531	-0.478	0.00393	ATP2A2,CLIC3,DDIT4,PLAT,TNFRSF11B,VLDLR
1 uM ARK1	NFE2L2		transcription regulator		-1.382	-1.419	0.00108	ABCC3,ACSS2,CCN2,CDH1,DDIT3,FTH1,FTL,GLS,HMGCS1,HMOX1,MMP2,NQO1,PRDX1,SLC7A11,SQSTM1	226 (9)
100 nM Ishikawa	NFE2L2		transcription regulator		1.457	0.637	0.00691	ABCC3,AKR1C1/AKR1C2,AKR1C3,CCN2,CLDN1,DDIT3,EIF2AK3,MMP2,PSAT1	37 (2)
100 nM ARK1	NFE2L2		transcription regulator		-0.33	-0.137	0.0779	CCN2,DDIT3,FTH1,HMOX1,PRDX1
1 uM ARK1	NFIC		transcription regulator		-1.679	-1.732	0.00753	COL6A1,COL6A2,H6PD,LPXN,MMP2,MRC2,NOTUM,RASSF9,RGS16,SOX5,STXBP6,TGFBR3
100 nM Ishikawa	NFIC		transcription regulator	Inhibited	-0.895	-2.309	8.37e-05	COL2A1,G0S2,ISOC2,KAZALD1,LGALS3BP,MMP2,NFATC4,NOTUM,PLEK2,RASSF9,RGS16,TMEM119
1 uM Ishikawa	NFIL3		transcription regulator				0.0402	GADD45A,GADD45B
1 uM ARK1	NFIL3	-0.64	transcription regulator				0.0246	CDKN1A,GADD45B,TNFSF10	41 (5)
100 nM ARK1	NFkB (complex)		complex		0.647	1.096	0.000453	BEX2,BIRC3,CD83,CLU,EDN1,EHF,ERAP2,FAS,FTH1,GDF15,HMOX1,LCN2,MYLK3,PSMB9,RFTN1,SOCS1,TRIB3	71 (7)
1 uM ARK1	NFkB (complex)		complex		1.085	1.017	9.39e-05	ABCB1,BCL2,BCL2L1,BEX2,BIRC3,CDKN1A,CEBPB,CX3CL1,DTX3,EDN1,EHF,ERAP2,FTH1,GDF15,GLI2,HLA-DMB,HMOX1,ICAM1,IL15,ITGB8,JAG1,JUNB,KIT,LCN2,MMP2,PSMB9,RFTN1,SH2D5,SOCS1,TGM2,TNFAIP3,TNFRSF1A,TNFSF10,TRIB3,VCAM1	325 (20)
100 nM Ishikawa	NFkB (complex)		complex	Inhibited	-1.12	-2.324	0.0453	C3,CCL5,CLU,COL2A1,ERAP1,G0S2,GDF15,ICAM1,KRT17,MMP2,PLAU,TFPI2,TGM2,TNFSF10,TRAF1	110 (10)
100 nM Ishikawa	NFkB (family)		group				0.0743	PLAT,TIMP1
1 uM ARK1	NFKB1		transcription regulator		0.904	0.863	0.0284	ANKRD1,BCL2,BCL2L1,CCN1,CCN2,EGFR,EHF,EPAS1,FSCN1,HLA-DMB,IFI16,MMP2,PLK3,TNFSF10,VCAM1,VEGFA	273 (17)
100 nM Ishikawa	NFKB1		transcription regulator		-1.197	-1.982	0.0333	ANKRD1,CCL5,CCN1,CCN2,HSP90B1,MMP2,NR4A2,PIM1,PLAU,TNFSF10	104 (10)
1 uM Ishikawa	NFKB1		transcription regulator				0.0744	CCL5,CCN1,EGFR,FN1,GFRA1,MMP2,MUC5AC
1 uM ARK1	NFKBIA		transcription regulator				0.0291	ANKRD1,BCL2L1,ICAM1,TNFSF10,VEGFA	202 (13)
100 nM Ishikawa	NFKBIA		transcription regulator				0.0788	ANKRD1,ICAM1,TNFSF10
100 nM Ishikawa	NF-Y		complex				0.0929	CHRNB4,HSPA5,VLDLR
1 uM ARK1	NFYA		transcription regulator				0.0306	BBC3,BCL2,CYP1A1,GUCY1B1,PMAIP1,PTTG1
100 nM ARK1	NFYA		transcription regulator				0.0769	BBC3,CYP1A1,GUCY1B1
100 nM ARK1	NGEF		other		-1.667	-1.667	0.00162	ANK3,FGFR3,GBP1,H2BC17,HEY1,KIF5C,PROC,SLCO5A1,UPK3B
1 uM Ishikawa	NGEF		other		1.667	1.667	0.00249	CTNNA2,CXCR4,FGFR3,GRM1,HEY1,KCNJ8,LMO3,SLCO5A1,UPK3B
1 uM ARK1	NGEF	-1.38	other		-1	-1	0.00122	ANK3,CA2,EDIL3,FGFR3,GBP1,H2BC17,KIF5C,LIMCH1,OLFML2A,RAPGEF4,SLC6A9,SLCO5A1,SOX9,TNFSF10,TSPAN7,UPK3B
100 nM Ishikawa	NGEF		other	Activated	2.111	2.111	0.0018	CAMK1D,COL2A1,GPNMB,IFI44L,LPAR1,MYL9,SCARF1,SERPING1,TAGLN,TNFSF10,UPK3B
100 nM ARK1	NGF		growth factor				0.0462	CD83,VEGFA,WT1
1 uM ARK1	NGFR		transmembrane receptor				0.0484	CCNA2,FOS,PCNA
100 nM Ishikawa	NGLY1		enzyme				0.0465	IFI44L,IFIT1
1 uM ARK1	NHERF1		transporter		0.647	0.627	0.028	CDH1,EGFR,ERBB3,KRT19	213 (11)
1 uM Ishikawa	NKX3-1		transcription regulator				0.0488	MIR17HG,TMPRSS2
100 nM Ishikawa	NLGN1		transmembrane receptor				0.0743	L1CAM,MMP2
1 uM ARK1	NMNAT1		enzyme		1.971	1.961	0.00242	NELL2,PEG10,RAPGEF4,TFPI,TGFB2
100 nM ARK1	NMNAT1		enzyme				0.0769	NELL2,TGFB2
100 nM Ishikawa	NOG		growth factor				0.0929	SNAI1
1 uM ARK1	NONO		transcription regulator		-1.083	-1.131	0.0484	BRIP1,GBP1,GBP5,HESX1,IFIT3,IFITM1,IKBKE,ISG20,NUPR1,OASL,PDE4B,PDE4D,PMAIP1,SLFN5,TNFSF10,UBE2L6
100 nM Ishikawa	NONO		transcription regulator	Inhibited	-1	-2.123	0.0102	CCL5,GBP5,IFI44L,IFI6,IFIT1,IFIT3,LGALS3BP,OASL,PMAIP1,SERPING1,TNFSF10,TRANK1
100 nM ARK1	NONO		transcription regulator		0.023	0.314	0.0779	GBP1,GBP5,IKBKE,NUPR1,OAS3,SLFN5,TLR3
100 nM ARK1	NOP2		other				0.0347	ANGPTL4,LOXL4,SLC1A3
1 uM ARK1	NOP2		other		0.783	0.816	0.0043	ANGPTL4,CDKN1A,DGKA,LOXL4,SESN2,SLC1A3
100 nM ARK1	NORAD		other		-0.084	0.239	0.000737	CCN2,DDIT3,IGFBP3,IGFBP4,LARP6,SGK1,THBS1
1 uM ARK1	NORAD		other		1.636	1.581	1.97e-08	CCN1,CCN2,COL4A1,COL6A2,DDIT3,GADD45B,ID3,IGFBP3,IGFBP4,JUN,JUNB,LARP6,LMCD1,RHOB,SGK1,SMAD6,THBS1	73 (3)
100 nM Ishikawa	NORAD		other	Inhibited	-1.284	-2.36	0.000256	CCN1,CCN2,COL5A1,DDIT3,HSPA5,IGFBP4,JUN,TAGLN,THBS1
1 uM Ishikawa	NORAD		other		1.11	1	0.0587	CCN1,FSTL3,GADD45B,ID3
1 uM Ishikawa	Notch		group		1.124	1.067	0.00935	GADD45B,HEY1,ID1,ID2,MMP2
1 uM ARK1	Notch		group		0.434	0.416	0.00723	ANKRD1,CDKN1A,GADD45B,ID1,ID2,JAG1,MMP2,SMAD6	76 (5)
100 nM ARK1	Notch		group				0.0974	ANKRD1,HEY1,ID2
1 uM ARK1	NOTCH1		transcription regulator		-0.088	-0.099	0.00537	BCL2,CDH1,CDKN1A,CEBPB,CHGA,EGFR,ENO2,NRG1,PDGFB,RHOU,RND3,TGFB2	309 (17)
100 nM ARK1	NOTCH1		transcription regulator		-2.027	-1.964	0.0551	CHGA,HEY1,MMP10,RHOU,TGFB2
1 uM Ishikawa	NOTCH1		transcription regulator		1.061	1.033	0.0568	ACTA2,CHGA,EGFR,HEY1,MUC5AC
1 uM ARK1	NOTCH3		transcription regulator		0.603	0.577	0.0166	BCL2,CDH1,CDKN1A,ICAM1,ID1,MSR1	210 (16)
1 uM Ishikawa	NOTCH3		transcription regulator				0.06	ID1,MUC5AC,VIM
1 uM Ishikawa	NOTCH4		transcription regulator				0.0321	ACTA2,HEY1
1 uM ARK1	NOX4		enzyme		-0.603	-0.61	0.00189	BCL2L1,BMF,CDC42,CDH1,CDKN1A,EPAS1,MMP2,VEGFA	306 (15)
100 nM ARK1	NPM1		transcription regulator		-0.521	0	9.76e-05	CCN2,EGLN3,FAM110C,FTH1,HMOX1,ICOSLG/LOC102723996,IGFBP3,IGFBP5,P3H2,SERPINF2,SGK1,SYDE1,TGFBI,VEGFA	66 (8)
1 uM Ishikawa	NPM1		transcription regulator		0.215	0	0.00156	CCN1,FN1,LIF,MEF2C,MMP2,NAV3,NTRK2,PMEPA1,SEMA6A,STC1,TGFBI,WNT5A
1 uM ARK1	NPM1		transcription regulator		-1.528	-1.622	5.61e-13	CCN1,CCN2,CEBPB,COL4A1,COL6A2,COL7A1,EDIL3,EGFL7,ENO2,FAM110C,FTH1,FZD8,HBEGF,HMOX1,ICAM1,IGF2,IGFBP3,JAG1,JUN,JUNB,KLF4,LOXL2,MAPT,MMP2,P3H2,PDGFB,PLXNB3,SEMA6A,SERPINE2,SERPINF2,SGK1,SYDE1,TGFBI,TNFAIP3,TNFRSF25,TRIB1,VEGFA,ZFP36L1,ZP3	234 (16)
100 nM Ishikawa	NPM1		transcription regulator		-0.072	-1.604	0.00259	AKR1C1/AKR1C2,AKR1C3,CADM1,CALR,CAMK1D,CCN1,CCN2,COL5A1,HSPA5,ICAM1,JUN,LOX,MMP2,TGFBI	71 (10)
1 uM ARK1	NPPB		other		-2.014	-1.982	0.0812	ACAT2,EBP,HMGCS1,IDI1
100 nM ARK1	NPR3	0.898	G-protein coupled receptor				0.0779	PPARG
1 uM ARK1	NQO1-DT		other				0.0246	ALDH3A1,HMGCS1,IDI1
100 nM Ishikawa	Nr1h		group		-1.267	-1.103	0.0465	ABCA1,C3,CAV1,CCL5
1 uM Ishikawa	Nr1h		group				0.0812	ABCA1,ABCG1,CCL5
100 nM Ishikawa	NR1H2		ligand-dependent nuclear receptor				0.0596	ABCA1,C3
1 uM Ishikawa	NR2F1-AS1	0.987	other				0.0402	NR2F1,VIM
100 nM ARK1	NR3C1		ligand-dependent nuclear receptor		0.541	0.699	0.0316	ANGPTL4,BCL6,BIRC3,CAVIN2,CCN2,DCAF12L1,EDN2,ERN1,ITGB6,MAP3K14,NLRC4,PLK2,PPP1R15A,RGS2,SGK1,SPP1,TRIB3
1 uM Ishikawa	NR3C1		ligand-dependent nuclear receptor		-0.883	-0.97	0.00696	ACTA2,AMIGO2,CCL5,CDKN1C,CXCR4,DNER,FN1,GADD45A,GADD45B,IER3,IP6K3,LRRC8A,MAP3K14,NAV3,PDE4B,PHLDA2,PPP1R14C,TIMP1,TNFSF9,TSC22D3
1 uM ARK1	NR3C1		ligand-dependent nuclear receptor		-0.298	-0.319	0.00135	AMIGO2,ANGPTL4,BCL2L1,BCL6,BIRC3,BMF,CARD14,CAVIN2,CCN2,CDKN1A,CEBPB,DCAF12L1,DPP7,EDN2,ENC1,ERN1,GADD45B,H6PD,HLA-C,ICAM1,IL12A,IL15,IL1RAP,ITGB6,MALT1,MAP3K14,NLRC4,PDE4B,PLK2,PPP1R15A,RGS2,RHOB,SGK1,SPP1,TIMP3,TLR5,TNFAIP3,TNFRSF11B,TNFRSF1A,TNFRSF1B,TNFRSF21,TNFRSF25,TRIB3,TSC22D3,VCAM1,YWHAH
100 nM Ishikawa	NR3C1		ligand-dependent nuclear receptor		0.074	-0.413	0.0265	AIFM3,AKTIP,AMIGO2,ANXA1,CAVIN2,CCL5,CCN2,CDKN1C,GRIN1,ICAM1,IFI6,IGFBP1,IL18,IP6K3,ITGB6,JUND,LOX,NME5,PLAT,SNCA,TIMP1,TNFRSF11B,TRAF1
1 uM ARK1	NR3C2	0.809	ligand-dependent nuclear receptor				0.0934	JUNB,NDRG2,SGK1,TSC22D3
1 uM Ishikawa	NR4A1		ligand-dependent nuclear receptor		1.796	1.753	0.000147	ACTA2,CCL5,COL1A2,EGFR,FN1,ID1,MUC5AC,SESN2
1 uM ARK1	NR4A1		ligand-dependent nuclear receptor	Activated	2.801	2.791	0.0201	BCL2,CCN2,E2F1,EGFR,ID1,SESN2,TNFSF10,TXNDC5
100 nM Ishikawa	NR4A1		ligand-dependent nuclear receptor		0.23	0.025	0.0981	CCL5,CCN2,COL1A2,TNFSF10
1 uM ARK1	NRDE2		other				0.036	APOL1,CCN1,OLFML1
1 uM Ishikawa	NRG1		growth factor		-1.105	-1.172	0.00018	ABCA1,CCN1,FN1,ITGB3,MUC5AC,PGR,VIM	84 (13)
1 uM ARK1	NRG1	1.203	growth factor		-0.727	-0.744	0.00425	BCL2,CCN1,CDH1,CDKN1A,FOS,HMGA1,MSR1,NRG1	276 (23)
100 nM Ishikawa	NRG1		growth factor		-1.008	-1.378	0.0185	ABCA1,CCN1,ITGB3,SNAI1,VIM	96 (11)
100 nM ARK1	NRXN1		transmembrane receptor				0.0305	LHX1,PCDH19,SLC1A3,THBS1
1 uM ARK1	NRXN1		transmembrane receptor				0.00504	FLRT2,ITGA7,LHX1,PCDH19,SLC1A3,SOX9,THBS1,TNC
100 nM Ishikawa	NRXN1		transmembrane receptor				0.0629	CTNNA3,ONECUT2,SLC1A3,THBS1
100 nM ARK1	NSD3		enzyme				0.0347	BIRC3,CXCL5,ITGB6
1 uM ARK1	NSD3		enzyme		1.722	1.698	0.0043	ADAM28,BIRC3,CKB,EGFR,ITGB6,RAB11FIP1
1 uM Ishikawa	NSRP1		other				0.0321	FN1,VIM	24 (3)
100 nM ARK1	NSUN6		enzyme	Activated	1.713	2	0.0427	CAVIN2,SGK1,TGFB2,THBS1
1 uM ARK1	NSUN6		enzyme	Activated	2.753	2.683	1.21e-12	AMOTL2,AXL,CAVIN2,CDC20,CRIM1,DAB2,DDAH1,EMP2,ETV5,FSCN1,FSTL1,GLS,LHFPL6,PMP22,SGK1,TGFB2,TGM2,THBS1,TK1,TNS1
100 nM Ishikawa	NSUN6		enzyme	Inhibited	-1.529	-2.646	0.00257	AXL,CAVIN2,DAB2,FSTL1,NDRG1,TGM2,THBS1
100 nM ARK1	NTRK1		kinase		-1.755	-1.8	3.56e-07	BEST1,CHGA,CPA4,DDIT3,DNM3,EGLN3,FBLL1,FLRT1,FSTL4,GDF15,HERPUD1,HEY1,IGFBP4,ITGA9,NELL2,RD3,RIMS3,RRM2,RTN4R,SEMA3C,SFRP1,TEX15,TGFB2,THBS1,TRIB3
1 uM Ishikawa	NTRK1		kinase		-1.82	-1.8	1.21e-06	ADAMTS5,AHNAK,CARD9,CCN1,CDKN1C,CHGA,COL1A2,COL3A1,CREB5,CRELD2,DUSP6,GDF15,HEY1,ID4,IL4R,KAT2B,LHFPL6,NPR1,PDE4B,PDIA4,PPIB,SCX,STEAP3,TMOD1,VCAN
1 uM ARK1	NTRK1		kinase	Inhibited	-4.63	-4.622	4.47e-19	AARS1,ADAMTS5,ADM2,AHNAK,ARHGAP23,ASNS,B3GLCT,BEST1,BRIP1,CAVIN1,CCN1,CDKN1A,CEBPB,CHGA,CPA4,DDIT3,DTL,DUSP6,FANCA,FBLL1,FBXO2,FGFR2,FILIP1L,FLRT1,FOS,FREM1,FRRS1L,FSTL4,GDF15,HERPUD1,HYOU1,ID4,IGF2,IGFBP4,IL4R,ITGA9,LAYN,LHFPL6,LTBP1,MCM6,NDUFA4L2,NEIL3,NELL2,NPR1,NRP1,PDE4B,PEG10,PHLDB2,PLCE1,PPFIBP1,RIMS3,RRM2,RTN4R,SARS1,SEL1L3,SLC1A4,SLC6A9,SLC8A1,SOX9,SPTBN5,TEX15,TGFB2,THBS1,TLE2,TMOD1,TNN…
100 nM Ishikawa	NTRK1		kinase	Inhibited	-3.189	-3.015	2.68e-15	ADAMTS5,BHLHA15,CALR,CANX,CCN1,CDH15,CDK2AP2,CDKN1C,COL1A2,COL3A1,COL5A1,CREB5,CRELD1,CRELD2,DDIT3,DNAJB11,DNAJC3,FLRT1,GDF15,GPNMB,HSP90B1,HSPA5,HYOU1,ID4,IGFBP4,MANF,MYDGF,MYL9,NPR1,OLFML3,P4HB,PDIA3,PDIA4,PDIA6,PHLDB2,PLAT,PPIB,S100A6,SDF2L1,SV2C,SYVN1,TEX15,THBS1,WIPI1
1 uM ARK1	NTRK3		kinase		1.954	1.927	0.00589	ABCB1,BCL2L1,BIRC3,CDKN1A,KIT,KRT19,TGFBR2,TNFAIP3
1 uM ARK1	NUCKS1		kinase				0.0157	ASNS,CDKN1A,SKP2
100 nM ARK1	NUDT16L1		other				0.00486	ANKRD1,BBC3,EDN1
1 uM ARK1	NUDT16L1		other		0.361	0.392	0.00475	ANKRD1,BBC3,CDKN1A,EDN1
1 uM Ishikawa	NUMB		other				0.0587	EGFR,HEY1
1 uM ARK1	NUMBL		other				0.0484	CDKN1A,KLF4
100 nM ARK1	NUP205		other				0.0238	ANKRD1,CCN2	40 (6)
1 uM ARK1	NUP205		other	Activated	2.031	2	0.000318	ANKRD1,CCN1,CCN2,DIAPH3	117 (8)
100 nM Ishikawa	NUP205		other				0.00257	ANKRD1,CCN1,CCN2	33 (5)
1 uM ARK1	NUP62		transporter		1.357	1.364	0.00329	BBC3,CDKN1A,EGFR,GLI2,MAPT,WWC1	183 (6)
1 uM ARK1	NUP98		enzyme				0.0236	CDKN1A,YWHAH
100 nM ARK1	NUP98-DDX10		fusion gene/product		-0.057	0	0.0383	ANGPT1,HEY1,STYK1,ZNF521
100 nM ARK1	NUPR1	-1.199	transcription regulator	Inhibited	-3.181	-3.4	0.000832	ACSS1,AKAP12,ANK3,APOBEC3B,ASB9,ATF3,CXCL5,DDIT3,DHCR24,DUSP8,EPB41L4A-AS1,GDF15,GINS1,GNE,HNRNPM,MAP1LC3B2,MMP10,PPFIBP2,PPP1R15A,RAB38,SAT1,TMEM158,TRIB3,UNC5B,ZNF488
1 uM Ishikawa	NUPR1		transcription regulator	Activated	2.893	2.985	0.0111	AREG,ATF3,CAMK2N1,CCN1,COL1A2,COL3A1,CREB5,CXCR4,DUSP8,EPHA7,GADD45A,GDF15,HSPA2,KANK2,LIF,MEGF9,NAAA,NRROS,OSBPL6,RAB39B,SAMD4A,SESN2
1 uM ARK1	NUPR1	-2.046	transcription regulator	Inhibited	-4.47	-4.431	3.63e-07	ADGRG1,ADM,ANK1,ANK3,APOBEC3B,ASB9,ASPM,ATF3,C1orf112,CCN1,CCNA2,CEBPB,CENPI,DDIT3,DDX46,DHCR24,DUSP8,ELL2,ENO2,EPB41L4A-AS1,ERCC6L,ETV1,FZD8,GDF15,GINS1,GNE,GPCPD1,GTSE1,HBEGF,HIVEP3,HNRNPM,IRS2,ITPR3,KIF20A,KLF4,LARS2,LBR,MCM10,MT1X,NEIL3,NFIL3,PLK3,PMP22,POLE2,PPFIBP2,PPP1R15A,PXDC1,RAB38,RAB39B,SAMD4A,SESN2,SH2D5,SHPK,SKP2,SLC2A12,SLC6A6,SLF1,SPATS2L,TICRR,TMEM158,TOB1,TRIB1,TRIB3,UNC5B,ZFP36…
1 uM Ishikawa	OAT		enzyme				0.0402	AREG,FGF19,SESN2,TNFSF9
1 uM ARK1	OAT		enzyme		0.477	0.447	0.0291	ASNS,CDKN1A,GDF11,HBEGF,PCSK9,SESN2,VEGFA
100 nM Ishikawa	OAT		enzyme	Inhibited	-1.432	-2.236	0.00798	BHLHA15,FGF19,IL18,MANF,VEGFB,WIPI1
100 nM Ishikawa	OCLN		other				0.0454	CAV1,CCL5,MMP2
1 uM Ishikawa	ODC1		enzyme		0.121	0	0.0439	AREG,FGF19,SESN2,TNFSF9
1 uM ARK1	ODC1		enzyme		-0.339	-0.378	0.0373	ASNS,CDKN1A,GDF11,HBEGF,PCSK9,SESN2,VEGFA
100 nM Ishikawa	ODC1		enzyme	Inhibited	-1.472	-2.449	0.01	BHLHA15,FGF19,IL18,MANF,VEGFB,WIPI1
1 uM ARK1	OGA		enzyme		-0.25	-0.223	1.31e-06	ABLIM1,ACSS2,ADAMTS17,AHNAK2,BCL2L1,CDH1,CDKN1A,CLDN7,CREB3L2,DAB2,EPHA4,ERBB3,FGF9,FSCN1,GDF11,GNE,GPER1,HMGCS1,IGF2,IGFBP4,JUN,LPXN,MAMLD1,MCAM,PLAAT3,RASA3,RHOB,SERPINE2,ST14,TCF19,TGFBR2,TGFBR3,THBS1,TIMP3,TNC,TSPAN12,TUBA4A,WWTR1
100 nM Ishikawa	OGA		enzyme		1.379	1.886	0.00393	ACTG1,CAV1,CLDN1,DAB2,EPHA4,GPT2,IGBP1,IGFBP4,JUN,PLAU,PROM1,S100A2,S100A6,STARD4,THBS1,TIMP1,TUBA4A,VIM
100 nM ARK1	OGA		enzyme		0.761	0.632	0.0769	AHNAK2,CLDN7,GNE,GPER1,IGFBP4,IGFBP5,LPXN,THBS1,TSPAN12,TUBA4A
1 uM Ishikawa	OGA		enzyme		-0.057	0	0.0812	ARHGAP29,CLDN1,EPHA4,FN1,GADD45A,MAMLD1,S100A2,TGFA,TIMP1,VIM
1 uM Ishikawa	OGG1		enzyme				0.014	ACTA2,CCL5,VIM
1 uM ARK1	OGT		enzyme		0.648	0.61	0.0612	AXL,BCL2L1,CDKN1A,ELL2,MMP2,PCNA,PRKN,SKP2,TGM2
1 uM Ishikawa	OGT		enzyme	Inhibited	-2.1	-2.219	0.052	LIF,MMP2,STC1,TGM2,VIM
100 nM Ishikawa	OSBPL8		transporter				0.00461	DDIT3,EIF2AK3,HSPA5
1 uM ARK1	OSCAR		other		0.022	0	0.0612	BCL2,ICAM1,IL1R1,MAP3K8,MMP7,TNFSF10
100 nM ARK1	OTUB1		enzyme	Activated	1.775	2	0.0427	ANKRD1,CCN2,EDN1,NUAK2
1 uM Ishikawa	OTUB1		enzyme		1.1	1	0.0439	CCN1,GADD45A,GLI2,PGR
1 uM ARK1	OTUB1		enzyme	Activated	3.65	3.606	7.53e-06	AJUBA,AMOTL2,ANKRD1,CCN1,CCN2,CRIM1,EDN1,GLI2,LATS2,MOB3B,NUAK2,SKP2,WWC2
100 nM ARK1	OVOL2		transcription regulator		-0.032	-0.351	0.0181	ARHGEF2,RHOU,SYDE1,TUBA4A,TUBB4A
1 uM ARK1	OVOL2		transcription regulator		0.031	0.081	0.00315	ARHGEF2,CDKN1A,EPHA4,EPHA5,MMP2,RHOU,SKP2,SYDE1,TUBA4A,WIPF1
100 nM Ishikawa	OVOL2		transcription regulator		-1.289	-0.351	0.0495	EPHA4,MMP2,TUBA4A,TUBB4A,VIM
100 nM ARK1	P38 MAPK		group		-0.477	-0.096	0.00476	ATF3,BBC3,CCN2,CD82,CD83,CYP1A1,FAS,GBP1,HMOX1,PPARGC1A,VEGFA	115 (16)
1 uM Ishikawa	P38 MAPK		group		-1.073	-1.236	0.00249	ATF3,CCL5,COL3A1,CXCR4,FN1,IER3,ITGB3,LAMA3,MMP2,MUC5AC,TGFA,TIMP1	101 (19)
1 uM ARK1	P38 MAPK		group		-0.849	-0.908	0.000179	ANK1,ATF3,BATF2,BBC3,BCL2,BCL2L1,CCN2,CDKN1A,CEBPB,CYP1A1,DGKA,FOS,GBP1,HMOX1,ICAM1,IRF6,ITGB8,JUN,MMP2,RND3,TNFSF10,TRIB1,VCAM1,VDR,VEGFA	326 (22)
100 nM Ishikawa	P38 MAPK		group	Inhibited	-2.231	-3.405	0.00923	CCL5,CCN2,COL3A1,HSPA5,ICAM1,ITGB3,JUN,KDELR3,LAMA3,MMP2,SNAI1,TIMP1,TNFSF10	146 (18)
1 uM ARK1	PA2G4		transcription regulator				0.0762	AGR2,PCNA
1 uM ARK1	PABPC1		translation regulator				0.0484	SOX9,WNT7B
1 uM Ishikawa	PACSIN2		other				0.0812	EGFR
1 uM Ishikawa	PADI2	-0.835	enzyme				0.0251	ACTA2,FN1,VIM
1 uM ARK1	PADI4		enzyme				0.0246	BBC3,BCL2L1,CDKN1A
100 nM ARK1	PAEP		other		-1.719	-1.953	0.00184	CD83,CXCL5,EDN1,VEGFA
1 uM ARK1	PAEP		other		-1.978	-1.953	0.028	EDN1,HBEGF,MICB,VEGFA
1 uM ARK1	PAF1		other		-1.092	-1.134	0.0484	BIRC3,H2AC6,IFIT3,IFITM3,ISG20,KLF4,OASL,SOX9
100 nM Ishikawa	PAF1		other	Inhibited	-1.293	-2.236	0.0724	CCL5,IFI44L,IFIT3,IFITM3,OASL
1 uM ARK1	PAK1		kinase		1.605	1.59	0.0291	CCN1,CCN2,CDKN1A,TFPI,VEGFA	230 (13)
1 uM ARK1	PANDAR		other		-0.193	-0.179	0.0229	BBC3,BCL2,CDH1,PMAIP1	7 (2)
100 nM ARK1	PANX1		transporter				0.0402	FTH1,HMOX1
1 uM Ishikawa	PARK7		enzyme				0.0903	COL1A2,EGFR
100 nM Ishikawa	PARP		group				0.0219	SNAI1,VIM
1 uM ARK1	PARP1		enzyme		0.769	0.765	0.0723	CDH1,CDKN1A,EGFR,GDF15,NELL2,PEG10,RAPGEF4
100 nM Ishikawa	PAX2		transcription regulator				0.0465	ALPP,ITGB3
1 uM ARK1	PAX3-FOXO1		fusion gene/product		1.027	1.026	0.0673	CDKN1A,FGFR2,HMOX1,HSP90AA1,HSPA1A/HSPA1B,IL4R,MCAM,MT1X,MYOM1,PDE4B,PRRX1,SKP2,SPP1,TNNC1
1 uM Ishikawa	PAX3-FOXO1		fusion gene/product		-1.297	-1.3	0.0612	CXCR4,HEY1,HSPA1A/HSPA1B,IER3,IL4R,PDE4B,TNNC1
1 uM Ishikawa	PAX5		transcription regulator				0.0321	FN1,MMP2,VIM	44 (6)
1 uM ARK1	PAX5		transcription regulator				0.0612	BCL2,BCL2L1,DLEU2,MMP2
1 uM ARK1	PAX8		transcription regulator		1.312	1.282	0.0229	CCNA2,CDC6,CDKN1A,E2F1
100 nM ARK1	PBK		kinase				0.0779	BIRC3
1 uM ARK1	PBRM1		other		0.012	0	0.0016	ADAMTS9,CDKN1A,IGFBP4,JAG1,JUN,NCEH1,SOX9,TNFAIP3,TNFRSF9,VEGFA	149 (7)
100 nM Ishikawa	PBRM1		other	Activated	2.205	2	0.0929	CCL5,IGFBP4,JUN,VIM
1 uM ARK1	PCBP2		other				0.0934	CCN1,CCN2,CDKN1A
1 uM ARK1	PCDH11Y		other		0.678	0.64	0.0112	BMP4,CCND3,CHGA,ENO2,JUN,WNT7B	144 (7)
100 nM ARK1	PCDH11Y		other				0.0503	CCND3,CHGA,WNT7B
1 uM ARK1	PCLAF	0.746	other		2.018	1.989	0.0155	CCNA2,CDC20,CDKN1A,E2F1,ORC1,PTTG1,TGFB2
100 nM ARK1	PCM1-JAK2		fusion gene/product				0.0577	TMPRSS3,TUBB6
100 nM Ishikawa	PDCD4		other		1.254	1.964	0.00879	JUN,LOX,PLAU,SNAI1	41 (3)
1 uM Ishikawa	PDE4B	1.229	enzyme				0.07	CCL5,MUC5AC
1 uM Ishikawa	PDGF (family)		group				0.0321	COL3A1,FN1
100 nM Ishikawa	PDGF (family)		group				0.0465	COL3A1,JUN
100 nM ARK1	PDGF BB		complex		0.741	1.147	0.00215	ATF3,CCN2,EDN1,PLK2,PPARG,PPP1R15A,RGS2,SGK1,THBS1
1 uM Ishikawa	PDGF BB		complex		0.149	0	0.00342	ABCA1,ATF3,CCN1,COL1A2,COL3A1,DUSP6,GADD45A,IER3,LIF
1 uM ARK1	PDGF BB		complex		0.668	0.594	2.09e-08	ATF3,BCL3,CCN1,CCN2,CEBPB,DAB2,DUSP6,EDN1,FOS,IER2,JUN,JUNB,PLK2,PPARG,PPP1R15A,RGS2,RHOB,RND3,SGK1,SYK,THBS1,TNFAIP3,TNFRSF11B,TOB1,TRIB1	298 (22)
100 nM Ishikawa	PDGF BB		complex	Inhibited	-1.787	-2.981	0.000254	ABCA1,CCN1,CCN2,COL1A2,COL3A1,COL5A1,DAB2,JUN,NR4A2,PIM1,PLAU,THBS1,TNFRSF11B	90 (12)
100 nM ARK1	PDGFB		growth factor				0.00643	BBC3,VEGFA
1 uM ARK1	PDGFB	1.445	growth factor				0.0236	BBC3,VEGFA
1 uM Ishikawa	PDGFRB		kinase				0.00635	ACTA2,COL1A2,FN1	7 (2)
1 uM ARK1	PDK1		kinase				0.0484	LOXL2,MMP2,TNXB
1 uM Ishikawa	PDK1		kinase				0.0587	ACTA2,MMP2
100 nM Ishikawa	PDLIM1		transcription regulator				0.034	SNAI1,VIM
100 nM ARK1	PDLIM2		other		0.638	0.632	0.000526	ENPP2,FHDC1,HHIPL2,IGFBP3,MYEOV,NPR3,OAS3,PRUNE2,SCARA3,SLC22A3
1 uM Ishikawa	PDLIM2		other		-0.38	-0.378	0.0242	CHPF,DPF3,MYEOV,NR2F1,PRR16,SCARA3,SLC43A3
1 uM ARK1	PDLIM2		other		0.407	0.408	6.24e-08	CDH1,CRISPLD2,ENPP2,F2RL1,FHDC1,FSTL1,GHDC,HBEGF,IFIT3,IGFBP3,KCTD12,KIT,MME,NPR3,NR2F1,PRUNE2,RTN2,SCARA3,SLC22A3,STC2,SUSD3,SV2A,TMSB15B,TNS1
100 nM Ishikawa	PDLIM2		other		0.815	0.832	0.000212	CEMIP,CFAP92,DPF3,FSTL1,IFIT3,LGALS3BP,MYEOV,MYL9,RNF128,RTN2,STC2,TAGLN,YPEL3
1 uM ARK1	PEBP4		other				0.0762	BCL2L1,CDKN1A
100 nM ARK1	PELP1		other		0.554	0.447	0.000451	AHNAK2,ANGPTL4,FGFR3,IKBKE,KCNK2,LOXL4,MAP1B,P3H2,PPARG,PPARGC1A,SCGB2A1,SLC1A3
1 uM Ishikawa	PELP1		other				0.00629	AFF2,CDC42EP5,FGFR3,FYN,KAT2B,MAP1B,SESN2,SLPI,TGM2,ZNF804A
1 uM ARK1	PELP1		other		0.984	1	7.53e-05	AHNAK2,ANGPTL4,ASNS,BCL2L1,CDC42EP5,CDKN1A,DAB2,DGKA,FGFR3,IKBKE,KCNK2,LOXL4,MAP1B,MRAS,P3H2,PPARG,SESN2,SLC1A3,SLPI,SYT7,TGM2,TOX2,ZNF804A
100 nM Ishikawa	PELP1		other		-0.345	0	0.000118	AFF2,ALDH3B1,CDC42EP5,CLIC3,CPNE1,DAB2,DYNLT2B,G0S2,GLMP,MAPK4,NDRG1,PSAT1,SCGB2A1,SLC1A3,TAGLN,TGM2
100 nM ARK1	PES1		other				0.0779	HMOX1
1 uM ARK1	PFKFB3		kinase		1.417	1.387	0.0126	CCND3,EPAS1,ICAM1,PDGFB,VCAM1	214 (15)
100 nM ARK1	PGR		ligand-dependent nuclear receptor		-0.691	-0.539	0.0215	BCL6,BIRC3,CCND3,DDC,EDN1,GBP1,GPER1,ITGA6,OAS3,SGK1	45 (5)
1 uM ARK1	PGR		ligand-dependent nuclear receptor		0.058	0.027	7.57e-08	BCL2L1,BCL6,BIRC3,CALD1,CCND3,CDC6,CDH12,CDKN1A,CEBPB,DDC,EDN1,EZR,FOS,GBP1,GPER1,HBEGF,HSD11B2,ICAM1,ID1,IFI16,IFIT3,IL1R1,ITGA6,KLF4,NEDD9,OASL,PCNA,PNMT,PRRX1,RASSF2,SGK1,TNC,TSC22D3,UGCG	215 (16)
100 nM Ishikawa	PGR		ligand-dependent nuclear receptor		1.31	0.813	0.0618	AKR1C3,CDKN1C,ICAM1,IFI44L,IFIT1,IFIT3,IGFBP1,KRT5,NDRG1,OASL,PLAU
1 uM Ishikawa	PGR	0.732	ligand-dependent nuclear receptor		-0.763	-0.831	0.0885	AREG,CDKN1C,DDX60,FN1,ID1,IER3,TSC22D3,VCAN
1 uM Ishikawa	PHB2		transcription regulator				0.0903	CDKN1C,PGR
1 uM ARK1	PHF8		enzyme				0.036	CDC25A,E2F1,MAPT	16 (3)
1 uM ARK1	PI3K (complex)		complex		0.009	-0.026	0.000395	BCL2L1,CEBPB,GLI2,H19,HBEGF,LASP1,LCN2,LTBP2,NQO1,RGS2,RND3,TNFAIP3,TNFSF10,UGCG,VEGFA	276 (20)
100 nM ARK1	PI3K (family)		group		-2.078	-1.841	0.00126	ABCG1,BIRC3,CLDN2,DDIT3,DDIT4,FTH1,HMOX1,ITGA6,THBS1,VEGFA	101 (16)
1 uM Ishikawa	PI3K (family)		group		1.063	0.973	0.0402	ABCA1,ABCG1,ACTA2,CXCR4,MMP2,RDH10,TGM2	74 (14)
1 uM ARK1	PI3K (family)		group		-1.557	-1.593	0.0004	ABCG1,BCL2,BIRC3,CDH1,CLDN2,DDIT3,DDIT4,FOS,FTH1,HMOX1,ITGA6,MMP2,NQO1,PDGFB,TGM2,THBS1,TNC,TNFSF10,VEGFA	271 (19)
100 nM Ishikawa	PI3K (family)		group		-0.482	-1.216	0.00492	ABCA1,AKR1C1/AKR1C2,DDIT3,DDIT4,HSPA5,IFIT1,MMP2,RDH10,TGM2,THBS1,TNFSF10	128 (17)
100 nM ARK1	PIERCE1		other				0.0779	TRIB3
100 nM ARK1	PIK3CA		kinase				0.0112	ARG2,ATF3,BIRC3,CCND3,DHRS2,HMOX1,LHX1,MCTP1,NUAK2,VEGFA	67 (5)
1 uM Ishikawa	PIK3CA		kinase				0.000202	ADAMTS5,ATF3,CHAC1,CLDN1,COL1A2,COL3A1,CXCR4,DDX60,DHRS2,GAS1,GASK1B,LIF,SPRY2,VIM	56 (6)
1 uM ARK1	PIK3CA		kinase				5.55e-07	ADAMTS1,ADAMTS5,ANK1,ARG2,ATF3,BIRC3,CCDC80,CCND3,CDH1,CHAC1,DHRS2,EDIL3,F2RL1,GALNT3,GAS1,GASK1B,HMGA1,HMOX1,IGF2,IRS2,LHX1,LMO2,MCTP1,NUAK2,OASL,PDGFB,PLCG2,SPRY2,TNFSF10,VEGFA	199 (9)
100 nM Ishikawa	PIK3CA		kinase				0.0185	ADAMTS5,CHAC1,CLDN1,COL1A2,COL3A1,COL5A1,GASK1B,IGFBP1,LOX,OASL,TNFSF10,VIM	36 (3)
100 nM Ishikawa	PIK3R1		kinase				0.0454	DNAJB9,HSPA5,PLAU	64 (8)
100 nM ARK1	PIM1		kinase		1.209	1.432	0.0348	CCND3,HMOX1,ID2,LIPG,PLIN4
1 uM ARK1	PIM1		kinase		1.704	1.671	0.0323	CCND3,EPHA2,ERBB3,HMOX1,HPGD,ID2,LIPG,PLIN4,SLC7A11
1 uM ARK1	PIWIL4	-0.644	other		-1.02	-1.091	0.00216	ACSS2,ALPK1,ANGPTL4,BCL2,EPOR,FGFR2,FMNL3,FOS,IER2,JUN,JUNB,KCNN4,LTBP3,NEDD9,PPP1R15A,SEMA3B,SLC45A3,TGFBR2,TNFAIP3,VEGFA,ZFP36L1
100 nM ARK1	Pkc(s)		group	Activated	2.572	2.701	0.00102	ATF3,DDIT3,ERN1,GPER1,ID2,PPP1R15A,RGS2,VEGFA	18 (2)
1 uM Ishikawa	Pkc(s)		group	Inhibited	-2.097	-2.157	0.00156	ATF3,GADD45A,GADD45B,HPGD,ID2,LIPA,MMP2,MUC5AC	79 (12)
1 uM ARK1	Pkc(s)		group		1.124	1.102	2.53e-07	ATF3,BCL2,CDKN1A,DDIT3,ERN1,FOS,GADD45B,GPER1,HPGD,ID2,IGF2,IRF6,JUN,JUNB,MMP2,NQO1,PPP1R15A,RGS2,VEGFA	280 (19)
1 uM ARK1	Pkg		group				0.0762	BCL2,JUN
100 nM ARK1	PKNOX2		transcription regulator				0.0383	BBC3,FAS,IGFBP5
1 uM Ishikawa	PLAU		peptidase				0.0321	ACTA2,VIM	47 (6)
100 nM Ishikawa	PLAU	-0.744	peptidase				0.00461	ICAM1,SNAI1,VIM	59 (6)
100 nM Ishikawa	PLAUR		transmembrane receptor				0.0629	PLAU,SNAI1,VIM
100 nM Ishikawa	PLCD1	-0.699	enzyme				0.0596	SNAI1,VIM
1 uM Ishikawa	PLEC		other				0.0812	CXCR4
100 nM ARK1	PLEK2		other				0.0779	LCN2
1 uM Ishikawa	PLPP3		phosphatase				0.0812	FN1
100 nM Ishikawa	PLXNA4		transmembrane receptor				0.0929	IGFBP1
100 nM ARK1	PLXND1		transmembrane receptor				0.0779	VEGFA
1 uM ARK1	PML		transcription regulator		-1.973	-1.969	0.0723	CDKN1A,EGFR,HLA-DMB,IDI1
100 nM ARK1	PML-RARA		fusion gene/product				0.0462	HMOX1,PSMB8,PSMB9
1 uM ARK1	PMP22	0.609	other				0.0762	BBC3,CDKN1A
1 uM ARK1	PNN		other		-1.355	-1.342	0.00241	BCL2L1,CDH1,CDKN1A,GDF15,JUN,MMP7
100 nM Ishikawa	PNN		other				0.0495	GDF15,JUN,TIMP1
100 nM Ishikawa	POLE2		enzyme				0.0743	SNAI1,VIM
1 uM Ishikawa	POMGNT1		enzyme				0.0812	ACTA2,TIMP1
1 uM Ishikawa	POSTN		other				0.0162	EGFR,MMP2,VIM	51 (8)
100 nM Ishikawa	POSTN		other				0.0278	MMP2,VEGFB,VIM	60 (6)
1 uM ARK1	POSTN		other				0.0934	EGFR,MMP2,PDGFB
1 uM ARK1	POU2F2		transcription regulator		-0.523	-0.577	0.0023	ARG2,BBC3,DEPP1,ELL2,FJX1,FRMD4A,IL12A,JUN,KCNN4,MOCOS,SKP2,SPP1,TNFRSF21
100 nM ARK1	POU2F2		transcription regulator	Inhibited	-2.287	-2	0.0574	ARG2,BBC3,KCNN4,PLEKHG1,SPP1
1 uM ARK1	POU5F1		transcription regulator		-0.199	-0.217	0.0875	BCL2,BIRC3,BMP4,CDH1,FOXA2,HRK,IER5L,MMP2,PMAIP1,TNFRSF11B,TNFRSF1A,TNFRSF21,TNFRSF25,TNFRSF9,TNFSF10
100 nM ARK1	PPARA		ligand-dependent nuclear receptor				0.0127	CYP1A1,IGFBP3,IGFBP5,PDK4,PPARGC1A,VEGFA
100 nM ARK1	PPARD		ligand-dependent nuclear receptor		-0.874	-0.737	0.0458	ABCG1,ANGPTL4,HHIP,PDK4,PPARG,VEGFA
1 uM ARK1	PPARD		ligand-dependent nuclear receptor		1.175	1.155	0.0324	ABCG1,ANGPTL4,BCL2L1,CEBPB,FABP3,GLI2,HMGCS1,MSR1,PDK4,PPARG,TNFAIP3,VEGFA	107 (8)
100 nM Ishikawa	PPARD		ligand-dependent nuclear receptor		-0.93	-1.342	0.0631	ABCA1,CYP39A1,CYP8B1,IGFBP1,NR4A2,RORC,VLDLR
100 nM ARK1	PPARG	-0.605	ligand-dependent nuclear receptor	Inhibited	-2.481	-2.392	0.0018	ABCG1,ANGPTL4,HMOX1,IGFBP3,IGFBP5,PDK4,PLIN4,PPARG,VEGFA
1 uM ARK1	PPARG	-0.937	ligand-dependent nuclear receptor		-1.09	-1.103	0.00399	ABCG1,ANGPTL4,BCL2,CAV2,CDH1,CDKN1A,EPAS1,HMOX1,IGFBP3,PDK4,PLIN4,PPARG,TGFBR2,TNFSF10,VEGFA	261 (18)
1 uM Ishikawa	PPARG		ligand-dependent nuclear receptor		1.749	1.71	0.0548	ABCG1,ACTA2,CAV2,COL1A2,FN1,MUC5AC
100 nM Ishikawa	PPARGC1A		transcription regulator		1.032	0.186	0.0248	COL2A1,CYP8B1,PMAIP1,PPARGC1B,TIGAR,UCP1,UCP2
1 uM ARK1	PPARGC1A		transcription regulator		0.23	0.194	0.0694	BBC3,CDKN1A,CYP1A1,EGFR,PCK2,PMAIP1,SESN2,TNNC1,VEGFA
100 nM Ishikawa	PPID		enzyme				0.0596	SNAI1,VIM
1 uM ARK1	PPP1R13B		phosphatase				0.0236	CDKN1A,LATS2
1 uM ARK1	Ppp2c		group				0.0246	CDKN1A,EIF4EBP1,ID1
1 uM ARK1	PPP2R5C		other		-1.031	-1	0.0612	BCL2L1,BCL3,BIRC3,TNFAIP3
1 uM Ishikawa	PPP2R5E		phosphatase				0.0812	FN1
100 nM Ishikawa	PPP3CA		phosphatase				0.0929	SNAI1,VIM
100 nM ARK1	PPRC1		transcription regulator	Inhibited	-2.287	-2	0.066	DDIT4,ERRFI1,GDF15,LCN2
1 uM ARK1	PPRC1		transcription regulator		-1.848	-1.89	0.0762	DDIT4,ERRFI1,FBXL13,GDF15,LCN2,RND3,ZFP36L1
100 nM ARK1	PRCC-TFE3		fusion gene/product				0.0779	PRKN
100 nM Ishikawa	PRDM1		transcription regulator	Activated	1.527	2.186	0.0793	ERAP1,HLA-DMA,ICAM1,IFIT1,IFIT3
100 nM Ishikawa	PRDM5		transcription regulator				0.0743	ALX4,CEMIP,CLDN16,INSYN1,NCOA7,RUNX1,S100A2
1 uM Ishikawa	PRDM5		transcription regulator				0.0528	ACSBG1,CLDN16,GADD45B,ID2,S100A2,TINAGL1
1 uM ARK1	PREX1		other		0.002	0	0.0043	ADGRG1,BMP7,EGFR,HBEGF,ID2,SPATA13
1 uM ARK1	PRKAA		group		-1.32	-1.313	0.0236	BCL2,CCN2,CDH1,CDKN1A,HYOU1,PMAIP1	280 (19)
100 nM Ishikawa	PRKAA		group		0.536	0.736	0.00242	CCN2,CLDN1,HYOU1,PMAIP1,SNAI1,VIM	77 (11)
1 uM Ishikawa	PRKAA		group				0.0713	CLDN1,TMPRSS2,VIM
100 nM ARK1	PRKAA1		kinase		-0.034	0	1.27e-05	BIRC3,CLU,DDIT3,EGLN3,ERN1,ID2,MAP2,PSMB8,RGS2,RHOU
1 uM Ishikawa	PRKAA1		kinase		-0.437	-0.447	0.0375	FN1,H2BC21,ID2,MAP2,PMEPA1
1 uM ARK1	PRKAA1		kinase		0.975	0.971	0.00468	BIRC3,CDKN1A,DDIT3,ERN1,ID2,MAP2,OPHN1,RGS2,RHOU,RND3,TNS1
1 uM Ishikawa	PRKACA		kinase				0.0162	HSPA1A/HSPA1B,OXTR
1 uM ARK1	PRKAR1A		kinase				0.0762	EGFR,ERBB3,PPARG
100 nM ARK1	PRKAR2B		kinase				0.0402	BIRC3,PPARG
1 uM ARK1	PRKCA		kinase		0.563	0.543	0.00753	ARHGDIB,CDKN1A,HSPA1A/HSPA1B,IFIT3,IGFBP3,JUN,NQO1,OASL,PEG10,TGFB2,VCAM1,VEGFA	291 (19)
100 nM Ishikawa	PRKCA		kinase		-1.529	-1.938	0.072	IFIT1,IFIT3,JUN,OASL,RUNX1,TRPC1
1 uM Ishikawa	PRKCA		kinase				0.064	FN1,HEY1,HSPA1A/HSPA1B,MUC5AC,PHLDA2
1 uM Ishikawa	PRKCB		kinase				0.0321	COL1A2,FN1
1 uM ARK1	PRKCD		kinase		-0.596	-0.635	0.000764	BIRC3,C3orf52,CDKN1A,DUSP6,EPOR,ERCC6L,FZD1,GRHL2,ICAM1,ITPR3,LBH,LIPG,MMP2,OSR2,PALMD,PPP1R15A,SMAD6,SOCS1,TNFRSF11B,UGCG,VCAM1	274 (20)
100 nM Ishikawa	PRKCD		kinase		-0.785	-1.554	0.0171	ALOXE3,CD4,CEMIP,COL1A2,GPRC5A,ICAM1,MMP2,PROM1,TNFRSF11B,TRAF1,TRPC1	102 (9)
1 uM Ishikawa	PRKCD		kinase	Inhibited	-2.537	-2.63	0.0794	COL1A2,DUSP6,GPRC5A,LIF,MMP2,MUC5AC,MYO9B
1 uM ARK1	PRKCE		kinase		1.05	1.01	1.29e-05	ABCB1,AMIGO2,BCL2,BCL2L1,BIRC3,CCN1,CDH1,CDKN1A,DLG4,RGS2,VCAM1,VEGFA	260 (21)
100 nM Ishikawa	PRKCE		kinase		-0.627	-1.342	0.0232	AMIGO2,CAV1,CCN1,IL2RB,PIM1
100 nM ARK1	PRKCE		kinase				0.0974	BIRC3,RGS2,VEGFA
100 nM ARK1	PRKCI		kinase				0.0769	HMOX1,MMP10
1 uM ARK1	PRKDC		kinase		1.983	1.969	0.0812	ANLN,BIRC3,PTTG1,VCAM1
100 nM Ishikawa	PRL		cytokine	Inhibited	-1.078	-2.013	0.0248	ATP2A2,IFI44L,IFI6,IFIT1,IFIT3,JUN,KRT19,KRT5,STC2,TSPAN13	34 (3)
1 uM ARK1	PRL		cytokine		0.809	0.768	0.0633	BCL2,CDH1,CDKN1A,EGFR,FILIP1L,FOS,IFIT3,IFITM1,JUN,KRT19,LAMP3,NEDD9,STC2,TSC22D3
1 uM Ishikawa	PRL		cytokine		-1.013	-1.134	0.0597	AREG,EGFR,IER3,LIF,PHLDA2,REC8,TSC22D3
1 uM Ishikawa	PRMT1		enzyme		1.275	1.137	0.00696	ACTA2,CLDN1,COL3A1,EGFR,FN1,UCP1,VIM	70 (10)
1 uM ARK1	PRMT1		enzyme		-0.825	-0.867	0.00537	ARG2,CDH1,CDKN1A,EGFR,FOS,FTH1,FTL,HSP90AA1,KLF4,MT2A,PDK4,SLC45A3	267 (11)
100 nM Ishikawa	PRMT1		enzyme		-0.002	-0.842	0.00884	ALOX12,CLDN1,COL3A1,HSP90AA1,KLHL24,SNAI1,UCP1,VIM	19 (2)
1 uM ARK1	PRMT7		enzyme				0.00785	CDKN1A,GADD45B,PMAIP1	15 (3)
1 uM ARK1	PRNP		other		1.108	1.111	0.00292	ABCB1,BCL2,DAB2,FGF9,ID2,IGF2,MMP11,MMP2,SOX9
1 uM ARK1	PROK2	-0.643	other				0.0157	BCL2,CDC25A,VEGFA	125 (7)
100 nM ARK1	PROX1		transcription regulator		-1.064	-1	0.00743	CHGA,HEY1,ITGA9,PCK2
1 uM ARK1	PROX1		transcription regulator		0.159	0.152	0.0934	CHGA,ITGA9,NRP1,PCK2
100 nM Ishikawa	PRPF4		other				0.0929	CCL5
1 uM Ishikawa	PRPF4		other				0.0812	CCL5
100 nM ARK1	PRR13		other				0.0779	THBS1
100 nM Ishikawa	PRR13		other				0.0929	THBS1
100 nM Ishikawa	PRSS1		peptidase				0.0929	HSPA5
100 nM Ishikawa	PSAP		other				0.0929	GBA1
1 uM Ishikawa	PTAFR		G-protein coupled receptor				0.0321	EGFR,MMP2,VIM	47 (6)
100 nM Ishikawa	PTAFR		G-protein coupled receptor				0.0573	MMP2,SNAI1,VIM
1 uM ARK1	PTAFR		G-protein coupled receptor		-0.092	-0.119	0.0612	CDH1,EGFR,MCAM,MMP2
1 uM Ishikawa	PTBP3		other				0.0402	FN1,VIM
1 uM ARK1	P-TEFb		complex				0.0236	BBC3,CDKN1A
1 uM Ishikawa	PTEN		phosphatase		-0.056	0	0.0425	CCL5,CLDN1,EGFR,FGF19,FGFR3,VIM	66 (5)
1 uM ARK1	PTEN		phosphatase		-1.962	-1.943	0.0258	BBC3,CDC25A,CDKN1A,EGFR,ERRFI1,FGF9,FGFR2,FGFR3,FTH1,MCAM,NQO1,SKP2	243 (11)
100 nM Ishikawa	PTEN		phosphatase		0.173	0.57	0.0573	CCL5,CLDN1,FGF19,FGF21,ING4,SNAI1,VIM
1 uM ARK1	PTGER1		G-protein coupled receptor				0.0762	ANGPTL4,ICAM1
1 uM ARK1	PTGES3		enzyme				0.0246	ABCC3,NUPR1,PMP22
1 uM ARK1	PTGS2		enzyme		0.223	0.193	0.00309	BCL2L1,BIRC3,CDH1,CHKA,ERBB3,EZR,ICAM1,ITGA6,MMP2,MSR1,SEMA7A,TNFSF10	194 (13)
100 nM Ishikawa	PTGS2		enzyme		-1.449	-1.994	0.0473	ANXA1,CCL5,ICAM1,MMP2,TNFSF10,TRAF1	99 (9)
100 nM Ishikawa	PTH		other				0.00691	ALPL,DDIT3,EIF2AK3,HSPA5
100 nM Ishikawa	PTP4A3	-0.867	phosphatase				0.0495	HSP90AA1,ITGB3,SNAI1
100 nM Ishikawa	PTPN23		phosphatase				0.0219	SNAI1,VIM
100 nM ARK1	PTPN3		phosphatase				0.0462	ANGPTL4,MMP10,TGFBI
1 uM Ishikawa	PTPN3		phosphatase				0.0472	FN1,TGFBI,TGM2
1 uM ARK1	PTPN3		phosphatase		-1.155	-1.187	0.00199	ANGPTL4,CDKN1A,JAG1,PDGFB,TGFBI,TGM2,VDR
100 nM Ishikawa	PTPN3		phosphatase				0.0882	TAGLN,TGFBI,TGM2
1 uM Ishikawa	PTPN6		phosphatase				0.0812	FN1,VIM
100 nM Ishikawa	PTPN9		phosphatase				0.0929	MMP2
1 uM Ishikawa	PTPN9		phosphatase				0.0812	MMP2
100 nM ARK1	PTPRB		phosphatase				0.0316	CCN2,EDN1
1 uM ARK1	PTPRB	-0.947	phosphatase				0.0157	CCN2,EDN1,PDGFB
1 uM Ishikawa	PTPRJ		phosphatase				0.00787	ACTA2,PADI2
1 uM ARK1	PTTG1	0.632	transcription regulator		-1.943	-1.964	0.0417	ASNS,CCNA2,CDH1,PTTG1,VEGFA	111 (5)
1 uM Ishikawa	PVT1		other				0.0903	EGFR,VIM
1 uM ARK1	PYCARD		transcription regulator				0.0762	CDKN1A,DUSP10
1 uM ARK1	QKI		other		-1.415	-1.414	0.0129	ANKRD1,CDH1,CDK6,CDKN1A,FSCN1,GBP1,IFIT3,TNFSF10
100 nM Ishikawa	QKI		other		-0.844	-0.816	0.01	ANKRD1,IFI44L,IFIT3,TAGLN,TNFSF10,VIM
100 nM ARK1	RAB11B-AS1		other				0.00643	ANGPTL4,VEGFA	8 (2)
1 uM ARK1	RAB11B-AS1		other				0.0236	ANGPTL4,VEGFA	116 (3)
1 uM ARK1	RAB11FIP3		other				0.0762	FOS,JUN
100 nM Ishikawa	RAB1B		other		-0.718	-1.294	0.0063	JUN,KDELR3,SEC24D,SEC31A,SERP1,USO1
1 uM Ishikawa	RAB4A		enzyme				0.0198	MMP2,SPARC,VIM
100 nM Ishikawa	RAB4A		enzyme				0.0338	MMP2,SPARC,VIM
1 uM ARK1	RABL6		other		1.837	1.807	0.000244	CCNA2,CDC25A,CX3CL1,FEN1,FRMD4A,HBEGF,HMOX1,MCM10,MCM5,PMAIP1,POLE2,RFC3,SEL1L,SMAD6,TMEM97	186 (7)
1 uM ARK1	RAC2		enzyme				0.0612	BCL2,BCL2L1,ITGB8
100 nM Ishikawa	RAD21		transcription regulator				0.0929	PCDHGB7,PCDHGC4,THBS1,VIM
1 uM ARK1	RAD51		enzyme		1.139	1.155	0.0082	BIRC3,BRIP1,CCNA2,CDKN1A,DDIT3,ENO2,GADD45B,HMOX1,LGALS3,NEDD9,TEX19,TIMP3
100 nM ARK1	RAD51		enzyme		1.436	1.342	0.0634	BIRC3,DDIT3,HMOX1,SAT1,TEX19
1 uM ARK1	RAD51AP1		other				0.0157	CDH1,ITGA6,KLF4
100 nM Ishikawa	RADIL		other				0.0219	SNAI1,VIM
1 uM Ishikawa	Raf		group				8.72e-07	DUSP6,ETV5,GDF15,ID2,IER3,PHLDA2,SEMA6A,SLC43A3,SPRY2,SPRY4,STON1	30 (4)
1 uM ARK1	Raf		group				2.53e-07	CDKN1A,DUSP6,E2F1,ETV1,ETV5,GDF15,ID2,IER2,PMAIP1,RND3,SEMA6A,SH2B3,SPRY2,SPRY4,STON1,TNFAIP3	233 (11)
100 nM ARK1	Raf		group				0.0626	GDF15,ID2,PPARGC1A,SEMA3C
1 uM Ishikawa	RAG2		enzyme		-1.565	-1.633	0.0302	EPHA4,ID1,IL4R,RAP1GAP,SNORD104,TEAD1
1 uM ARK1	RAG2		enzyme		-1.243	-1.265	0.0541	ADAMTS17,ANKRD1,CPA4,EPAS1,EPHA4,ID1,IL4R,RHOU,ST6GALNAC4,TNFRSF1B
1 uM Ishikawa	RAI14		transcription regulator				0.0402	MMP2,VIM
100 nM Ishikawa	RAI14		transcription regulator				0.0596	MMP2,VIM
1 uM ARK1	RALA		enzyme				0.0762	CDH1,CDKN1A
1 uM Ishikawa	RANBP2		enzyme				0.0812	FN1
1 uM ARK1	RAP1GDS1		other				0.0762	E2F1,MYBL2
100 nM ARK1	RARA		ligand-dependent nuclear receptor		0.799	0.816	0.0779	C5,CCPG1,CXCL5,GDF15,KLF3-AS1,LGALS1,MAP1B,SHANK2,SPP1
100 nM Ishikawa	RARA		ligand-dependent nuclear receptor	Activated	2.181	2.121	0.0746	CCPG1,CLMN,CP,CTNNA3,GDF15,HOXD10,IFI44L,KRT5,LGALS3BP,ONECUT2,SEC31A,TNFRSF11B
1 uM ARK1	RARA		ligand-dependent nuclear receptor	Activated	2.093	2.089	0.0528	ABLIM1,ASPM,C5,CCNA2,CCPG1,CDKN1A,CRABP2,GDF15,HLA-B,HLA-C,KLF3-AS1,LGALS1,LIFR,MAP1B,NEDD9,PTTG1,SHANK2,SLC7A11,SPP1,TNFRSF11B,ZNF367
1 uM ARK1	RARB		ligand-dependent nuclear receptor		-0.26	-0.277	0.0852	CDKN1A,EIF4EBP1,IFITM1,SPP1,VEGFA
100 nM Ishikawa	RARRES1		other				0.0929	GRK5
1 uM Ishikawa	RARRES1		other				0.0812	GRK5
100 nM ARK1	RAS		group				0.0769	CLDN4,VEGFA
1 uM Ishikawa	RASAL2		other				0.00635	CLDN1,MMP2,VIM	35 (6)
100 nM Ishikawa	RASAL2		other				0.0102	CLDN1,MMP2,VIM
1 uM ARK1	RASSF1		other		-0.749	-0.751	0.00725	ALDH1A1,BCL2,CCNA2,CDKN1A,MMP2	346 (20)
100 nM Ishikawa	RASSF1		other				0.0389	ALDH1A1,MMP2,PROM1	63 (6)
1 uM ARK1	RASSF3		other				0.0762	BBC3,CDKN1A
1 uM ARK1	RASSF5		other				0.0484	CDKN1A,TNFRSF1A
1 uM ARK1	RB1		transcription regulator		-1.164	-1.127	4.72e-06	ATF3,BCL2,CCNA2,CDC25A,CDC6,CDH1,CDKN1A,E2F1,FOS,GADD45B,ID1,ID2,IRS2,JUN,JUNB,KIF20A,LACTB,MCM6,MYBL2,PCLAF,PCNA,PEG10,PPP1R15A,PTTG1,RHOB,RRM2,VEGFA	226 (9)
100 nM ARK1	RB1		transcription regulator		-0.243	-0.447	0.081	ATF3,CD83,FAS,ID2,PPP1R15A,RRM2,VEGFA
1 uM Ishikawa	RB1		transcription regulator		-1.433	-1.342	0.0903	ATF3,CCL5,GADD45A,GADD45B,H2BC11,ID1,ID2
100 nM Ishikawa	RBCK1		transcription regulator				0.0743	CCN1,CCN2
1 uM ARK1	RBL1		transcription regulator				0.00292	CDC25A,CDC6,DUSP10,E2F1,MYBL2,PCNA,RRM2,THBS1
1 uM ARK1	RBL2		other				0.00504	CDC25A,CDC6,CDKN1A,DUSP10,E2F1,MYBL2,PCNA,RRM2
100 nM ARK1	RBM27		other				0.0779	DDIT3
100 nM Ishikawa	RBM27		other				0.0929	DDIT3
100 nM Ishikawa	RBM3		other				0.0465	DDIT3,TAGLN	83 (7)
1 uM ARK1	RBM39		transcription regulator				0.0264	ACAT2,ACSS2,ALDH1A1,ASNS,CTH,GLS
100 nM Ishikawa	RBM39		transcription regulator				0.0443	ALDH1A1,AOC3,PSAT1,PSPH
100 nM Ishikawa	RBM5		other		0.224	0.67	0.0052	ANXA1,HSP90AA1,ICAM1,IFITM3,PIM1,TRAF1,UCP2
100 nM Ishikawa	RBM5-AS1		other				0.0495	ALDH1A1,JUN,PROM1
1 uM ARK1	RC3H1		enzyme		-0.751	-0.707	0.0297	APOBEC3B,EDN1,IFI16,IFIT3,IFITM1,IFITM3,MT2A,TNFAIP3
100 nM Ishikawa	RC3H1		enzyme	Activated	1.529	2.646	0.0052	CLDN1,IFI44L,IFI6,IFIT1,IFIT3,IFITM3,STING1
100 nM ARK1	RC3H2		enzyme	Inhibited	-1.884	-2.2	0.00486	CCN2,CXCL5,EDN1,FGFR3,TGFB2
1 uM ARK1	RC3H2		enzyme		-1.709	-1.671	0.0412	CCN2,EDN1,FGFR3,ID1,MMP2,TGFB2
100 nM Ishikawa	RC3H2		enzyme		1.135	1.964	0.0548	ANPEP,CCN2,MMP2,VEGFB
1 uM Ishikawa	RC3H2		enzyme				0.0837	FGFR3,ID1,MMP2
1 uM ARK1	REL		transcription regulator		1.971	1.96	0.00966	BBC3,BCL2,BCL2L1,BCL3,CDKN1A,HBEGF,PMAIP1,TNFSF10	200 (7)
100 nM ARK1	RELA		transcription regulator		0.816	1.197	0.0122	ANKRD1,BBC3,BEX2,BIRC3,CXCL5,EDN1,EHF,ERAP2,FAS,GPRIN3,PPARG,PSMB9,VEGFA	71 (7)
1 uM ARK1	RELA		transcription regulator		0.804	0.738	0.000245	ALPK2,ANKRD1,ARHGDIB,BBC3,BCL2,BCL2L1,BCL3,BEX2,BIRC3,CDKN1A,CEBPB,CEMIP2,EDN1,EHF,ERAP2,FSCN1,GLI2,HSD11B2,ICA1,ICAM1,ISG20,KIT,NFATC2,PDE4B,PLK3,PPARG,PSMB9,PTGER4,SOX9,TGM2,TNFAIP3,VCAM1,VEGFA	323 (22)
100 nM Ishikawa	RELA		transcription regulator		-0.679	-1.795	0.0596	ANKRD1,CAV1,CCL5,ERAP1,GPRIN3,HSP90B1,ICAM1,NR4A2,PLAU,SNAI1,TFPI2,TGM2,TRAF1,VIM
1 uM Ishikawa	RELA		transcription regulator		-0.879	-1.028	0.0903	CCL5,CXCR4,FN1,GLI2,MIR17HG,MUC5AC,PDE4B,TGM2,TMSB10/TMSB4X,VIM
1 uM ARK1	REV1		enzyme				0.0484	BBC3,PMAIP1,SESN2
100 nM Ishikawa	REV1		enzyme				0.0901	PMAIP1,TIGAR
1 uM Ishikawa	RFX5		transcription regulator				0.0903	COL1A2,HLA-B
100 nM ARK1	RFX7		transcription regulator				0.0779	DDIT4
100 nM Ishikawa	RFX7		transcription regulator				0.0929	DDIT4
1 uM Ishikawa	RFXANK		transcription regulator				0.0242	COL1A2,HLA-B
1 uM Ishikawa	RFXAP		transcription regulator				0.07	COL1A2,HLA-B
1 uM Ishikawa	RHBDD1		peptidase				0.0242	ACTA2,VIM
1 uM ARK1	RHOA		enzyme		-0.49	-0.49	0.00513	BCL2,BCL2L1,CDH1,GDF15,SDC2
1 uM ARK1	RHOC		enzyme				0.0484	ATF3,CDKN1A,DDIT3
100 nM ARK1	RHOC		enzyme				0.0577	ATF3,DDIT3
100 nM Ishikawa	RHOC		enzyme				0.0901	CDKN1C,DDIT3
1 uM Ishikawa	RHOC		enzyme				0.0587	ATF3,CDKN1C
1 uM ARK1	RHOJ		enzyme	Inhibited	-2.488	-2.449	0.00168	CHAF1A,MCM4,MCM5,MCM6,PCNA,RFC3
100 nM Ishikawa	RHOQ	-0.715	enzyme				0.0929	SNAI1
1 uM ARK1	RIGI		enzyme		-0.222	-0.277	0.0382	BCL2,CFB,ICAM1,IFITM1,IL12A,IL4R,ISG20,MME,SOCS1,THBS1,TLR5,TNFAIP3,TNFRSF11B	168 (12)
100 nM Ishikawa	RIGI		enzyme	Inhibited	-1.119	-2.332	0.0223	CCL5,COLEC12,ICAM1,IFIT1,IL18,SERPING1,SLC11A1,THBS1,TNFRSF11B
100 nM Ishikawa	RLIM		enzyme				0.0224	CCN2,SNCA,VIM	80 (11)
1 uM Ishikawa	RLIM		enzyme				0.0812	FN1,VIM
1 uM ARK1	RMRP		other		0.396	0.391	0.0723	BBC3,CDH1,CDKN1A,KLF4
100 nM ARK1	RNA polymerase II		complex				0.0452	ANGPTL4,GDF15,IGFBP3,ITGA5,PDZK1,SLC27A2,VEGFA,WNT7B
1 uM Ishikawa	RNA polymerase II		complex				0.0485	CA12,COL1A2,CXCR4,GADD45A,GDF15,HSPA1A/HSPA1B,ID1,MMP2	64 (7)
1 uM ARK1	RNA polymerase II		complex				0.00201	ANGPTL4,BCL2,CDH1,CDKN1A,FOS,GDF15,HSD11B2,HSPA1A/HSPA1B,ICAM1,ID1,IGFBP3,ITGA5,JUNB,MMP2,MYBL2,PCNA,PDZK1,RND3,SFN,VEGFA,WNT7B	203 (7)
100 nM Ishikawa	RNA polymerase II		complex				0.0929	BLNK,COL1A2,CYP8B1,GDF15,ICAM1,IGFBP1,KSR2,L1CAM,MMP2
100 nM Ishikawa	RNASEH2B		other	Activated	0.928	2.121	0.0378	CCL5,CFH,IFI44L,IFIT1,IFIT3,NCOA7,PROCR,S100A6
1 uM ARK1	RNASEH2B		other		-0.44	-0.389	0.0873	CFB,IFIT3,IFITM1,IL12A,IL15,ISG20,NCOA7,PSMB9,SIRT2,TNFAIP3,VCAM1
1 uM ARK1	RNASEL		enzyme	Inhibited	-2.013	-2	0.0211	CDH1,CYB5A,FAT4,FREM2,PCDH9
1 uM ARK1	RNF138		enzyme		-0.34	-0.378	0.00504	BCL2L1,BIRC3,GADD45B,ICAM1,PLK3,RGS16,SH2D5	103 (6)
1 uM ARK1	RNF146		enzyme				0.0762	AMOT,AMOTL2
1 uM ARK1	RNF187		enzyme	Activated	2.46	2.516	0.00364	AMOTL2,ATF3,CDKN1A,CXXC4,DGKA,HMOX1,ID1,ISG20,JUN,KLF4,LMO2,LTBP2,PMAIP1,ZFP36L1
1 uM Ishikawa	RNF31		enzyme		1.106	1	0.0161	ADORA1,AREG,CXCR4,KCNMA1
100 nM ARK1	RNF31		enzyme				0.0577	ADORA1,IGFBP4,PDZK1
100 nM Ishikawa	RNF31		enzyme				0.0952	C8orf44-SGK3/SGK3,IGFBP4,KCNMA1
1 uM ARK1	RNF34		enzyme				0.0157	BCL2,BCL2L1,CDKN1A	250 (15)
100 nM ARK1	RNF40		enzyme				0.0577	PDK4,PPARG
1 uM ARK1	RNY3		other		-0.663	-0.707	0.00237	BATF2,HES4,IFIT3,IFITM3,LAMP3,OASL,OTOF,SPATS2L
100 nM Ishikawa	RNY3		other	Inhibited	-1.529	-2.646	0.000576	IFI44L,IFIT1,IFIT3,IFITM3,OASL,OTOF,SERPING1
100 nM Ishikawa	ROBO3		transmembrane receptor				0.0596	ALDH1A1,ALDH3B1
1 uM ARK1	ROR1		kinase		0.455	0.412	4.63e-06	AMOTL2,AXL,CDH1,EMP2,ETV5,FSTL1,GLS,KRT19,LHFPL6,SGK1,THBS1,TNS1
100 nM Ishikawa	ROR1		kinase		-0.802	-1.677	0.000981	AXL,FSTL1,KRT19,NDRG1,SNAI1,THBS1,VIM	37 (5)
1 uM Ishikawa	ROR1		kinase				0.0903	ETV5,LHFPL6,VIM
100 nM ARK1	RP11_802O233		other				0.0779	WNT7B
1 uM ARK1	RPL37		other				0.0484	BBC3,CDKN1A
1 uM ARK1	RPS6KA3		kinase				0.0934	DDIT3,FOS,FSCN1
100 nM ARK1	RPSA		translation regulator	Inhibited	-1.782	-2	0.0172	ITGA6,OAS3,PSMB8,PSMB9
1 uM ARK1	RPSA		translation regulator		-0.41	-0.378	0.00611	HLA-B,IFIT3,ISG20,ITGA6,MMP2,OASL,PSMB9
100 nM Ishikawa	RPSA		translation regulator		0.625	1.342	0.01	IFIT1,IFIT3,LGALS3BP,MMP2,OASL
100 nM ARK1	RRAS2		enzyme		1.008	1.414	0.0437	CD74,ITGA5,NFKBIE,PLK2,PSMB9,PTGER2,RGS16,TMT1B
1 uM Ishikawa	RRAS2		enzyme	Inhibited	-2.142	-2.333	0.0231	ADAMTS5,CLDN1,CLDN16,EGFR,IER3,IL4R,PROCR,TRIM21,VCAN
1 uM ARK1	RRAS2		enzyme		0.08	0	1.29e-05	ACER2,ADAMTS5,ADRA1B,CDH6,CLDN16,EDIL3,EGFR,FSCN1,IFITM1,IFITM3,IL4R,ITGA5,ITGA7,JAG1,MDK,NRP1,OASL,PLK2,PSMB9,PTGER2,RGS16,SDC2,TMT1B,TNFAIP3,TNFRSF9,WARS1
100 nM Ishikawa	RRAS2		enzyme	Inhibited	-1.722	-3.357	0.000813	ADAMTS5,CAV1,CFH,CLDN1,CLDN16,HLA-DMA,IFI44L,IFITM3,IL18,MSLN,NID1,OASL,PLAU,PROCR,RGS16
1 uM ARK1	RRP15		other				0.00753	ANLN,BCL2,CXXC4,FRZB,FZD1,FZD8,PRICKLE1
1 uM ARK1	RRS1		other				0.0236	ABCB1,BCL2
100 nM Ishikawa	RSL1D1		other				0.0929	PLAU
1 uM ARK1	RTKN		other				0.00785	BCL2L1,BIRC3,TNFAIP3	120 (7)
1 uM ARK1	RTN4RL2	-1.166	other				0.0762	CHGA,ENO2
100 nM Ishikawa	RUNX1	0.627	transcription regulator		-0.377	-1.091	0.0948	ALOX12,ITGB3,MYL9,NFE2,PMAIP1
1 uM Ishikawa	RUNX1-RUNX1T1		fusion gene/product				0.0033	AFF2,ATF3,DUSP6,ID1,ID2,ID3,NFE2
1 uM ARK1	RUNX1-RUNX1T1		fusion gene/product		-0.806	-0.816	0.0013	ARG2,ATF3,CDKN1A,DUSP6,ERN1,EVPL,ID1,ID2,ID3,MT2A,NFE2,ZFP36L1
100 nM ARK1	RUNX1-RUNX1T1		fusion gene/product				0.0819	ARG2,ATF3,ERN1,ID2
1 uM ARK1	RUNX2		transcription regulator		0.631	0.617	2.3e-05	ADAMTS5,BCL2,BCL2L1,CDH1,CDKN1A,EDN1,FGFR2,FLRT2,IL20RB,JAG1,MMP2,PCDH18,SOX9,TPM1,VEGFA	120 (7)
100 nM Ishikawa	RUNX2		transcription regulator		0.136	-0.152	0.00404	ADAMTS5,MMP2,PCDH18,PLAU,RUNX1,SATB2,SNAI1,TAGLN	62 (6)
100 nM ARK1	RUNX2		transcription regulator				0.0863	EDN1,IL20RB,TPM1,VEGFA
100 nM Ishikawa	RXRA		ligand-dependent nuclear receptor				0.0187	ABCA1,AKR1C1/AKR1C2,CLMN,HOXD10,IGFBP1,RORC,TCF7
1 uM Ishikawa	RYBP		transcription regulator				0.00699	ATF3,EGFR,GLI2,ID1,TEAD1,WNT5A
1 uM ARK1	RYBP		transcription regulator				8.19e-05	AJUBA,ANKRD1,ATF3,BMP4,CCN2,E2F1,EGFR,GLI2,ID1,JUN,NF2,RASSF6,TGFB2
100 nM ARK1	RYBP		transcription regulator				0.0683	ANKRD1,ATF3,CCN2,TGFB2
100 nM Ishikawa	S100A14		other				0.0929	MMP2
1 uM Ishikawa	S100A14	-0.748	other				0.0812	MMP2
1 uM Ishikawa	S100A4		other				0.00505	ACTA2,MMP2,TIMP1,VIM	53 (9)
100 nM Ishikawa	S100A4		other				0.0495	MMP2,TIMP1,VIM	59 (6)
100 nM ARK1	SAFB		other		0.769	0.555	0.0316	BBC3,CD74,HMOX1,NUPR1,PSMB9
1 uM ARK1	SAFB		other		-0.039	0	1.44e-05	BBC3,CDH1,CX3CL1,FOS,HLA-C,HMOX1,ISG20,JUN,MAP3K8,NEDD9,NUPR1,PSMB9,TCIM,TNFRSF11B,TNFSF10
100 nM Ishikawa	SAFB		other	Activated	1.338	2.138	0.00331	CCL5,CNTNAP2,EIF4B,JUN,L1CAM,PAPSS2,TNFRSF11B,TNFSF10
100 nM Ishikawa	SAFB2		other		0.648	1	0.0352	CNTNAP2,EIF4B,JUN,L1CAM
1 uM ARK1	SAFB2		other		0.433	0.447	0.0612	BBC3,FOS,HLA-C,JUN,PSMB9
100 nM ARK1	SALL4		transcription regulator		1.713	1.732	0.000823	AKAP12,ANGPTL4,CCND3,CD74,CGN,DNM3,ID2,ITGA6,RAP1GAP,SEMA3C,SFRP1,TLR3,TPM1
1 uM Ishikawa	SALL4		transcription regulator		-0.381	-0.389	0.00395	CAV2,CCN1,CCN5,FN1,GLI2,ID2,ID3,RAP1GAP,SEMA6A,TGFA,VIM,WNT5A
1 uM ARK1	SALL4		transcription regulator		-0.974	-0.977	3.33e-06	ANGPTL4,CAV2,CCN1,CCNB3,CCND3,CDC42,CGN,EPHA2,FZD1,GLI2,ID2,ID3,IL12A,ISG20,ITGA6,ITGB8,JUN,LASP1,LIG1,LIMK2,LOXL2,LRP2,MICB,PLA2G4C,RND3,SDC2,SEMA6A,SIRT2,TNS1,TPM1
1 uM ARK1	SATB1		transcription regulator		-0.01	0	0.049	BCL2,CDKN1A,CEMIP2,GADD45B,HLA-DMB,HSP90AA1,SGK1,TSC22D3,TUBA4A,UBE2L6,UHRF1,WARS1
100 nM Ishikawa	SATB1		transcription regulator		1.085	1.311	0.0394	ABTB1,ACTG1,GPT2,HSP90AA1,IKZF1,NR4A2,RIPOR2,TUBA4A
1 uM ARK1	SATB2		transcription regulator		-1.969	-1.97	0.00403	ADGRG6,BBC3,CDH6,EFEMP1,ENPP1,KRT8,PRRX1,SDC2,SPP1
100 nM ARK1	SBDS		other				0.018	AKNA,CCN2,CTH,DDIT3,PPP1R15A,SPP1,TRIB3
1 uM ARK1	SBDS		other				0.000107	AKNA,CCN2,CHAC1,CTH,DDIT3,ERBB3,FOS,GADD45B,ID1,IFI16,IGFBP7,IL4R,INHBE,MT2A,PPP1R15A,SPP1,TNC,TRIB3
100 nM Ishikawa	SBDS		other				3.37e-05	AKR1C1/AKR1C2,AKR1C3,CCN2,CHAC1,COL14A1,CPLX1,DDIT3,DERL3,HSPA5,IGFBP7,MAFF,NTS,P2RX5,PPP2R2C
100 nM ARK1	SCD		enzyme				0.0177	ATF3,DDIT3,HERPUD1
1 uM ARK1	SCD		enzyme		1.946	1.961	0.028	ATF3,CEBPB,DDIT3,HERPUD1
1 uM Ishikawa	SCD		enzyme				0.0903	ATF3,GADD45A
100 nM Ishikawa	SCUBE3		other				0.0141	MMP2,SNAI1,VIM	15 (2)
1 uM Ishikawa	SCUBE3		other				0.0587	MMP2,VIM
1 uM Ishikawa	SCYL2		other				0.0812	WNT5A
1 uM Ishikawa	SDCBP		enzyme		0.205	0.1	0.0161	CLDN1,EGFR,MMP2,VIM	49 (7)
100 nM Ishikawa	SDCBP		enzyme		-0.333	-1.029	0.0324	CLDN1,MMP2,SNAI1,VIM	104 (14)
1 uM ARK1	SDCBP		enzyme		-0.339	-0.368	0.0528	CDC42,CDH1,EGFR,ITGA6,MMP2
100 nM Ishikawa	SEC63		transporter				0.034	HSP90B1,HSPA5
1 uM ARK1	SEMA3A		other				0.0762	MAP1B,MCAM
100 nM ARK1	SEMA4A		other				0.0779	VEGFA
1 uM ARK1	SERPINB7		other		-1.291	-1.291	0.0412	ADAMTS15,C1RL,CACNB4,CX3CL1,DPP7,GDF11,INHBB,ITPR2,ITPR3,MMP11,PCSK9,TLL1,TNFAIP3,VDR,VEGFA
1 uM ARK1	SERPINE1		other		-0.11	-0.13	0.028	CCN2,CDH1,CDKN1A,TGFBR2	239 (8)
1 uM Ishikawa	SERPINE1		other				0.0903	FN1,VIM
1 uM ARK1	SERPINF1	-1.004	other		0.545	0.555	0.00364	BCL2L1,CCN2,ENO2,PPARG,TNFSF10	77 (7)
100 nM ARK1	SERPINF1		other				0.0779	CCN2,PPARG
100 nM Ishikawa	SESN2		enzyme				0.0219	DDIT3,EIF2AK3
100 nM ARK1	SETBP1		transcription regulator				0.0761	BCL6,CCND3,CD74,HEY1,KCNJ5
100 nM Ishikawa	SETD1A		ion channel				0.0929	NEAT1,PROM1
1 uM Ishikawa	SF1		transcription regulator				0.0402	ACTA2,FN1
100 nM Ishikawa	SF3B3		other				0.0929	SNAI1
1 uM ARK1	SFN	-0.632	other		0.892	0.863	0.00113	AMOT,BCL6,CDH1,IL1R1,KRT8,PDK4,PPP1R1B,SGK1
100 nM ARK1	SFN		other				0.0634	BCL6,PDK4,SGK1
100 nM ARK1	SFTPA2		other				0.0577	DDIT3,EGLN3
100 nM Ishikawa	SFTPA2		other				0.0901	DDIT3,HSPA5
100 nM Ishikawa	SGF29		other				0.0102	DDIT3,HSPA5
100 nM Ishikawa	SGO1		other				0.0465	MMP2,SNAI1
100 nM Ishikawa	SGO1-AS1		other				0.0901	SNAI1,VIM
1 uM Ishikawa	SH3PXD2A-AS1		other		-1.294	-1.342	0.00342	GDF15,IER3,S100A2,TGFA,TP53AIP1	56 (7)
100 nM ARK1	SH3PXD2A-AS1		other				0.0634	CD82,FAS,GDF15
1 uM ARK1	SH3PXD2A-AS1		other		-1.33	-1.342	0.0612	ANLN,CX3CL1,GDF15,PCNA,SFN
1 uM ARK1	SHC1		other		-1.234	-1.245	0.00403	BCL2,BCL2L1,BMF,DAPL1,EDN2,FTH1,FTL,NQO1,SQSTM1
1 uM ARK1	SHH		peptidase		-0.053	-0.075	0.0126	BCL2,BMP7,CDH1,GLI2,HSD11B2	119 (3)
100 nM ARK1	SIN3A		transcription regulator				0.0779	BCL6,CYP1A1,DDIT3
1 uM Ishikawa	SIN3A		transcription regulator				0.0812	COL1A2,GADD45B,HOXA9
100 nM ARK1	SIN3B		transcription regulator				0.0347	BCL6,DDIT3,RRM2
1 uM ARK1	SIN3B		transcription regulator				0.0723	BCL6,DDIT3,GADD45B,RRM2
100 nM ARK1	SIRT1		transcription regulator				0.0317	BIRC3,CYP1A1,HMOX1,NELL2,PCSK9,PDK4
1 uM ARK1	SIRT1		transcription regulator		-1.708	-1.71	0.0712	BCL2,BIRC3,CDH1,CYP1A1,HMOX1,MMP2,NELL2,NMRK1,PCSK9,PDK4
100 nM Ishikawa	SIRT6		enzyme				0.0224	CCN1,CCN2,COL3A1
1 uM Ishikawa	SIRT6		enzyme				0.0812	CCN1,COL3A1
1 uM ARK1	SIX1	-0.681	transcription regulator		-0.822	-0.775	0.0101	ABLIM1,ANKRD2,ENC1,ERBB3,FABP3,HBEGF,HSPB8,ITGA7,KIFC3,MRAS,MYOM1,SIRT2,TNNC1,TNNT1,WT1
1 uM ARK1	SIX2	0.962	transcription regulator	Inhibited	-2.701	-2.714	0.0104	BBC3,CDC25A,CDC6,CDKN1A,CHGA,ENO2,FEN1,ICA1,MAP3K8,MCM4,MLXIPL
100 nM Ishikawa	SLC15A4		transporter		-0.398	-1.342	0.01	CCL5,GBP5,IFIT1,IFIT3,OASL
1 uM ARK1	SLC15A4		transporter		-0.412	-0.447	0.0691	GBP5,IFIT3,ISG20,OASL,VCAM1
1 uM ARK1	SLC2A1		transporter				0.0114	ALDH1A1,DDIT3,KLF4,MMP2
100 nM Ishikawa	SLC2A1		transporter				0.00257	ALDH1A1,DDIT3,IGFBP1,MMP2
100 nM Ishikawa	SLC37A4		transporter				0.0219	DDIT3,HSPA5	20 (2)
1 uM Ishikawa	SLC39A4		transporter				0.0812	RAB27B
1 uM ARK1	SLC39A8		transporter		-0.447	-0.447	0.0357	DAB2,FTH1,FTL,HMGA1,ITGA5
100 nM Ishikawa	SLC52A1		transporter				0.0929	ICAM1
100 nM ARK1	SLPI		other				0.0683	BBC3,IGFBP3
1 uM ARK1	Smad		complex				0.036	ANGPTL4,CDKN1A,GLI2
1 uM Ishikawa	SMAD1		transcription regulator				0.0162	ACTA2,COL1A2,ID4
100 nM Ishikawa	SMAD1		transcription regulator				0.0278	CCN2,COL1A2,ID4
1 uM Ishikawa	SMAD1/5		group				0.00454	ID1,ID2,ID3
1 uM ARK1	SMAD1/5		group				0.0246	ID1,ID2,ID3
1 uM Ishikawa	SMAD2		transcription regulator		-1.013	-1.095	0.00505	ACTA2,COL3A1,FN1,FSTL3,MMP2,VIM
1 uM Ishikawa	SMAD3		transcription regulator		-0.563	-0.668	0.000157	ACTA2,ALPL,ARHGAP24,COL1A2,COL3A1,FN1,FSTL3,GLI2,HEY1,ID3,SPARC,VIM	44 (5)
1 uM ARK1	SMAD3		transcription regulator		-0.404	-0.433	0.00121	ANKRD1,ARHGAP22,ARHGAP24,CCN2,CDH1,CDH6,CDKN1A,FZD8,GLI2,GLS,ID3,JUN,RHOB,SERPINE2,SPON1,SPP1,TIMP3,VEGFA	259 (11)
100 nM Ishikawa	SMAD3		transcription regulator	Inhibited	-1.663	-2.431	0.00023	ALPL,ANKRD1,ARHGAP22,C3,CCN2,COL1A2,COL3A1,DEPTOR,JUN,LPAR1,PTP4A3,SNAI1,SPARC,VIM	61 (7)
100 nM ARK1	SMAD3		transcription regulator				0.0779	ANKRD1,CCN2,HEY1,S1PR3,SPP1,VEGFA
100 nM ARK1	SMAD4		transcription regulator		0.166	0.247	0.00232	AGR2,ARHGEF2,BBC3,CCN2,CTH,HMCN1,ITGA6,PTGER2,SGK1,THBS1,VEGFA
1 uM ARK1	SMAD4		transcription regulator		-0.162	-0.175	0.000298	AGR2,ARHGEF2,BBC3,CCN2,CDK6,CDKN1A,CTH,EIF4EBP1,FSCN1,FURIN,GADD45B,HMCN1,ID3,ITGA6,JAG1,PILRA,PTGER2,SERPINE2,SGK1,SMAD6,THBS1,TIMP3,VEGFA	103 (5)
1 uM Ishikawa	SMAD5		transcription regulator				0.0402	ID3,ID4
100 nM ARK1	SMARCA4		transcription regulator		-0.055	0.422	0.000169	AGR2,CCN2,CD74,CHODL,EHF,FAS,GCAT,IGFBP3,IGFBP4,IGFBP5,IL20RB,ITGA5,LGALS1,LPXN,MAP1B,NMRAL2P,NUAK2,PCSK9,PSMB9,RAB38,RGS2,SEMA7A,SPP1,TGFB2,TPM1,TUBB,UNC13D
1 uM Ishikawa	SMARCA4		transcription regulator		-1.261	-1.499	6.6e-05	ABCA1,AGR2,AHNAK,AP1S2,AREG,CLDN1,CP,DUSP6,ENTPD3,EPHA4,FN1,GADD45A,HLA-B,HPGD,ID3,IER3,LAMA3,MAP1B,MMP2,MUC5AC,PDE4B,PHLDA2,PPP1R14C,S100A2,SLC43A3,SPRY2,TAOK3,TCIM,VIM
1 uM ARK1	SMARCA4		transcription regulator		-0.703	-0.797	1.62e-12	ABCB1,ADGRG1,AGR2,AHNAK,AMOTL2,AP1S2,ARHGDIB,ASNS,C1orf54,CCN2,CDC25A,CDC6,CDH1,CDKN1A,COL7A1,CPM,CRIM1,DUSP6,E2F1,EHF,ENO2,EPHA4,FGF9,FOS,FUT1,GCAT,HLA-B,HLA-C,HLA-L,HPGD,ICAM1,ID3,IFI16,IFITM1,IFITM3,IGFBP3,IGFBP4,IGFBP7,IL20RB,IRF6,ITGA3,ITGA5,ITGA7,JUN,LGALS1,LGALS3,LOXL2,LPXN,MAP1B,MELTF,MICB,MMP2,MMP7,NCALD,NRP1,NRP2,NTNG1,NUAK2,PCSK9,PDE4B,PSMB9,RAB38,RGS2,SDC2,SEL1L3,SEMA3B,SEMA7A,SERPINE…	157 (5)
100 nM Ishikawa	SMARCA4		transcription regulator	Inhibited	-0.807	-2.451	0.00147	ABCA1,AGR2,ARHGAP30,CCN2,CLDN1,CP,CPM,EPHA4,GPM6A,ICAM1,IFIT1,IFITM3,IGFBP4,IGFBP7,JUN,KCNS3,KHDRBS3,LAMA3,LOX,MAFF,MMP2,NRP2,PLAT,RAC2,S100A2,S100A6,SEMA3B,SLC11A1,SNAI1,TAGLN,TSPAN13,VIM
1 uM ARK1	SMARCB1		transcription regulator		-1.642	-1.66	0.00433	ABCB1,BMP4,CCNA2,CDC6,CDKN1A,E2F1,FGFR2,IFITM1,KRT19,PDGFB,PPARG,SOX9	286 (15)
100 nM Ishikawa	SMARCD2		transcription regulator				0.0929	CDKN1C
1 uM Ishikawa	SMARCD2		transcription regulator				0.0812	CDKN1C
1 uM ARK1	SMARCD3		transcription regulator		0.031	0	0.0246	ITGA3,KLF4,SOX5,SOX6,SOX9
100 nM Ishikawa	SMC1A		transporter				0.034	SNAI1,VIM
1 uM Ishikawa	SMOC2		other				0.000535	ACTA2,FN1,VIM
1 uM ARK1	SMPD3		enzyme				0.0236	ICAM1,VCAM1
1 uM Ishikawa	SNAI1		transcription regulator		-0.735	-0.709	0.00761	COL1A2,FN1,HPGD,ID1,SPARC,VIM	24 (3)
1 uM ARK1	SNAI1		transcription regulator		-0.841	-0.834	0.0415	AXL,BCL2L1,CDH1,CLDN7,DDR2,HPGD,ID1,KRT8	124 (4)
100 nM Ishikawa	SNAI1	-0.625	transcription regulator		-1.696	-1.536	0.0224	AXL,COL1A2,KRT17,L1CAM,SPARC,VIM	65 (6)
1 uM Ishikawa	SNAI2		transcription regulator		-0.637	-0.585	0.0294	CLDN1,HES6,MEF2C,TNNC1,VIM
1 uM ARK1	SNAI2		transcription regulator		0.462	0.477	0.0484	AXL,BBC3,CDH1,CDKN1A,HES6,ITGA3,TNNC1,VDR
100 nM Ishikawa	SNAI2		transcription regulator		-1.47	-1.105	0.0265	AXL,CDH15,CLDN1,L1CAM,PROM1,VIM
100 nM Ishikawa	SNCA	-0.627	enzyme				0.0765	CDH15,MAP1LC3A,NRP2,RCN3,S100A6,SLITRK2,SNCA,SV2C
1 uM ARK1	SNCA		enzyme				0.0728	ARHGEF4,BTC,CCBE1,CDC20,GRIN2B,LRRC7,MAP1B,MAPRE2,NQO1,NRP2,PLXNB3,PTPRB,RGMA
1 uM Ishikawa	SND1		enzyme				0.00761	ALDH3A1,CLDN1,ID1,NR2F1,VIM
1 uM ARK1	SND1		enzyme				0.000261	ALDH3A1,ANGPTL4,CDC6,CDH1,E2F1,ETV1,ID1,JAG1,LTBP1,NR2F1
100 nM Ishikawa	SNHG5		other				0.0929	ICAM1
100 nM Ishikawa	SNRPD1		other				0.0929	MAP1LC3A
100 nM Ishikawa	SNTB1		other				0.0929	ABCA1
1 uM Ishikawa	SNTB1		other				0.0812	ABCA1
1 uM ARK1	SNX27		other				0.0484	CDH1,PPARG
1 uM ARK1	SOCS1	0.729	other		1.265	1.294	0.0268	BCL2,BCL2L1,GBP5,ICAM1,ISG20,SOCS1,TGM2,VCAM1	168 (13)
100 nM Ishikawa	SOCS1		other		-0.216	0.391	0.0495	GBP5,ICAM1,IFIT1,SNAI1,TGM2
1 uM ARK1	SOD1		enzyme				0.0762	BCL2,HSPB8
100 nM ARK1	SORL1		transporter		-0.936	-0.632	0.0246	ANGPT1,DDR2,FGFR3,FZD4,GDF5,ITGA5,ITGA6,RTN4R,SFRP1,VEGFA
1 uM Ishikawa	SORL1		transporter		-0.609	-0.775	0.000223	ABCA1,COL1A2,COL3A1,EPHA4,FGF19,FGFR3,FN1,MRC2,NGF,NPR1,PLTP,ROR2,TGM2,WNT5A,WNT7A
1 uM ARK1	SORL1	0.82	transporter		-1.654	-1.715	1.53e-07	ANGPT1,COL4A1,COL6A1,DDR2,EPHA4,EPHA5,FGFR2,FGFR3,FZD4,GDF5,ICAM1,IFITM1,ITGA1,ITGA5,ITGA6,LAMA4,LAMC3,LRP2,MDK,MRC2,NID2,NPR1,NRP2,PLSCR4,PLTP,ROR2,RTN4R,TFPI,TGFBR2,TGFBR3,TGM2,TNC,TNFRSF11B,VEGFA
100 nM Ishikawa	SORL1		transporter	Inhibited	-2.088	-3.411	2.66e-06	ABCA1,C3,CAV1,CD4,COL1A2,COL2A1,COL3A1,COL5A1,EPHA4,FGF19,ICAM1,KCND1,KCNJ4,LAMA4,LRP2,NID1,NPR1,NRP2,NTS,PLAU,TGM2,TNFRSF11B
1 uM Ishikawa	SOX2		transcription regulator		-0.165	-0.2	0.0289	CDKN1C,GATA6,GBX2,GLI2,MMP2,VIM
[truncated: 415 more rows]
