# Supplementary material for: The Multi‐Kinase Inhibitor GZD824 (Olverembatinib) Shows Pre‐Clinical Efficacy in Endometrial Cancer
Source: Cancer Med. 2024 Dec 30;14(1):e70531. doi: 10.1002/cam4.70531 (PMC11683556; doi:10.1002/cam4.70531)
Supplement: Supplementary file 4 — Table S4. Gene set enrichment analysis of the differentially expressed genes. [file CAM4-14-e70531-s005.xlsx]

## Sheet: Ctrlvs0.1GZDARK1
GS DETAILS	ES	NES	NOM p-val	FDR q-val	FWER p-val	RANK AT MAX	LEADING EDGE
HALLMARK_HEDGEHOG_SIGNALING	25	0.74	1.5	0.068	0.233	0.555	287	tags=20%, list=2%, signal=20%
HALLMARK_ANGIOGENESIS	21	0.71	1.42	0.114	0.234	0.706	313	tags=24%, list=2%, signal=24%
HALLMARK_P53_PATHWAY	175	0.56	1.52	0.03	0.429	0.522	571	tags=15%, list=4%, signal=16%
HALLMARK_UNFOLDED_PROTEIN_RESPONSE	110	0.56	1.39	0.08	0.202	0.766	288	tags=18%, list=2%, signal=18%
HALLMARK_KRAS_SIGNALING_UP	115	0.53	1.34	0.092	0.2	0.839	847	tags=13%, list=7%, signal=14%
HALLMARK_HEME_METABOLISM	155	0.48	1.29	0.08	0.22	0.92	1449	tags=23%, list=11%, signal=25%
HALLMARK_IL2_STAT5_SIGNALING	149	0.44	1.17	0.194	0.325	0.986	1124	tags=15%, list=9%, signal=17%
HALLMARK_TNFA_SIGNALING_VIA_NFKB	158	0.43	1.13	0.182	0.348	0.994	1249	tags=16%, list=10%, signal=18%
HALLMARK_ADIPOGENESIS	177	-0.47	-1.16	0.196	0.526	0.999	2076	tags=39%, list=16%, signal=46%
HALLMARK_ESTROGEN_RESPONSE_EARLY	165	-0.49	-1.21	0.17	0.452	0.997	1760	tags=24%, list=14%, signal=28%
HALLMARK_OXIDATIVE_PHOSPHORYLATION	194	-0.53	-1.33	0.092	0.322	0.96	1855	tags=42%, list=14%, signal=49%
HALLMARK_APICAL_JUNCTION	150	-0.57	-1.41	0.061	0.251	0.886	1224	tags=18%, list=9%, signal=20%
HALLMARK_MTORC1_SIGNALING	191	-0.58	-1.46	0.036	0.266	0.826	751	tags=32%, list=6%, signal=34%
HALLMARK_HYPOXIA	161	-0.58	-1.43	0.044	0.244	0.858	536	tags=11%, list=4%, signal=11%
HALLMARK_BILE_ACID_METABOLISM	72	-0.58	-1.31	0.129	0.324	0.971	1173	tags=21%, list=9%, signal=23%
HALLMARK_APICAL_SURFACE	29	-0.59	-1.22	0.203	0.462	0.996	628	tags=14%, list=5%, signal=14%
HALLMARK_UV_RESPONSE_DN	131	-0.6	-1.47	0.036	0.284	0.805	1049	tags=14%, list=8%, signal=15%
HALLMARK_GLYCOLYSIS	175	-0.62	-1.55	0.022	0.204	0.626	890	tags=19%, list=7%, signal=20%
HALLMARK_CHOLESTEROL_HOMEOSTASIS	68	-0.63	-1.44	0.067	0.262	0.853	648	tags=28%, list=5%, signal=29%
HALLMARK_G2M_CHECKPOINT	197	-0.64	-1.65	0.003	0.124	0.393	1587	tags=41%, list=12%, signal=46%
HALLMARK_NOTCH_SIGNALING	28	-0.65	-1.34	0.13	0.319	0.95	1123	tags=18%, list=9%, signal=20%
HALLMARK_E2F_TARGETS	199	-0.66	-1.66	0.005	0.143	0.37	1595	tags=48%, list=12%, signal=54%
HALLMARK_MYC_TARGETS_V1	199	-0.69	-1.76	0	0.072	0.161	1012	tags=50%, list=8%, signal=53%
HALLMARK_FATTY_ACID_METABOLISM	132	-0.77	-1.88	0	0.03	0.024	891	tags=27%, list=7%, signal=28%
HALLMARK_MYC_TARGETS_V2	57	-0.83	-1.82	0.003	0.056	0.083	1563	tags=63%, list=12%, signal=72%

## Sheet: Ctrlvs1GZDARK1
GS DETAILS	ES	NES	NOM p-val	FDR q-val	FWER p-val	RANK AT MAX	LEADING EDGE
HALLMARK_KRAS_SIGNALING_UP	115	0.66	1.62	0.018	0.317	0.29	836	tags=17%, list=6%, signal=18%
HALLMARK_UNFOLDED_PROTEIN_RESPONSE	110	0.61	1.49	0.054	0.407	0.575	429	tags=21%, list=3%, signal=21%
HALLMARK_P53_PATHWAY	175	0.56	1.42	0.042	0.403	0.715	836	tags=20%, list=6%, signal=21%
HALLMARK_IL2_STAT5_SIGNALING	149	0.52	1.29	0.11	0.55	0.909	685	tags=15%, list=5%, signal=16%
HALLMARK_INTERFERON_ALPHA_RESPONSE	79	0.51	1.17	0.236	0.647	0.983	790	tags=15%, list=6%, signal=16%
HALLMARK_INTERFERON_GAMMA_RESPONSE	145	0.47	1.18	0.206	0.751	0.981	685	tags=12%, list=5%, signal=12%
HALLMARK_ESTROGEN_RESPONSE_EARLY	165	-0.47	-1.15	0.218	0.375	1	1170	tags=16%, list=9%, signal=17%
HALLMARK_MTORC1_SIGNALING	191	-0.49	-1.21	0.166	0.315	0.997	1105	tags=35%, list=9%, signal=37%
HALLMARK_COMPLEMENT	131	-0.49	-1.17	0.207	0.362	1	1665	tags=22%, list=13%, signal=25%
HALLMARK_DNA_REPAIR	142	-0.5	-1.21	0.174	0.331	0.997	2176	tags=31%, list=17%, signal=37%
HALLMARK_OXIDATIVE_PHOSPHORYLATION	194	-0.53	-1.3	0.083	0.275	0.968	1928	tags=41%, list=15%, signal=48%
HALLMARK_GLYCOLYSIS	175	-0.53	-1.31	0.091	0.282	0.962	1133	tags=21%, list=9%, signal=22%
HALLMARK_COAGULATION	83	-0.54	-1.22	0.176	0.342	0.997	742	tags=10%, list=6%, signal=10%
HALLMARK_TGF_BETA_SIGNALING	51	-0.55	-1.22	0.191	0.35	0.995	710	tags=20%, list=5%, signal=21%
HALLMARK_CHOLESTEROL_HOMEOSTASIS	68	-0.56	-1.24	0.182	0.335	0.991	865	tags=26%, list=7%, signal=28%
HALLMARK_HYPOXIA	161	-0.57	-1.4	0.057	0.182	0.864	409	tags=12%, list=3%, signal=12%
HALLMARK_MYC_TARGETS_V1	199	-0.58	-1.43	0.038	0.167	0.81	998	tags=43%, list=8%, signal=46%
HALLMARK_SPERMATOGENESIS	67	-0.58	-1.28	0.125	0.291	0.982	1179	tags=21%, list=9%, signal=23%
HALLMARK_EPITHELIAL_MESENCHYMAL_TRANSITION	148	-0.59	-1.45	0.032	0.202	0.742	791	tags=20%, list=6%, signal=21%
HALLMARK_UV_RESPONSE_DN	131	-0.6	-1.44	0.05	0.183	0.756	823	tags=14%, list=6%, signal=15%
HALLMARK_MITOTIC_SPINDLE	197	-0.64	-1.59	0.009	0.091	0.353	1351	tags=34%, list=10%, signal=37%
HALLMARK_APICAL_JUNCTION	150	-0.65	-1.59	0.013	0.077	0.357	914	tags=20%, list=7%, signal=21%
HALLMARK_E2F_TARGETS	199	-0.71	-1.76	0	0.022	0.04	1209	tags=50%, list=9%, signal=55%
HALLMARK_FATTY_ACID_METABOLISM	132	-0.71	-1.7	0.003	0.032	0.116	1280	tags=25%, list=10%, signal=27%
HALLMARK_G2M_CHECKPOINT	197	-0.72	-1.77	0	0.039	0.036	1207	tags=45%, list=9%, signal=49%
HALLMARK_NOTCH_SIGNALING	28	-0.72	-1.44	0.05	0.173	0.782	2111	tags=39%, list=16%, signal=47%
HALLMARK_MYC_TARGETS_V2	57	-0.79	-1.73	0.003	0.027	0.076	1131	tags=40%, list=9%, signal=44%

## Sheet: Ctrlvs0.1GZDIshi
GS DETAILS	ES	NES	NOM p-val	FDR q-val	FWER p-val	RANK AT MAX	LEADING EDGE
HALLMARK_PI3K_AKT_MTOR_SIGNALING	94	0.86	1.86	0.01	0.175	0.179	75	tags=3%, list=1%, signal=3%
HALLMARK_CHOLESTEROL_HOMEOSTASIS	70	0.84	1.78	0.028	0.205	0.502	905	tags=29%, list=7%, signal=30%
HALLMARK_UNFOLDED_PROTEIN_RESPONSE	112	0.82	1.8	0.025	0.241	0.415	205	tags=15%, list=1%, signal=15%
HALLMARK_COMPLEMENT	135	0.78	1.7	0.044	0.238	0.741	636	tags=8%, list=5%, signal=8%
HALLMARK_MTORC1_SIGNALING	195	0.77	1.71	0.023	0.279	0.716	372	tags=14%, list=3%, signal=14%
HALLMARK_APICAL_JUNCTION	155	0.76	1.66	0.048	0.233	0.801	930	tags=17%, list=7%, signal=18%
HALLMARK_PROTEIN_SECRETION	93	0.75	1.6	0.054	0.245	0.858	1388	tags=39%, list=10%, signal=43%
HALLMARK_ANDROGEN_RESPONSE	92	0.67	1.44	0.083	0.367	0.972	816	tags=26%, list=6%, signal=28%
HALLMARK_OXIDATIVE_PHOSPHORYLATION	195	0.63	1.42	0.097	0.348	0.978	1704	tags=31%, list=12%, signal=35%
HALLMARK_HYPOXIA	167	0.63	1.39	0.117	0.348	0.984	690	tags=15%, list=5%, signal=16%
HALLMARK_COAGULATION	85	0.62	1.29	0.148	0.375	0.997	1841	tags=26%, list=13%, signal=30%
HALLMARK_XENOBIOTIC_METABOLISM	143	0.61	1.32	0.138	0.405	0.996	1125	tags=22%, list=8%, signal=24%
HALLMARK_APOPTOSIS	130	0.6	1.3	0.134	0.386	0.996	1078	tags=20%, list=8%, signal=22%
HALLMARK_GLYCOLYSIS	179	0.57	1.29	0.153	0.352	0.997	607	tags=10%, list=4%, signal=10%
HALLMARK_ALLOGRAFT_REJECTION	90	0.55	1.17	0.235	0.469	1	1126	tags=14%, list=8%, signal=16%
HALLMARK_TNFA_SIGNALING_VIA_NFKB	157	0.54	1.18	0.218	0.476	1	1351	tags=13%, list=10%, signal=14%
HALLMARK_UV_RESPONSE_DN	132	-0.45	-1.24	0.112	0.308	0.861	1078	tags=12%, list=8%, signal=13%
HALLMARK_MYOGENESIS	125	-0.45	-1.22	0.132	0.301	0.891	608	tags=10%, list=4%, signal=11%
HALLMARK_SPERMATOGENESIS	80	-0.46	-1.18	0.189	0.346	0.942	1769	tags=24%, list=13%, signal=27%
HALLMARK_ESTROGEN_RESPONSE_EARLY	182	-0.5	-1.43	0.022	0.16	0.47	1122	tags=16%, list=8%, signal=18%
HALLMARK_MITOTIC_SPINDLE	196	-0.51	-1.48	0.01	0.204	0.388	1806	tags=37%, list=13%, signal=42%
HALLMARK_FATTY_ACID_METABOLISM	130	-0.51	-1.37	0.042	0.169	0.605	255	tags=7%, list=2%, signal=7%
HALLMARK_KRAS_SIGNALING_UP	131	-0.53	-1.44	0.031	0.196	0.464	22	tags=2%, list=0%, signal=2%
HALLMARK_E2F_TARGETS	200	-0.55	-1.54	0	0.21	0.295	2003	tags=50%, list=15%, signal=57%
HALLMARK_G2M_CHECKPOINT	197	-0.59	-1.68	0	0.157	0.116	1233	tags=37%, list=9%, signal=40%
HALLMARK_HEDGEHOG_SIGNALING	28	-0.64	-1.38	0.083	0.184	0.574	661	tags=14%, list=5%, signal=15%

## Sheet: Ctrlvs1GZDIshi
GS DETAILS	ES	NES	NOM p-val	FDR q-val	FWER p-val	RANK AT MAX	LEADING EDGE
HALLMARK_UNFOLDED_PROTEIN_RESPONSE	112	0.77	1.66	0.008	0.383	0.402	183	tags=15%, list=1%, signal=15%
HALLMARK_PI3K_AKT_MTOR_SIGNALING	94	0.76	1.61	0.037	0.221	0.586	382	tags=6%, list=3%, signal=7%
HALLMARK_MYC_TARGETS_V2	58	0.74	1.5	0.064	0.342	0.856	1965	tags=43%, list=14%, signal=50%
HALLMARK_MYC_TARGETS_V1	199	0.72	1.61	0.012	0.311	0.567	1176	tags=38%, list=9%, signal=41%
HALLMARK_REACTIVE_OXYGEN_SPECIES_PATHWAY	45	0.71	1.4	0.087	0.376	0.96	860	tags=22%, list=6%, signal=24%
HALLMARK_PANCREAS_BETA_CELLS	18	0.67	1.23	0.245	0.47	1	1423	tags=28%, list=10%, signal=31%
HALLMARK_MTORC1_SIGNALING	195	0.65	1.45	0.051	0.359	0.921	926	tags=24%, list=7%, signal=25%
HALLMARK_XENOBIOTIC_METABOLISM	143	0.61	1.36	0.087	0.405	0.986	1402	tags=21%, list=10%, signal=23%
HALLMARK_APICAL_JUNCTION	155	0.61	1.35	0.09	0.363	0.987	1181	tags=20%, list=9%, signal=22%
HALLMARK_PROTEIN_SECRETION	93	0.61	1.29	0.142	0.424	0.996	1048	tags=24%, list=8%, signal=25%
HALLMARK_CHOLESTEROL_HOMEOSTASIS	70	0.59	1.22	0.204	0.44	1	536	tags=10%, list=4%, signal=10%
HALLMARK_ALLOGRAFT_REJECTION	90	0.58	1.24	0.172	0.474	1	1340	tags=21%, list=10%, signal=23%
HALLMARK_KRAS_SIGNALING_UP	131	0.55	1.2	0.183	0.452	1	952	tags=15%, list=7%, signal=15%
HALLMARK_HEME_METABOLISM	161	-0.4	-1.14	0.155	0.35	0.941	1071	tags=16%, list=8%, signal=17%
HALLMARK_INTERFERON_GAMMA_RESPONSE	134	-0.4	-1.09	0.233	0.427	0.977	1831	tags=14%, list=13%, signal=16%
HALLMARK_HYPOXIA	167	-0.43	-1.21	0.114	0.26	0.861	958	tags=17%, list=7%, signal=18%
HALLMARK_ANDROGEN_RESPONSE	92	-0.46	-1.21	0.177	0.275	0.856	798	tags=15%, list=6%, signal=16%
HALLMARK_EPITHELIAL_MESENCHYMAL_TRANSITION	155	-0.47	-1.31	0.031	0.219	0.614	564	tags=14%, list=4%, signal=15%
HALLMARK_FATTY_ACID_METABOLISM	130	-0.47	-1.3	0.074	0.217	0.66	1083	tags=18%, list=8%, signal=19%
HALLMARK_ESTROGEN_RESPONSE_EARLY	182	-0.54	-1.53	0	0.085	0.17	1501	tags=24%, list=11%, signal=26%
HALLMARK_BILE_ACID_METABOLISM	77	-0.54	-1.37	0.048	0.175	0.496	977	tags=14%, list=7%, signal=15%
HALLMARK_MYOGENESIS	125	-0.56	-1.52	0.009	0.073	0.185	640	tags=14%, list=5%, signal=15%
HALLMARK_NOTCH_SIGNALING	30	-0.57	-1.24	0.179	0.251	0.789	143	tags=13%, list=1%, signal=13%
HALLMARK_UV_RESPONSE_DN	132	-0.6	-1.67	0	0.029	0.046	879	tags=18%, list=6%, signal=19%
HALLMARK_MITOTIC_SPINDLE	196	-0.61	-1.72	0	0.021	0.023	1551	tags=40%, list=11%, signal=45%
HALLMARK_ANGIOGENESIS	23	-0.61	-1.27	0.169	0.231	0.729	760	tags=22%, list=6%, signal=23%
HALLMARK_WNT_BETA_CATENIN_SIGNALING	36	-0.64	-1.43	0.093	0.126	0.337	1197	tags=28%, list=9%, signal=30%
HALLMARK_HEDGEHOG_SIGNALING	28	-0.79	-1.74	0.005	0.03	0.017	883	tags=29%, list=6%, signal=30%
