# Supplementary material for: The Multi‐Kinase Inhibitor GZD824 (Olverembatinib) Shows Pre‐Clinical Efficacy in Endometrial Cancer
Source: Cancer Med. 2024 Dec 30;14(1):e70531. doi: 10.1002/cam4.70531 (PMC11683556; doi:10.1002/cam4.70531)
Supplement: Supplementary file 5 — Table S5. Functional analysis of the differentially expressed genes using Metascape. [file CAM4-14-e70531-s001.xlsx]

## Sheet: Supplementary Table 4
Network	Annotation
ARK1_GZD0.1	GO:0043068|positive regulation of programmed cell death|-11.8;GO:0043408|regulation of MAPK cascade|-10.7;GO:0043065|positive regulation of apoptotic process|-10.6
ARK1_GZD0.1_MCODE_ALL	hsa05165|Human papillomavirus infection|-14.3;hsa05130|Pathogenic Escherichia coli infection|-10.5;hsa04510|Focal adhesion|-10.4
ARK1_GZD0.1_SUB1_MCODE_1	R-HSA-5213460|RIPK1-mediated regulated necrosis|-6.3;R-HSA-5675482|Regulation of necroptotic cell death|-6.3;GO:0043123|positive regulation of canonical NF-kappaB signal transduction|-5.7
ARK1_GZD0.1_SUB1_MCODE_2	R-HSA-216083|Integrin cell surface interactions|-14.7;hsa04512|ECM-receptor interaction|-14.6;hsa05165|Human papillomavirus infection|-12.6
ARK1_GZD0.1_SUB1_MCODE_3	R-HSA-418594|G alpha (i) signalling events|-9.9;R-HSA-373076|Class A/1 (Rhodopsin-like receptors)|-9.8;R-HSA-500792|GPCR ligand binding|-9.1
ARK1_GZD0.1_SUB1_MCODE_4	hsa04310|Wnt signaling pathway|-9.0;GO:0016055|Wnt signaling pathway|-8.2;GO:0198738|cell-cell signaling by wnt|-8.2
ARK1_GZD0.1_SUB1_MCODE_5	R-HSA-9648895|Response of EIF2AK1 (HRI) to heme deficiency|-10.0;WP3613|Photodynamic therapy-induced unfolded protein response|-9.2;R-HSA-9633012|Response of EIF2AK4 (GCN2) to amino acid deficiency|-7.4
ARK1_GZD0.1_SUB1_MCODE_6	GO:0031032|actomyosin structure organization|-7.3;GO:0007015|actin filament organization|-6.1;GO:0030036|actin cytoskeleton organization|-5.3
ARK1_GZD0.1_SUB1_MCODE_7	GO:0016338|calcium-independent cell-cell adhesion via plasma membrane cell-adhesion molecules|-9.5;R-HSA-420029|Tight junction interactions|-9.1;GO:0070830|bicellular tight junction assembly|-8.4
ARK1_GZD0.1_SUB1_MCODE_8	GO:0001525|angiogenesis|-5.9;GO:0048514|blood vessel morphogenesis|-5.6;GO:0043410|positive regulation of MAPK cascade|-5.4
ARK1_GZD1	R-HSA-1474244|Extracellular matrix organization|-26.7;GO:0007167|enzyme-linked receptor protein signaling pathway|-26.0;GO:0035239|tube morphogenesis|-23.0
ISHI_GZD0.1	hsa04141|Protein processing in endoplasmic reticulum|-25.4;GO:0034976|response to endoplasmic reticulum stress|-21.1;R-HSA-381119|Unfolded Protein Response (UPR)|-19.0
ISHI_GZD0.1_MCODE_ALL	hsa04141|Protein processing in endoplasmic reticulum|-34.4;GO:0034976|response to endoplasmic reticulum stress|-21.4;R-HSA-446203|Asparagine N-linked glycosylation|-14.9
ISHI_GZD0.1_SUB1_MCODE_1	GO:0055082|intracellular chemical homeostasis|-7.0;GO:0019725|cellular homeostasis|-6.5;GO:0030003|intracellular monoatomic cation homeostasis|-6.4
ISHI_GZD0.1_SUB1_MCODE_2	R-HSA-1650814|Collagen biosynthesis and modifying enzymes|-18.9;GO:0006457|protein folding|-18.5;R-HSA-1474290|Collagen formation|-17.7
ISHI_GZD0.1_SUB1_MCODE_3	R-HSA-418594|G alpha (i) signalling events|-12.4;R-HSA-500792|GPCR ligand binding|-11.1;R-HSA-388396|GPCR downstream signalling|-10.0
ISHI_GZD0.1_SUB1_MCODE_4	GO:0060079|excitatory postsynaptic potential|-8.3;GO:0099565|chemical synaptic transmission, postsynaptic|-8.2;GO:0010524|positive regulation of calcium ion transport into cytosol|-8.1
ISHI_GZD0.1_SUB1_MCODE_5	R-HSA-909733|Interferon alpha/beta signaling|-10.9;GO:0009615|response to virus|-9.5;R-HSA-913531|Interferon Signaling|-8.8
ISHI_GZD0.1_SUB1_MCODE_7	GO:1904153|negative regulation of retrograde protein transport, ER to cytosol|-10.1;GO:0070862|negative regulation of protein exit from endoplasmic reticulum|-10.0;GO:1904152|regulation of retrograde protein transport, ER to cytosol|-9.5
ISHI_GZD0.1_SUB1_MCODE_8	GO:0016338|calcium-independent cell-cell adhesion via plasma membrane cell-adhesion molecules|-12.8;R-HSA-420029|Tight junction interactions|-12.2;GO:0070830|bicellular tight junction assembly|-11.2
ISHI_GZD0.1_SUB1_MCODE_9	GO:0006888|endoplasmic reticulum to Golgi vesicle-mediated transport|-9.6;R-HSA-199977|ER to Golgi Anterograde Transport|-9.2;R-HSA-948021|Transport to the Golgi and subsequent modification|-8.9
ISHI_GZD0.1_SUB1_MCODE_10	M166|PID ATF2 PATHWAY|-10.9;M65|PID FRA PATHWAY|-8.2;M167|PID AP1 PATHWAY|-7.3
ISHI_GZD0.1_SUB1_MCODE_11	CORUM:6859|HRD1 complex|-10.2;GO:0030970|retrograde protein transport, ER to cytosol|-9.8;GO:1903513|endoplasmic reticulum to cytosol transport|-9.8
ISHI_GZD0.1_SUB1_MCODE_13	hsa00600|Sphingolipid metabolism|-8.3;R-HSA-428157|Sphingolipid metabolism|-7.6;GO:0006665|sphingolipid metabolic process|-6.9
ISHI_GZD0.1_SUB1_MCODE_15	GO:0048024|regulation of mRNA splicing, via spliceosome|-7.4;GO:0050684|regulation of mRNA processing|-7.1;GO:0043484|regulation of RNA splicing|-6.7
ISHI_GZD1	GO:0043408|regulation of MAPK cascade|-15.2;GO:0070848|response to growth factor|-14.3;GO:0071363|cellular response to growth factor stimulus|-14.2
ISHI_GZD1_MCODE_ALL	GO:0044403|biological process involved in symbiotic interaction|-11.0;R-HSA-8939211|ESR-mediated signaling|-10.5;GO:0009725|response to hormone|-10.4
ISHI_GZD1_SUB1_MCODE_1	GO:0007167|enzyme-linked receptor protein signaling pathway|-9.0;R-HSA-177929|Signaling by EGFR|-8.5;GO:0007169|transmembrane receptor protein tyrosine kinase signaling pathway|-8.3
ISHI_GZD1_SUB1_MCODE_2	hsa00230|Purine metabolism|-5.2;hsa05418|Fluid shear stress and atherosclerosis|-5.1;hsa04022|cGMP-PKG signaling pathway|-4.9
ISHI_GZD1_SUB1_MCODE_3	R-HSA-3214847|HATs acetylate histones|-9.9;hsa05203|Viral carcinogenesis|-9.1;R-HSA-3247509|Chromatin modifying enzymes|-8.5
ISHI_GZD1_SUB1_MCODE_4	GO:0061077|chaperone-mediated protein folding|-8.9;R-HSA-3371568|Attenuation phase|-8.6;R-HSA-3371571|HSF1-dependent transactivation|-7.8
ISHI_GZD1_SUB1_MCODE_6	GO:0070830|bicellular tight junction assembly|-11.2;GO:0120192|tight junction assembly|-11.0;GO:0043297|apical junction assembly|-10.9
ISHI_GZD1_SUB1_MCODE_7	GO:1990573|potassium ion import across plasma membrane|-11.4;GO:0099587|inorganic ion import across plasma membrane|-9.7;GO:0098659|inorganic cation import across plasma membrane|-9.7
ISHI_GZD1_SUB1_MCODE_8	R-HSA-418594|G alpha (i) signalling events|-7.9;R-HSA-500792|GPCR ligand binding|-7.2;GO:0007193|adenylate cyclase-inhibiting G protein-coupled receptor signaling pathway|-7.2
ISHI_GZD1_SUB1_MCODE_10	R-HSA-418594|G alpha (i) signalling events|-5.9;R-HSA-388396|GPCR downstream signalling|-5.0;R-HSA-372790|Signaling by GPCR|-4.9
ISHI_GZD1_SUB1_MCODE_11	R-HSA-913709|O-linked glycosylation of mucins|-8.1;R-HSA-5173105|O-linked glycosylation|-7.3
_FINAL	GO:0070848|response to growth factor|-24.2;R-HSA-1474244|Extracellular matrix organization|-24.2;GO:0071363|cellular response to growth factor stimulus|-23.1
_FINAL_MCODE_ALL	hsa04510|Focal adhesion|-19.3;hsa04512|ECM-receptor interaction|-18.7;hsa05130|Pathogenic Escherichia coli infection|-17.8
_FINAL_SUB1_MCODE_1	hsa04512|ECM-receptor interaction|-20.1;R-HSA-3000178|ECM proteoglycans|-17.9;R-HSA-1474244|Extracellular matrix organization|-17.7
_FINAL_SUB1_MCODE_2	R-HSA-3000484|Scavenging by Class F Receptors|-9.1;hsa04141|Protein processing in endoplasmic reticulum|-8.6;GO:0006457|protein folding|-8.1
_FINAL_SUB1_MCODE_3	WP2272|Pathogenic Escherichia coli infection|-9.2;hsa04814|Motor proteins|-7.0;hsa05130|Pathogenic Escherichia coli infection|-6.9
_FINAL_SUB1_MCODE_4	hsa01521|EGFR tyrosine kinase inhibitor resistance|-6.0;WP4806|EGFR tyrosine kinase inhibitor resistance|-5.9;GO:0007169|transmembrane receptor protein tyrosine kinase signaling pathway|-5.6
_FINAL_SUB1_MCODE_5	GO:0016338|calcium-independent cell-cell adhesion via plasma membrane cell-adhesion molecules|-19.3;R-HSA-420029|Tight junction interactions|-18.4;GO:0070830|bicellular tight junction assembly|-16.8
_FINAL_SUB1_MCODE_6	GO:0043065|positive regulation of apoptotic process|-8.8;hsa04210|Apoptosis|-8.7;M145|PID P53 DOWNSTREAM PATHWAY|-8.7
_FINAL_SUB1_MCODE_7	R-HSA-418594|G alpha (i) signalling events|-7.9;R-HSA-373076|Class A/1 (Rhodopsin-like receptors)|-7.8;R-HSA-500792|GPCR ligand binding|-7.2
_FINAL_SUB1_MCODE_8	hsa04512|ECM-receptor interaction|-7.0;GO:0098609|cell-cell adhesion|-7.0;GO:0007160|cell-matrix adhesion|-6.5
